# Supplementary material for: Impact of miRNA-mRNA Profiling and Their Correlation on Medulloblastoma Tumorigenesis
Source: Mol Ther Nucleic Acids. 2018 Jun 19;12:490–503. doi: 10.1016/j.omtn.2018.06.004 (PMC6070673; doi:10.1016/j.omtn.2018.06.004)
Supplement: Table S1. Comparison of Gene Expression Profile in Medulloblastoma and Normal Cerebellar Tissues Obtained from RNA-Seq [file mmc2.xlsx]

## Sheet: miRNA_TargetCorrelation
miRNA_TargetCorrelation
	GREM1	IGFN1	GDF15	STC2	GPRC5A	CPA4	CDCP1	LIF	CHAC1	CDH13	BDNF	SERPINE1	IGF2BP2	FOSL1	PSAT1	IGF2BP3	TFPI	RAB3B	PMAIP1	SDC1	FAM83G	TNFRSF12A	C6orf132	DLC1	FAM129A	ICAM1	TES	EDIL3	ALCAM	SPOCD1	F2RL1	AMIGO2	ARHGEF28	AP1S3	IRAK2	PTPRJ	SLC38A1	AIM1	SYNJ2	KLHL5	CDKN2A	FIGN	ARNTL2	ITGA3	GLIPR1	PTGS2	AHR	SNTB1	SLC7A5
miR-130b-3p	-0.999574	-0.978485	-0.992476	0.996196	-0.996358	0.0755018	-0.448903	0.998112	0.942409	0.790965	0.338558	0.8308	0.821101	-0.960812	-0.997494	0.0806375	-0.844459	0.991573	0.0850844	-0.5	-1.75179e-16	0.985738	-0.866025	-0.165889	0.988764	-0.950355	0.866025	-0.983015	0.660043	-0.998509	0.866025	0.885345	-0.219204	-0.288375	-0.196609	0.737929	0.983872	0.866025	0.866025	0.866025	1.75182e-16	0.988764	0.432742	-0.907485	0.919298	0.947427	0.997533	1.75186e-16	0.978312
miR-148a-3p	-0.786836	-0.664674	-0.871188	0.749704	-0.750952	-0.531485	-0.89187	0.766522	0.956834	0.999747	0.831227	0.998957	0.321592	-0.608357	-0.760484	-0.527115	-0.361268	0.874685	0.660222	0.112092	0.593924	0.892998	-0.399774	-0.719155	0.884265	-0.949391	0.993698	-0.681856	0.977191	-0.835745	0.399774	0.988415	0.403124	-0.800696	-0.740507	0.994506	0.68531	0.993698	0.399774	0.399774	-0.593924	0.884265	0.883583	-0.979589	0.505849	0.952265	0.760848	-0.593924	0.910095
miR-15b-5p	-0.999574	-0.978485	-0.992476	0.996196	-0.996358	0.0755018	-0.448903	0.998112	0.942409	0.790965	0.338558	0.8308	0.821101	-0.960812	-0.997494	0.0806375	-0.844459	0.991573	0.0850844	-0.5	-1.47757e-16	0.985738	-0.866025	-0.165889	0.988764	-0.950355	0.866025	-0.983015	0.660043	-0.998509	0.866025	0.885345	-0.219204	-0.288375	-0.196609	0.737929	0.983872	0.866025	0.866025	0.866025	1.47745e-16	0.988764	0.432742	-0.907485	0.919298	0.947427	0.997533	1.47735e-16	0.978312
miR-17-5p	0.983246	0.93522	0.999508	-0.971014	0.971463	0.0784501	0.580743	-0.976855	-0.982579	-0.87551	-0.478977	-0.906385	-0.723758	0.906876	0.974813	0.0733136	0.752236	-0.999707	-0.237015	0.361144	-0.153495	-0.999888	0.779015	0.315291	-0.999992	0.986855	-0.93251	0.943195	-0.767531	0.995055	-0.779015	-0.946218	0.0668446	0.431932	0.344778	-0.832775	-0.944757	-0.93251	-0.779015	-0.779015	0.153495	-0.999992	-0.565993	0.961212	-0.847994	-0.985313	-0.974938	0.153495	-0.998513
miR-19b-3p	-0.678127	-0.53677	-0.781561	0.634346	-0.635803	-0.659991	-0.952675	0.654071	0.89811	0.990497	0.909369	0.978831	0.166183	-0.473742	-0.64697	-0.656112	-0.207651	0.786012	0.771737	0.269411	0.71483	0.809623	-0.248196	-0.820931	0.798298	-0.887014	0.963025	-0.556231	0.998567	-0.73728	0.248196	0.95147	0.544155	-0.886122	-0.838366	0.998456	0.560157	0.963025	0.248196	0.248196	-0.71483	0.798298	0.947048	-0.934892	0.361534	0.89126	0.647398	-0.71483	0.832198
miR-216a-5p	-0.472575	-0.308488	-0.600529	0.420649	-0.42236	-0.827032	-0.998439	0.443905	0.759439	0.92454	0.984547	0.896439	-0.0859382	-0.238221	-0.435508	-0.824126	0.0438141	0.606244	0.906352	0.501891	0.867116	0.636928	0.00218436	-0.937732	0.622132	-0.743197	0.864931	-0.330509	0.980173	-0.544702	-0.00218436	0.844149	0.736839	-0.97392	-0.948123	0.952765	0.334971	0.864931	-0.00218436	-0.00218436	-0.867116	0.622132	0.997272	-0.816287	0.116645	0.749373	0.436014	-0.867116	0.666914
miR-217	-0.509495	-0.654261	-0.373376	0.558559	-0.556993	0.909041	0.564532	0.536982	0.163619	-0.152421	-0.659398	-0.084758	0.896963	-0.707726	-0.544846	0.911175	-0.877506	0.366718	-0.830617	-0.999834	-0.874984	0.329997	-0.85678	0.782545	0.347914	-0.187849	-0.018204	-0.636511	-0.337751	-0.435663	0.85678	0.0218314	-0.959832	0.698195	0.762717	-0.233238	0.632854	-0.018204	0.85678	0.85678	0.874984	0.347914	-0.579301	-0.0717931	0.789441	0.178728	0.544375	0.874984	0.292413
miR-25-3p	-0.999574	-0.978485	-0.992476	0.996196	-0.996358	0.0755018	-0.448903	0.998112	0.942409	0.790965	0.338558	0.8308	0.821101	-0.960812	-0.997494	0.0806375	-0.844459	0.991573	0.0850844	-0.5	-3.53401e-16	0.985738	-0.866025	-0.165889	0.988764	-0.950355	0.866025	-0.983015	0.660043	-0.998509	0.866025	0.885345	-0.219204	-0.288375	-0.196609	0.737929	0.983872	0.866025	0.866025	0.866025	3.53407e-16	0.988764	0.432742	-0.907485	0.919298	0.947427	0.997533	3.53415e-16	0.978312
hsa-let-7b-5p	0.999574	0.978485	0.992476	-0.996196	0.996358	-0.0755018	0.448903	-0.998112	-0.942409	-0.790965	-0.338558	-0.8308	-0.821101	0.960812	0.997494	-0.0806375	0.844459	-0.991573	-0.0850844	0.5	0	-0.985738	0.866025	0.165889	-0.988764	0.950355	-0.866025	0.983015	-0.660043	0.998509	-0.866025	-0.885345	0.219204	0.288375	0.196609	-0.737929	-0.983872	-0.866025	-0.866025	-0.866025	0	-0.988764	-0.432742	0.907485	-0.919298	-0.947427	-0.997533	0	-0.978312
hsa-miR-101-3p	-0.999574	-0.978485	-0.992476	0.996196	-0.996358	0.0755018	-0.448903	0.998112	0.942409	0.790965	0.338558	0.8308	0.821101	-0.960812	-0.997494	0.0806375	-0.844459	0.991573	0.0850844	-0.5	0	0.985738	-0.866025	-0.165889	0.988764	-0.950355	0.866025	-0.983015	0.660043	-0.998509	0.866025	0.885345	-0.219204	-0.288375	-0.196609	0.737929	0.983872	0.866025	0.866025	0.866025	0	0.988764	0.432742	-0.907485	0.919298	0.947427	0.997533	0	0.978312
hsa-miR-107	-0.289641	-0.11499	-0.431184	0.233623	-0.235457	-0.921594	-0.989867	0.258621	0.616344	0.831314	0.999751	0.791531	-0.280584	-0.0421631	-0.249578	-0.919582	0.239826	0.437639	0.971842	0.662493	0.94827	0.472521	0.199201	-0.987795	0.455652	-0.596777	0.749068	-0.138042	0.921908	-0.368761	-0.199201	0.72195	0.855617	-0.999534	-0.992178	0.874234	0.142727	0.749068	-0.199201	-0.199201	-0.94827	0.455652	0.992263	-0.686449	-0.0813576	0.604196	0.250122	-0.94827	0.507
hsa-miR-10b-5p	-0.0897682	-0.265282	0.0620239	0.1474	-0.145533	0.999889	0.864711	0.121843	-0.276693	-0.562765	-0.918681	-0.505161	0.61953	-0.334962	-0.131118	0.999799	-0.585849	-0.0691753	-0.98938	-0.894755	-0.998159	-0.108196	-0.551602	0.974268	-0.0892448	0.252959	-0.446557	-0.242805	-0.709815	-0.00606517	0.551602	-0.410385	-0.987177	0.938266	0.966753	-0.628882	0.238213	-0.446557	0.551602	0.551602	0.998159	-0.0892448	-0.873614	0.364275	0.448591	-0.261925	0.130561	0.998159	-0.147421
hsa-miR-124-3p	-0.999574	-0.978485	-0.992476	0.996196	-0.996358	0.0755018	-0.448903	0.998112	0.942409	0.790965	0.338558	0.8308	0.821101	-0.960812	-0.997494	0.0806375	-0.844459	0.991573	0.0850844	-0.5	0	0.985738	-0.866025	-0.165889	0.988764	-0.950355	0.866025	-0.983015	0.660043	-0.998509	0.866025	0.885345	-0.219204	-0.288375	-0.196609	0.737929	0.983872	0.866025	0.866025	0.866025	0	0.988764	0.432742	-0.907485	0.919298	0.947427	0.997533	0	0.978312
hsa-miR-125b-5p	-0.999574	-0.978485	-0.992476	0.996196	-0.996358	0.0755018	-0.448903	0.998112	0.942409	0.790965	0.338558	0.8308	0.821101	-0.960812	-0.997494	0.0806375	-0.844459	0.991573	0.0850844	-0.5	0	0.985738	-0.866025	-0.165889	0.988764	-0.950355	0.866025	-0.983015	0.660043	-0.998509	0.866025	0.885345	-0.219204	-0.288375	-0.196609	0.737929	0.983872	0.866025	0.866025	0.866025	0	0.988764	0.432742	-0.907485	0.919298	0.947427	0.997533	0	0.978312
hsa-miR-127-5p	-0.169919	0.00785944	-0.317129	0.112459	-0.114334	-0.962282	-0.964939	0.138048	0.514983	0.756774	0.989443	0.710498	-0.396322	0.0808403	-0.128781	-0.960868	0.357221	0.323917	0.993422	0.74946	0.980076	0.360725	0.318026	-0.999446	0.342898	-0.49373	0.66205	-0.0153792	0.86736	-0.251831	-0.318026	0.63152	0.912701	-0.995718	-0.999998	0.808001	0.0201102	0.66205	-0.318026	-0.318026	-0.980076	0.342898	0.969508	-0.591962	-0.203128	0.501778	0.129338	-0.980076	0.397322
hsa-miR-128-3p	-0.529869	-0.370771	-0.652136	0.479773	-0.481428	-0.788011	-0.992553	0.502241	0.800834	0.947735	0.970797	0.923806	-0.0198071	-0.301981	-0.494134	-0.784829	-0.0224059	0.657553	0.876399	0.443542	0.832246	0.686557	-0.0640078	-0.912684	0.672587	-0.785852	0.896253	-0.392252	0.991139	-0.599015	0.0640078	0.877781	0.690476	-0.956767	-0.925003	0.970778	0.3966	0.896253	0.0640078	0.0640078	-0.832246	0.672587	0.9902	-0.85273	0.182124	0.791556	0.494622	-0.832246	0.71477
hsa-miR-129-5p	0.707579	0.570783	0.806388	-0.66539	0.666797	0.628756	0.939464	-0.68442	-0.915322	-0.995288	-0.89162	-0.986374	-0.206319	0.509316	0.677574	0.624742	0.247431	-0.810606	-0.745119	-0.229854	-0.685672	-0.83292	0.287554	0.796924	-0.82223	0.905133	-0.973225	0.589709	-0.995548	0.764258	-0.287554	-0.963245	-0.509434	0.866454	0.815402	-0.999892	-0.593524	-0.973225	-0.287554	-0.287554	0.685672	-0.82223	-0.933143	0.948608	-0.399312	-0.909039	-0.677987	0.685672	-0.854151
hsa-miR-132-3p	-0.0314309	-0.208502	0.120225	0.0893665	-0.0874867	0.997312	0.892577	0.0636505	-0.33236	-0.610095	-0.940188	-0.554716	0.572614	-0.279345	-0.0729786	0.996921	-0.537504	-0.127337	-0.996181	-0.867139	-0.999998	-0.166088	-0.501931	0.985772	-0.147279	0.309047	-0.498066	-0.185719	-0.749753	0.052364	0.501931	-0.462958	-0.976166	0.956872	0.980041	-0.67323	0.181068	-0.498066	0.501931	0.501931	0.999998	-0.147279	-0.90055	0.418059	0.395613	-0.317858	0.0724183	0.999998	-0.204951
hsa-miR-133a-3p	-0.0552037	-0.231713	0.0965704	0.113039	-0.111164	0.998773	0.881596	0.0873777	-0.309825	-0.59107	-0.931816	-0.534762	0.591958	-0.302112	-0.0966879	0.998504	-0.557416	-0.103701	-0.993822	-0.878744	-0.999661	-0.142578	-0.522368	0.981493	-0.123703	0.286331	-0.477293	-0.209046	-0.733796	0.0285883	0.522368	-0.441737	-0.981053	0.949689	0.975033	-0.655446	0.204416	-0.477293	0.522368	0.522368	0.999661	-0.123703	-0.889951	0.396326	0.417353	-0.295208	0.0961288	0.999661	-0.181604
hsa-miR-133b	-0.0552037	-0.231713	0.0965704	0.113039	-0.111164	0.998773	0.881596	0.0873777	-0.309825	-0.59107	-0.931816	-0.534762	0.591958	-0.302112	-0.0966879	0.998504	-0.557416	-0.103701	-0.993822	-0.878744	-0.999661	-0.142578	-0.522368	0.981493	-0.123703	0.286331	-0.477293	-0.209046	-0.733796	0.0285883	0.522368	-0.441737	-0.981053	0.949689	0.975033	-0.655446	0.204416	-0.477293	0.522368	0.522368	0.999661	-0.123703	-0.889951	0.396326	0.417353	-0.295208	0.0961288	0.999661	-0.181604
hsa-miR-137	0.511808	0.351039	0.635951	-0.461103	0.462777	0.80086	0.994908	-0.483834	-0.787984	-0.940773	-0.975655	-0.915499	0.0409552	0.281744	0.47563	0.797765	0.00124949	-0.641466	-0.886392	-0.462405	-0.843789	-0.671021	0.0428801	0.921126	-0.65678	0.772592	-0.886669	0.372703	-0.988106	0.581939	-0.0428801	-0.867449	-0.705625	0.962706	0.932835	-0.965483	-0.377089	-0.886669	-0.0428801	-0.0428801	0.843789	-0.65678	-0.992933	0.841488	-0.161281	-0.77845	-0.476124	0.843789	-0.699814
hsa-miR-138-5p	-0.0486299	0.129592	-0.199259	-0.00940052	0.00751345	-0.988253	-0.925787	0.0163909	0.406746	0.671525	0.964427	0.619501	-0.505193	0.201635	-0.00704161	-0.987453	0.46832	0.206277	0.999973	0.824515	0.996971	0.244444	0.43113	-0.996059	0.225934	-0.38414	0.565841	0.106516	0.800287	-0.132086	-0.43113	0.532384	0.955675	-0.977046	-0.992803	0.730226	-0.10181	0.565841	-0.43113	-0.43113	-0.996971	0.225934	0.932444	-0.489392	-0.320872	0.39269	0.00760335	-0.996971	0.282595
hsa-miR-141-3p	-0.0552037	-0.231713	0.0965704	0.113039	-0.111164	0.998773	0.881596	0.0873777	-0.309825	-0.59107	-0.931816	-0.534762	0.591958	-0.302112	-0.0966879	0.998504	-0.557416	-0.103701	-0.993822	-0.878744	-0.999661	-0.142578	-0.522368	0.981493	-0.123703	0.286331	-0.477293	-0.209046	-0.733796	0.0285883	0.522368	-0.441737	-0.981053	0.949689	0.975033	-0.655446	0.204416	-0.477293	0.522368	0.522368	0.999661	-0.123703	-0.889951	0.396326	0.417353	-0.295208	0.0961288	0.999661	-0.181604
hsa-miR-144-3p	-0.831151	-0.916716	-0.737406	0.862011	-0.861053	0.639924	0.152689	0.848652	0.573633	0.289361	-0.270047	0.35388	0.999935	-0.943438	-0.853561	0.643874	-0.998565	0.732546	-0.508669	-0.909643	-0.580079	0.705322	-0.995469	0.436916	0.718694	-0.593619	0.41539	-0.907184	0.101873	-0.781677	0.995469	0.451468	-0.744526	0.320538	0.408608	0.209605	0.905183	0.41539	0.995469	0.995469	0.580079	0.718694	-0.170457	-0.495518	0.977121	0.586126	0.853268	0.580079	0.67674
hsa-miR-146a-5p	0.929387	0.980177	0.862806	-0.949236	0.94864	-0.464285	0.0582506	-0.940808	-0.732854	-0.483923	0.0618296	-0.542399	-0.980026	0.992026	0.943935	-0.468841	0.987546	-0.859161	0.316527	0.802129	0.396089	-0.838459	0.993239	-0.23828	-0.848685	0.749377	-0.597151	0.975309	-0.308507	0.89522	-0.993239	-0.628779	0.587732	-0.114473	-0.207829	-0.410264	-0.974253	-0.597151	-0.993239	-0.993239	-0.396089	-0.848685	-0.0402681	0.666873	-0.999996	-0.743201	-0.94375	-0.396089	-0.816255
hsa-miR-146b-5p	-0.0680578	-0.244222	0.0837443	0.125826	-0.123953	0.999328	0.875444	0.100199	-0.297554	-0.580633	-0.927065	-0.523836	0.602288	-0.314364	-0.109498	0.999126	-0.568061	-0.0908838	-0.99231	-0.884818	-0.999243	-0.12982	-0.533307	0.978946	-0.110914	0.273968	-0.465937	-0.221622	-0.724986	0.015713	0.533307	-0.430146	-0.983467	0.945576	0.972093	-0.645665	0.217006	-0.465937	0.533307	0.533307	0.999243	-0.110914	-0.884004	0.384469	0.429022	-0.282879	0.108939	0.999243	-0.168925
hsa-miR-149-5p	-0.924192	-0.977343	-0.85573	0.944793	-0.944173	0.476493	-0.0444349	0.936029	0.723372	0.47177	-0.0756308	0.530725	0.982683	-0.990187	-0.939278	0.481015	-0.989628	0.852	-0.329619	-0.810313	-0.408753	0.83084	-0.99475	0.251692	0.841288	-0.740146	0.585997	-0.97216	0.295318	-0.888969	0.99475	0.617962	-0.598868	0.128204	0.221341	0.397609	0.971041	0.585997	0.99475	0.99475	0.408753	0.841288	0.0264419	-0.656501	0.999862	0.733875	0.939085	0.408753	0.808185
hsa-miR-150-5p	0.914387	0.971765	0.84257	-0.936334	0.93567	-0.498254	0.0195252	-0.926968	-0.70594	-0.449651	0.100456	-0.509439	-0.986995	0.986397	0.930435	-0.502714	0.9929	-0.838689	0.353044	0.824665	0.43137	-0.816714	0.996992	-0.275732	-0.827555	0.723158	-0.565622	0.966019	-0.271418	0.87728	-0.996992	-0.598178	0.618639	-0.15288	-0.245575	-0.374619	-0.964785	-0.565622	-0.996992	-0.996992	-0.43137	-0.827555	-0.00152185	0.637498	-0.999139	-0.716718	-0.930229	-0.43137	-0.793258
hsa-miR-153-3p	-0.424718	-0.578801	-0.282786	0.476527	-0.474867	0.944781	0.64101	0.453695	0.0683564	-0.246402	-0.728388	-0.179824	0.850484	-0.636789	-0.462008	0.946456	-0.827527	0.275904	-0.880143	-0.993492	-0.917342	0.238045	-0.803436	0.838591	0.256498	-0.0928893	-0.113905	-0.559695	-0.426369	-0.347427	0.803436	-0.0740472	-0.982296	0.763569	0.821167	-0.325324	0.555768	-0.113905	0.803436	0.803436	0.917342	0.256498	-0.654725	0.0240909	0.727005	0.0836471	0.461509	0.917342	0.199454
hsa-miR-15a-5p	0.999574	0.978485	0.992476	-0.996196	0.996358	-0.0755018	0.448903	-0.998112	-0.942409	-0.790965	-0.338558	-0.8308	-0.821101	0.960812	0.997494	-0.0806375	0.844459	-0.991573	-0.0850844	0.5	5.9782e-16	-0.985738	0.866025	0.165889	-0.988764	0.950355	-0.866025	0.983015	-0.660043	0.998509	-0.866025	-0.885345	0.219204	0.288375	0.196609	-0.737929	-0.983872	-0.866025	-0.866025	-0.866025	-5.978e-16	-0.988764	-0.432742	0.907485	-0.919298	-0.947427	-0.997533	-5.97788e-16	-0.978312
hsa-miR-181a-5p	-0.161305	0.0165934	-0.308833	0.103776	-0.105653	-0.964622	-0.96261	0.129391	0.507476	0.751035	0.98814	0.704324	-0.404326	0.0895432	-0.120115	-0.963251	0.365365	0.315641	0.994384	0.755214	0.981774	0.352565	0.326295	-0.999698	0.33468	-0.486116	0.655478	-0.00664506	0.86298	-0.243368	-0.326295	0.624724	0.916235	-0.994872	-0.999978	0.802824	0.0113767	0.655478	-0.326295	-0.326295	-0.981774	0.33468	0.967331	-0.584899	-0.211673	0.494203	0.120672	-0.981774	0.389291
hsa-miR-181b-5p	-0.497047	-0.643299	-0.359973	0.546553	-0.544971	0.914949	0.576364	0.524774	0.14939	-0.166643	-0.67016	-0.0991029	0.890502	-0.697475	-0.53271	0.917016	-0.870506	0.353278	-0.838553	-0.999468	-0.881868	0.316364	-0.849262	0.791433	0.334373	-0.17368	-0.0326052	-0.625334	-0.351275	-0.422651	0.849262	0.00742696	-0.963774	0.708436	0.771955	-0.247222	0.621635	-0.0326052	0.849262	0.849262	0.881868	0.334373	-0.590983	-0.0574172	0.780516	0.164535	0.532235	0.881868	0.278606
hsa-miR-182-5p	-0.831151	-0.916716	-0.737406	0.862011	-0.861053	0.639925	0.15269	0.848652	0.573633	0.28936	-0.270048	0.35388	0.999935	-0.943438	-0.853561	0.643875	-0.998565	0.732546	-0.50867	-0.909644	-0.58008	0.705322	-0.995469	0.436916	0.718693	-0.593618	0.41539	-0.907184	0.101872	-0.781677	0.995469	0.451467	-0.744527	0.320538	0.408608	0.209604	0.905183	0.41539	0.995469	0.995469	0.58008	0.718693	-0.170458	-0.495518	0.977121	0.586126	0.853268	0.58008	0.676739
hsa-miR-183-5p	-0.831151	-0.916716	-0.737406	0.862012	-0.861053	0.639924	0.152689	0.848652	0.573633	0.289361	-0.270047	0.353881	0.999935	-0.943438	-0.853561	0.643874	-0.998565	0.732546	-0.508669	-0.909643	-0.580079	0.705322	-0.995469	0.436915	0.718694	-0.593619	0.41539	-0.907184	0.101873	-0.781678	0.995469	0.451468	-0.744526	0.320537	0.408607	0.209605	0.905183	0.41539	0.995469	0.995469	0.580079	0.718694	-0.170457	-0.495518	0.977121	0.586127	0.853268	0.580079	0.67674
hsa-miR-184	-0.0552009	-0.231711	0.0965733	0.113037	-0.111161	0.998773	0.881597	0.0873748	-0.309827	-0.591072	-0.931817	-0.534765	0.591956	-0.30211	-0.0966851	0.998504	-0.557413	-0.103704	-0.993822	-0.878743	-0.999661	-0.142581	-0.522366	0.981494	-0.123706	0.286334	-0.477295	-0.209043	-0.733798	0.0285912	0.522366	-0.441739	-0.981053	0.94969	0.975034	-0.655448	0.204414	-0.477295	0.522366	0.522366	0.999661	-0.123706	-0.889952	0.396329	0.417351	-0.295211	0.096126	0.999661	-0.181607
hsa-miR-185-5p	0.0487408	0.225413	-0.10301	-0.106607	0.10473	-0.998431	-0.884632	-0.0809289	0.315971	0.596277	0.934145	0.54022	-0.58673	0.295937	0.0902446	-0.99813	0.552031	0.110136	0.994519	0.875637	0.999809	0.148981	0.516839	-0.982712	0.130123	-0.292525	0.48297	0.202713	0.738178	-0.0350567	-0.516839	0.447533	0.979779	-0.951696	-0.97645	0.66032	-0.198077	0.48297	-0.516839	-0.516839	-0.999809	0.130123	0.892883	-0.402259	-0.411464	0.301385	-0.0896851	-0.999809	0.187965
hsa-miR-187-3p	-0.874182	-0.774005	-0.937614	0.844536	-0.845545	-0.391508	-0.809547	0.858066	0.990656	0.983742	0.733344	0.993689	0.466646	-0.725715	-0.853227	-0.386762	-0.503557	0.940081	0.533752	-0.0457395	0.459865	0.952714	-0.539088	-0.600801	0.946755	-0.987	0.998953	-0.788509	0.931574	-0.91177	0.539088	0.999984	0.25403	-0.696402	-0.625476	0.965626	0.79141	0.998953	0.539088	0.539088	-0.459865	0.946755	0.798847	-0.999019	0.63534	0.988449	0.853519	-0.459865	0.963984
hsa-miR-18a-5p	-0.989476	-0.948028	-0.999977	0.979414	-0.979793	-0.0404192	-0.549312	0.984294	0.974787	0.856468	0.445191	0.889636	0.749518	-0.92227	-0.982601	-0.0352715	-0.776788	0.999903	0.199837	-0.396402	0.115744	0.998591	-0.802333	-0.278914	0.999421	-0.979983	0.918077	-0.955166	0.742557	-0.998117	0.802333	0.933208	-0.104802	-0.397263	-0.308772	0.811083	0.956556	0.918077	0.802333	0.802333	-0.115744	0.999421	0.534179	-0.950008	0.867567	0.978094	0.982705	-0.115744	0.995712
hsa-miR-190a-5p	-0.219859	-0.0430494	-0.36499	0.162891	-0.164752	-0.947187	-0.977048	0.188282	0.557947	0.789065	0.995537	0.745395	-0.349076	0.0300019	-0.179091	-0.945523	0.309216	0.371653	0.986305	0.71479	0.968696	0.407731	0.269356	-0.996456	0.390268	-0.537354	0.699339	-0.0662535	0.891567	-0.300764	-0.269356	0.670168	0.890718	-0.999133	-0.998597	0.836943	0.0709741	0.699339	-0.269356	-0.269356	-0.968696	0.390268	0.980725	-0.632218	-0.153026	0.545156	0.179643	-0.968696	0.443517
hsa-miR-191-5p	-0.279704	-0.104687	-0.421809	0.223532	-0.225371	-0.925568	-0.988342	0.248594	0.608149	0.825508	0.999466	0.785154	-0.290518	-0.0318048	-0.239527	-0.923605	0.249876	0.428296	0.974233	0.670221	0.951509	0.463361	0.209348	-0.989356	0.446401	-0.588428	0.742161	-0.127768	0.917843	-0.359106	-0.209348	0.714739	0.860936	-0.999797	-0.993419	0.869155	0.13246	0.742161	-0.209348	-0.209348	-0.951509	0.446401	0.990923	-0.678875	-0.0916841	0.595904	0.240072	-0.951509	0.498039
hsa-miR-200a-3p	-0.0795137	-0.255345	0.0722921	0.137213	-0.135344	0.999683	0.869834	0.111622	-0.286568	-0.571242	-0.922697	-0.514016	0.611418	-0.325248	-0.120909	0.99954	-0.577478	-0.0794382	-0.990823	-0.890112	-0.998731	-0.118421	-0.542989	0.976536	-0.0994902	0.262902	-0.455742	-0.232809	-0.717027	0.00422623	0.542989	-0.419748	-0.985482	0.941776	0.969334	-0.636851	0.228205	-0.455742	0.542989	0.542989	0.998731	-0.0994902	-0.878575	0.37384	0.43937	-0.271843	0.120351	0.998731	-0.157592
hsa-miR-21-5p	0.394403	0.551386	0.25076	-0.447053	0.445364	-0.955147	-0.666158	-0.423835	-0.0351706	0.278467	0.750751	0.212409	-0.832537	0.610819	0.432285	-0.95666	0.808416	-0.243816	0.89543	0.989158	0.930062	-0.205643	0.78321	-0.856228	-0.224242	0.0597559	0.146852	0.531852	0.456188	0.31608	-0.78321	0.107141	0.987978	-0.784602	-0.839675	0.356562	-0.527839	0.146852	-0.78321	-0.78321	-0.930062	-0.224242	0.679478	-0.0572937	-0.703789	-0.0504916	-0.431779	-0.930062	-0.166786
hsa-miR-210-3p	0.610124	0.741178	0.483163	-0.655063	0.653636	-0.851772	-0.460224	-0.63536	-0.282094	0.0313942	0.563321	-0.0367503	-0.943974	0.788209	0.642552	-0.854459	0.929205	-0.476876	0.756926	0.994658	0.809784	-0.442083	0.913013	-0.701233	-0.459084	0.30562	-0.103229	0.725379	0.221067	0.541645	-0.913013	-0.14296	0.918703	-0.606185	-0.678623	0.113542	-0.722113	-0.103229	-0.913013	-0.913013	-0.809784	-0.459084	0.476133	0.192269	-0.858078	-0.296773	-0.642121	-0.809784	-0.406269
hsa-miR-218-5p	-0.21681	-0.039928	-0.36208	0.159808	-0.16167	-0.948185	-0.976378	0.185212	0.555352	0.787142	0.995238	0.743309	-0.352002	0.0331244	-0.176016	-0.946535	0.312185	0.368751	0.986816	0.716971	0.969467	0.404876	0.272364	-0.996714	0.38739	-0.534717	0.697103	-0.0631359	0.890148	-0.297783	-0.272364	0.667846	0.892134	-0.998998	-0.998758	0.835229	0.0678575	0.697103	-0.272364	-0.272364	-0.969467	0.38739	0.98011	-0.629795	-0.156113	0.542534	0.176569	-0.969467	0.440715
hsa-miR-221-3p	0.991226	0.99894	0.959796	-0.997225	0.997083	-0.235124	0.299114	-0.994973	-0.876233	-0.682087	-0.182582	-0.730306	-0.902315	0.992915	0.995866	-0.240128	0.919704	-0.95776	0.0765103	0.632961	0.161068	-0.945762	0.935252	0.0048867	-0.951777	0.887827	-0.774184	0.99974	-0.530426	0.976678	-0.935252	-0.798899	0.373493	0.130384	0.0361176	-0.619593	-0.999837	-0.774184	-0.935252	-0.935252	-0.161068	-0.951777	-0.281886	0.827974	-0.970685	-0.883519	-0.995815	-0.161068	-0.932176
hsa-miR-222-3p	0.950833	0.990729	0.892997	-0.967199	0.966718	-0.407451	0.121152	-0.960327	-0.774341	-0.538198	-0.00129727	-0.594349	-0.965518	0.998003	0.962892	-0.412149	0.975645	-0.889749	0.256017	0.762835	0.337337	-0.871188	0.983931	-0.176498	-0.880379	0.78968	-0.646594	0.987304	-0.367937	0.921564	-0.983931	-0.67661	0.535488	-0.0515351	-0.145669	-0.467013	-0.986542	-0.646594	-0.983931	-0.983931	-0.337337	-0.880379	-0.103261	0.712581	-0.998175	-0.783954	-0.96274	-0.337337	-0.851093
hsa-miR-222-5p	-0.0552037	-0.231713	0.0965704	0.113039	-0.111164	0.998773	0.881596	0.0873777	-0.309825	-0.59107	-0.931816	-0.534762	0.591958	-0.302112	-0.0966879	0.998504	-0.557416	-0.103701	-0.993822	-0.878744	-0.999661	-0.142578	-0.522368	0.981493	-0.123703	0.286331	-0.477293	-0.209046	-0.733796	0.0285883	0.522368	-0.441737	-0.981053	0.949689	0.975033	-0.655446	0.204416	-0.477293	0.522368	0.522368	0.999661	-0.123703	-0.889951	0.396326	0.417353	-0.295208	0.0961288	0.999661	-0.181604
hsa-miR-23a-3p	0.574113	0.419517	0.691434	-0.525642	0.527247	0.754242	0.984694	-0.547407	-0.831477	-0.963327	-0.956703	-0.942815	-0.0332595	0.352128	0.539558	0.750849	0.0754102	-0.696594	-0.849617	-0.395372	-0.801663	-0.724161	0.116858	0.88972	-0.710897	0.817552	-0.918521	0.440497	-0.99679	0.64065	-0.116858	-0.901959	-0.65113	0.93999	0.903544	-0.982141	-0.44474	-0.918521	-0.116858	-0.116858	0.801663	-0.710897	-0.981396	0.879239	-0.23403	-0.82286	-0.540031	0.801663	-0.750864
hsa-miR-23b-3p	0.120272	-0.0580099	0.269157	-0.0624739	0.0643572	0.974718	0.950558	-0.0881922	-0.471336	-0.723031	-0.980928	-0.674305	0.441877	-0.130736	0.0788749	0.973554	-0.403623	-0.276052	-0.997915	-0.781726	-0.988806	-0.313486	-0.365183	0.999857	-0.295346	0.449487	-0.623622	-0.0347962	-0.841303	0.202968	0.365183	-0.591832	-0.932049	0.989827	0.998842	-0.77743	0.0300669	-0.623622	0.365183	0.365183	0.988806	-0.295346	-0.955995	0.550788	0.251989	-0.457756	-0.0794349	0.988806	-0.350789
hsa-miR-24-3p	-0.56081	-0.698981	-0.429023	0.607901	-0.606401	0.882057	0.513364	0.587221	0.223227	-0.0921209	-0.612526	-0.0240915	0.922156	-0.749324	-0.594764	0.884472	-0.90501	0.422539	-0.795268	-0.999094	-0.843967	0.386715	-0.886515	0.743292	0.404207	-0.24715	0.0425482	-0.682174	-0.279968	-0.489521	0.886515	0.0825052	-0.941021	0.653431	0.722035	-0.173754	0.678707	0.0425482	0.886515	0.886515	0.843967	0.404207	-0.528731	-0.132232	0.825261	0.238148	0.594312	0.843967	0.349947
hsa-miR-26a-5p	-0.999574	-0.978485	-0.992476	0.996196	-0.996358	0.0755018	-0.448903	0.998112	0.942409	0.790965	0.338558	0.8308	0.821101	-0.960812	-0.997494	0.0806375	-0.844459	0.991573	0.0850844	-0.5	0	0.985738	-0.866025	-0.165889	0.988764	-0.950355	0.866025	-0.983015	0.660043	-0.998509	0.866025	0.885345	-0.219204	-0.288375	-0.196609	0.737929	0.983872	0.866025	0.866025	0.866025	0	0.988764	0.432742	-0.907485	0.919298	0.947427	0.997533	0	0.978312
hsa-miR-27a-3p	-0.673309	-0.531244	-0.777467	0.629279	-0.630745	-0.664887	-0.954641	0.649113	0.895216	0.989577	0.912068	0.977472	0.159734	-0.467976	-0.641972	-0.66103	-0.201254	0.781955	0.775877	0.2757	0.719385	0.805769	-0.241859	-0.824646	0.794345	-0.883977	0.961244	-0.550788	0.998896	-0.732849	0.241859	0.949438	0.549627	-0.889132	-0.841911	0.998071	0.554731	0.961244	0.241859	0.241859	-0.719385	0.794345	0.949126	-0.932552	0.355432	0.888277	0.642403	-0.719385	0.828557
hsa-miR-29a-3p	0.206868	0.377393	0.0563897	-0.263282	0.261461	-0.994639	-0.799277	-0.238315	0.161162	0.461108	0.865548	0.399605	-0.707975	0.443992	0.247385	-0.995158	0.677538	-0.0492328	0.965261	0.941268	0.983992	-0.0100748	0.646331	-0.940795	-0.0291156	-0.136824	0.337661	0.355772	0.621576	0.124227	-0.646331	0.299714	0.999125	-0.890798	-0.929749	0.532568	-0.351346	0.337661	-0.646331	-0.646331	-0.983992	-0.0291156	0.809967	-0.251637	-0.551092	0.146009	-0.24684	-0.983992	0.0294726
hsa-miR-29b-3p	-0.282794	-0.107889	-0.424726	0.226669	-0.228506	-0.924344	-0.988827	0.251712	0.610702	0.827321	0.999566	0.787144	-0.287435	-0.0350228	-0.242652	-0.922366	0.246757	0.431203	0.973501	0.667828	0.950514	0.466211	0.206198	-0.988883	0.44928	-0.591028	0.744315	-0.130961	0.919116	-0.362109	-0.206198	0.716988	0.859294	-0.999727	-0.993045	0.870742	0.135651	0.744315	-0.206198	-0.206198	-0.950514	0.44928	0.99135	-0.681236	-0.0884774	0.598487	0.243197	-0.950514	0.500828
hsa-miR-29c-3p	-0.0357777	0.142336	-0.186637	-0.0222626	0.0203758	-0.990137	-0.920848	0.00352792	0.394961	0.661938	0.960946	0.609352	-0.516252	0.214217	0.00582203	-0.989402	0.479647	0.193673	0.999796	0.831725	0.997889	0.231951	0.442701	-0.994836	0.213385	-0.372232	0.555188	0.119297	0.792508	-0.119324	-0.442701	0.521451	0.959383	-0.974224	-0.991181	0.721378	-0.114598	0.555188	-0.442701	-0.442701	-0.997889	0.213385	0.927719	-0.478134	-0.333029	0.380827	-0.00526029	-0.997889	0.270233
hsa-miR-30c-5p	0.498482	0.644565	0.361517	-0.547938	0.546358	-0.91428	-0.575011	-0.526182	-0.151026	0.165011	0.668931	0.0974562	-0.891253	0.69866	0.53411	-0.916355	0.87132	-0.354825	0.83765	0.999521	0.881086	-0.317934	0.850135	-0.79042	-0.335932	0.17531	0.0309514	0.626625	0.349725	0.42415	-0.850135	-0.00908163	0.963331	-0.707267	-0.770902	0.245618	-0.62293	0.0309514	-0.850135	-0.850135	-0.881086	-0.335932	0.589647	0.0590691	-0.78155	-0.166167	-0.533635	-0.881086	-0.280195
hsa-miR-31-5p	0.395562	0.226101	0.530027	-0.341611	0.343384	0.872032	0.99956	-0.365735	-0.701087	-0.888606	-0.995908	-0.855304	0.170734	0.154384	0.357017	0.869499	-0.128997	-0.536091	-0.939133	-0.573943	-0.906497	-0.568744	-0.0876017	0.963977	-0.552977	0.683325	-0.818895	0.248675	-0.959664	0.471071	0.0876017	-0.795265	-0.791899	0.989742	0.971815	-0.923338	-0.253256	-0.818895	0.0876017	0.0876017	0.906497	-0.552977	-0.999932	0.763957	-0.0313757	-0.69007	-0.357542	0.906497	-0.600822
hsa-miR-320a	-0.648896	-0.77375	-0.526246	0.691947	-0.690584	0.82457	0.415353	0.673098	0.329612	0.0185159	-0.521394	0.0865664	0.959265	-0.817933	-0.679984	0.827473	-0.946487	0.520139	-0.723377	-0.988268	-0.7795	0.486287	-0.93223	0.664787	0.502839	-0.352748	0.15273	-0.758821	-0.17213	-0.582913	0.93223	0.192165	-0.897852	0.565747	0.64113	-0.0638278	0.75573	0.15273	0.93223	0.93223	0.7795	0.502839	-0.431663	-0.240994	0.882632	0.344051	0.679572	0.7795	0.451355
hsa-miR-323a-5p	0.847081	0.928025	0.756873	-0.876488	0.875578	-0.617143	-0.123679	-0.863781	-0.597378	-0.317272	0.241731	-0.381122	-0.999839	0.952744	0.868454	-0.621188	0.999705	-0.752169	0.483235	0.897087	0.555973	-0.725782	0.997827	-0.410383	-0.738751	0.616934	-0.441854	0.919118	-0.130966	0.799609	-0.997827	-0.477408	0.724654	-0.292657	-0.3817	-0.238153	-0.917243	-0.441854	-0.997827	-0.997827	-0.555973	-0.738751	0.141524	0.520746	-0.982931	-0.609605	-0.868175	-0.555973	-0.698013
hsa-miR-324-5p	-0.508877	-0.347847	-0.633318	0.458077	-0.459754	-0.802896	-0.995246	0.480849	0.785882	0.939612	0.976397	0.914123	-0.0443594	-0.278473	-0.47263	-0.799815	0.00215777	0.638848	0.887964	0.465423	0.845612	0.668491	-0.0394757	-0.922447	0.654207	-0.770425	0.885088	-0.369539	0.987577	-0.579165	0.0394757	0.865749	0.708036	-0.963622	-0.934057	0.96459	0.373932	0.885088	0.0394757	0.0394757	-0.845612	0.654207	0.993331	-0.839642	0.157917	0.776307	0.473125	-0.845612	0.697376
hsa-miR-326	-0.82069	-0.706125	-0.897722	0.786158	-0.787323	-0.482407	-0.864679	0.801835	0.971826	0.996847	0.798234	0.999936	0.374969	-0.652548	-0.796213	-0.477888	-0.413759	0.900856	0.616399	0.0553471	0.547166	0.917168	-0.451302	-0.678437	0.909413	-0.965731	0.998467	-0.722388	0.963518	-0.865647	0.451302	0.995452	0.350378	-0.765297	-0.701052	0.986935	0.725652	0.998467	0.451302	0.451302	-0.547166	0.909413	0.855495	-0.989443	0.554131	0.968097	0.796553	-0.547166	0.932208
hsa-miR-328-3p	-0.0753888	0.102964	-0.225458	0.0174097	-0.0192965	-0.983801	-0.935589	0.0431895	0.43109	0.691148	0.971167	0.640323	-0.481875	0.175305	-0.0338465	-0.982864	0.444466	0.232435	0.99981	0.809049	0.994528	0.270351	0.406787	-0.998079	0.251968	-0.408753	0.587741	0.0798222	0.816074	-0.158612	-0.406787	0.554886	0.947439	-0.982405	-0.995657	0.748279	-0.0751046	0.587741	-0.406787	-0.406787	-0.994528	0.251968	0.941795	-0.512595	-0.295366	0.417203	0.0344079	-0.994528	0.308209
hsa-miR-331-5p	-0.120737	0.0575429	-0.269607	0.0629408	-0.064824	-0.974613	-0.950703	0.0886581	0.471748	0.723354	0.981019	0.67465	-0.441457	0.130273	-0.0793412	-0.973447	0.403195	0.276502	0.997885	0.781434	0.988736	0.31393	0.364748	-0.999865	0.295792	-0.449905	0.623988	0.0343287	0.841556	-0.203426	-0.364748	0.592209	0.93188	-0.989894	-0.998864	0.777724	-0.0295993	0.623988	-0.364748	-0.364748	-0.988736	0.295792	0.956132	-0.551178	-0.251536	0.458172	0.0799012	-0.988736	0.351227
hsa-miR-335-5p	-0.420856	-0.57532	-0.278695	0.472776	-0.471112	0.946169	0.644276	0.449893	0.0641038	-0.25053	-0.731302	-0.184015	0.848234	-0.633497	-0.458224	0.947823	-0.825127	0.271805	-0.882158	-0.992997	-0.91903	0.233904	-0.800892	0.840905	0.252376	-0.088645	-0.118138	-0.556158	-0.43022	-0.343428	0.800892	-0.0782967	-0.983086	0.766314	0.823592	-0.329351	0.552219	-0.118138	0.800892	0.800892	0.91903	0.252376	-0.65794	0.0283513	0.724072	0.0793994	0.457724	0.91903	0.195276
hsa-miR-34a-5p	-0.24423	-0.0680659	-0.388201	0.187558	-0.189412	-0.938856	-0.982078	0.212828	0.578563	0.804208	0.997589	0.761862	-0.325489	0.00495047	-0.203683	-0.93707	0.285293	0.394795	0.981864	0.697045	0.962172	0.430479	0.245145	-0.994036	0.413212	-0.558314	0.717028	-0.0912309	0.902634	-0.324563	-0.245145	0.688552	0.879051	-0.999862	-0.996957	0.850392	0.0959419	0.717028	-0.245145	-0.245145	-0.962172	0.413212	0.985312	-0.651431	-0.12822	0.565988	0.204233	-0.962172	0.465832
hsa-miR-425-5p	-0.505487	-0.650736	-0.369056	0.554695	-0.553124	0.910969	0.568365	0.533052	0.159028	-0.157017	-0.662889	-0.0893923	0.894897	-0.704432	-0.54094	0.913082	-0.875265	0.362386	-0.833199	-0.999739	-0.877227	0.325602	-0.854372	0.785433	0.343549	-0.183278	-0.0228549	-0.632916	-0.342126	-0.431471	0.854372	0.0171803	-0.961126	0.701518	0.765718	-0.237759	0.629246	-0.0228549	0.854372	0.854372	0.877227	0.343549	-0.583086	-0.0671524	0.786577	0.174149	0.540467	0.877227	0.287961
hsa-miR-451a	-0.999574	-0.978485	-0.992476	0.996196	-0.996358	0.0755018	-0.448903	0.998112	0.942409	0.790965	0.338558	0.8308	0.821101	-0.960812	-0.997494	0.0806375	-0.844459	0.991573	0.0850844	-0.5	-7.20802e-17	0.985738	-0.866025	-0.165889	0.988764	-0.950355	0.866025	-0.983015	0.660043	-0.998509	0.866025	0.885345	-0.219204	-0.288375	-0.196609	0.737929	0.983872	0.866025	0.866025	0.866025	7.20884e-17	0.988764	0.432742	-0.907485	0.919298	0.947427	0.997533	7.20968e-17	0.978312
hsa-miR-486-5p	-0.999574	-0.978485	-0.992476	0.996196	-0.996358	0.0755018	-0.448903	0.998112	0.942409	0.790965	0.338558	0.8308	0.821101	-0.960812	-0.997494	0.0806375	-0.844459	0.991573	0.0850844	-0.5	-2.03883e-16	0.985738	-0.866025	-0.165889	0.988764	-0.950355	0.866025	-0.983015	0.660043	-0.998509	0.866025	0.885345	-0.219204	-0.288375	-0.196609	0.737929	0.983872	0.866025	0.866025	0.866025	2.03886e-16	0.988764	0.432742	-0.907485	0.919298	0.947427	0.997533	2.03872e-16	0.978312
hsa-miR-7-5p	-0.400838	-0.231699	-0.534895	0.34701	-0.348779	-0.869202	-0.999714	0.371082	0.705176	0.891229	0.995371	0.85827	-0.165064	-0.160064	-0.362383	-0.866644	0.123292	0.540937	0.937142	0.569224	0.904054	0.573465	0.0818714	-0.962432	0.557759	-0.687512	0.822182	-0.254242	0.961265	-0.476136	-0.0818714	0.798739	0.788374	-0.988904	-0.970443	0.925531	0.258815	0.822182	-0.0818714	-0.0818714	-0.904054	0.557759	0.999983	-0.767655	0.0371234	0.694221	0.362907	-0.904054	0.60541
hsa-miR-9-5p	-0.999574	-0.978485	-0.992476	0.996196	-0.996358	0.0755018	-0.448903	0.998112	0.942409	0.790965	0.338558	0.8308	0.821101	-0.960812	-0.997494	0.0806375	-0.844459	0.991573	0.0850844	-0.5	3.73206e-16	0.985738	-0.866025	-0.165889	0.988764	-0.950355	0.866025	-0.983015	0.660043	-0.998509	0.866025	0.885345	-0.219204	-0.288375	-0.196609	0.737929	0.983872	0.866025	0.866025	0.866025	-3.73212e-16	0.988764	0.432742	-0.907485	0.919298	0.947427	0.997533	-3.73204e-16	0.978312
hsa-miR-9-3p	-0.316533	-0.480022	-0.1693	0.371034	-0.369281	0.976484	0.725934	0.346962	-0.0481491	-0.357457	-0.803138	-0.293021	0.78353	-0.542784	-0.355716	0.977582	-0.756609	0.162233	-0.929384	-0.9735	-0.95742	0.123459	-0.728731	0.896262	0.142335	0.0235519	-0.228689	-0.459507	-0.528686	-0.236001	0.728731	-0.189539	-0.997419	0.833493	0.881972	-0.433102	0.455299	-0.228689	0.728731	0.728731	0.95742	0.142335	-0.738199	0.140207	0.642205	-0.0328266	0.355191	0.95742	0.0841238
hsa-miR-96-5p	-0.0822715	0.0960937	-0.232179	0.0243125	-0.026199	-0.98254	-0.938005	0.0500862	0.43731	0.696121	0.97279	0.645611	-0.475814	0.168504	-0.0407459	-0.981568	0.43827	0.239144	0.999652	0.804972	0.993783	0.276992	0.40047	-0.998483	0.258643	-0.415044	0.593313	0.0729381	0.820045	-0.165425	-0.40047	0.560616	0.945207	-0.983671	-0.996276	0.752842	-0.0682181	0.593313	-0.40047	-0.40047	-0.993783	0.258643	0.944093	-0.518511	-0.288763	0.423468	0.0413072	-0.993783	0.31477
[truncated: 4,002 more columns]
