# Supplementary material for: Impact of miRNA-mRNA Profiling and Their Correlation on Medulloblastoma Tumorigenesis
Source: Mol Ther Nucleic Acids. 2018 Jun 19;12:490–503. doi: 10.1016/j.omtn.2018.06.004 (PMC6070673; doi:10.1016/j.omtn.2018.06.004)
Supplement: Table S2. The Number of Genes and Canonical Pathways Specific to the Cerebellum — The log fold change five or above was considered as significant. [file mmc3.xls]

## Sheet: Sheet0
SigGeneCerebullumLogFC5_DiseaseAndFunction
© 2000-2017 QIAGEN. All rights reserved.
Categories	Diseases or Functions Annotation	p-Value	Predicted Activation State	Activation z-score	Molecules	# Molecules
Cellular Movement	cell movement	7.45e-22	Decreased	-3.288	ACTC1,ADAM12,AHR,AIF1,AKAP12,ALCAM,ANGPTL2,ANXA1,ANXA2,ANXA3,AQP8,ARHGEF28,ARHGEF4,ATF3,AXL,BDNF,BST1,CD248,CD74,CD82,CD9,CDCP1,CDH13,CDH5,CDKN1A,CDKN2A,CHGA,CHRD,CNR1,CRYAB,CSPG4,CXCL5,CYR61,DACH1,DEF6,DLC1,DTX1,EDN1,EDNRB,EFNB2,ETS1,ETV4,F2RL1,FAAH,FAM83H,FAP,FCGR2A,FGF1,FGF2,FGFR2,FOSB,FOSL1,GAP43,GDF15,GFAP,GJA1,GNAO1,GPAT2,GPM6A,HBEGF,HIF1A,HMGA1,HMMR,HRH1,ICAM1,IGF2,IGF2BP3,IGFBP5,IQGAP1,IT…	143
Cancer, Organismal Injury and Abnormalities	breast or colorectal cancer	6.51e-20			ABCA2,ABCC3,ACOX2,ADAM12,ADAMTS9,ADD2,AGPAT2,AIM1,AJUBA,AKAP12,ALCAM,ALDH1L1,AMER2,AMIGO2,ANGPTL2,ANKRD23,ANKRD6,ANO1,ANXA1,ANXA2,APCDD1L,AQP8,ARAP2,ARHGEF28,ARHGEF4,ARNTL2,ARSJ,ATAD2,ATF3,ATP2A3,ATP2B2,ATP6V1B1,ATP8A1,ATP8B1,AXL,B3GAT1,B4GALNT4,B4GALT1,BAIAP2L2,BARHL1,BARHL2,BCL11A,BDNF,BHLHE40,BOC,BST1,C15orf59,C1QTNF3,C3orf52,C9orf24,CA14,CABP1,CACNA1A,CACNA1B,CADM3,CAPN12,CAPN3,CCDC88B,CD248,…	394
Cancer, Gastrointestinal Disease, Organismal Injury and Abnormalities	colorectal neoplasia	3.56e-19			ABCA2,ABCC3,ACOX2,ADAM12,ADAMTS9,ADD2,AGPAT2,AIM1,AJUBA,AKAP12,ALCAM,ALDH1L1,AMER2,AMIGO2,ANGPTL2,ANKRD23,ANKRD6,ANO1,ANXA1,ANXA2,ANXA3,APCDD1L,AQP8,ARAP2,ARHGEF28,ARHGEF4,ARNTL2,ARSJ,ATAD2,ATF3,ATP2A3,ATP2B2,ATP6V1B1,ATP8A1,ATP8B1,AXL,B3GAT1,B4GALNT4,B4GALT1,BAIAP2L2,BARHL1,BARHL2,BCL11A,BDNF,BHLHE40,BOC,BST1,C15orf59,C1QTNF3,C9orf24,CA12,CA14,CABP1,CACNA1A,CACNA1B,CADM3,CAPN12,CAPN3,CCDC88B,CD2…	363
Cell Death and Survival	cell death	5.86e-19		1.335	ABCB4,ABCC3,ADAM12,AGPAT2,AHR,AKAP12,ALCAM,ALDH1L1,AMIGO2,ANXA1,ANXA2,ATAD2,ATF3,ATP2B2,AXL,BDNF,BHLHE40,BIRC3,BRINP1,CACNA1A,CAPN3,CBS/CBSL,CD55,CD74,CD82,CD9,CDC6,CDCP1,CDKN1A,CDKN2A,CHGA,CLCF1,CNR1,CRIP1,CRLF1,CRYAB,CSPG4,CYP11A1,CYR61,DAPK1,DHCR24,DHRS2,DLC1,DPYD,DSG2,DTL,EDN1,EDNRB,EFNB2,EIF2S1,ETS1,F2RL1,FAP,FCGR2A,FGF1,FGF2,FGFR2,FHIT,FOSB,FOSL1,FRMD6,FST,GABRD,GADD45G,GDF15,GJA1,GLIPR1,GL…	191
Cancer, Organismal Injury and Abnormalities	abdominal cancer	1.04e-18			ABCA1,ABCA2,ABCB4,ABCC3,ABI3BP,ACOX2,ACTC1,ACTG2,ADAM12,ADAMTS9,ADAMTSL1,ADD2,AGPAT2,AHR,AIF1,AIM1,AJUBA,AKAP12,ALCAM,ALDH1L1,ALG11,AMER2,AMIGO2,AMPD3,ANGPTL2,ANKRD23,ANKRD6,ANKRD65,ANO1,ANXA1,ANXA2,ANXA3,AOX1,AP3B2,APCDD1L,AQP8,ARAP2,ARHGAP29,ARHGEF28,ARHGEF4,ARID3A,ARNTL2,ARSJ,ATAD2,ATF3,ATP1A3,ATP2A3,ATP2B2,ATP6V1B1,ATP8A1,ATP8B1,AXL,B3GAT1,B4GALNT4,B4GALT1,BAIAP2L2,BAMBI,BARHL1,BARHL2,BCL11A,…	589
Cancer, Gastrointestinal Disease, Organismal Injury and Abnormalities	colorectal cancer	3.59e-18			ABCA2,ABCC3,ACOX2,ADAM12,ADAMTS9,ADD2,AGPAT2,AIM1,AJUBA,AKAP12,ALCAM,ALDH1L1,AMER2,AMIGO2,ANGPTL2,ANKRD23,ANKRD6,ANO1,ANXA1,ANXA2,APCDD1L,AQP8,ARAP2,ARHGEF28,ARHGEF4,ARNTL2,ARSJ,ATAD2,ATF3,ATP2A3,ATP2B2,ATP6V1B1,ATP8A1,ATP8B1,AXL,B3GAT1,B4GALNT4,B4GALT1,BAIAP2L2,BARHL1,BARHL2,BCL11A,BDNF,BHLHE40,BOC,BST1,C15orf59,C1QTNF3,C9orf24,CA14,CABP1,CACNA1A,CACNA1B,CADM3,CAPN12,CAPN3,CCDC88B,CD248,CD82,CD9…	356
Cancer, Organismal Injury and Abnormalities	abdominal neoplasm	3.75e-18			ABCA1,ABCA2,ABCB4,ABCC3,ABI3BP,ACOX2,ACTC1,ACTG2,ADAM12,ADAMTS9,ADAMTSL1,ADD2,AGPAT2,AHR,AIF1,AIM1,AJUBA,AKAP12,ALCAM,ALDH1L1,ALG11,AMER2,AMIGO2,AMPD3,ANGPTL2,ANKRD23,ANKRD6,ANKRD65,ANO1,ANXA1,ANXA2,ANXA3,AOX1,AP3B2,APCDD1L,AQP8,ARAP2,ARHGAP29,ARHGEF28,ARHGEF4,ARID3A,ARNTL2,ARSJ,ATAD2,ATF3,ATP1A3,ATP2A3,ATP2B2,ATP6V1B1,ATP8A1,ATP8B1,AXL,B3GAT1,B4GALNT4,B4GALT1,BAIAP2L2,BAMBI,BARHL1,BARHL2,BCL11A,…	592
Cancer, Organismal Injury and Abnormalities	urogenital cancer	3.98e-18			ABCA1,ABCB4,ABCC3,ABI3BP,ACTC1,ACTG2,ADAMTSL1,ADD2,AGPAT2,AIF1,AIM1,AJUBA,ALCAM,ALDH1L1,ALG11,ANXA1,ANXA2,ANXA3,AP3B2,AQP8,ARAP2,ARHGAP29,ARHGEF28,ARID3A,ARNTL2,ATAD2,ATF3,ATP2A3,ATP6V1B1,ATP8A1,ATP8B1,AXL,B4GALNT4,BAIAP2L2,BAMBI,BCL11A,BHLHE40,BIRC3,C3orf52,CABP1,CACNA1A,CACNA1B,CAPN12,CBS/CBSL,CCDC88B,CD109,CD55,CD74,CD82,CD9,CDC42EP1,CDC42EP3,CDC6,CDCP1,CDH13,CDH23,CDH5,CDH6,CDKN1A,CDKN2A,CDKN…	352
Cellular Movement	migration of cells	5.32e-18	Decreased	-3.111	ADAM12,AHR,AIF1,AKAP12,ALCAM,ANXA1,ANXA2,ANXA3,AQP8,ARHGEF4,ATF3,AXL,BDNF,BST1,CD248,CD74,CD82,CD9,CDCP1,CDH13,CDH5,CDKN1A,CDKN2A,CHGA,CHRD,CNR1,CRYAB,CXCL5,CYR61,DACH1,DEF6,DLC1,DTX1,EDN1,EDNRB,EFNB2,ETS1,ETV4,F2RL1,FAM83H,FAP,FGF1,FGF2,FGFR2,FOSL1,GDF15,GJA1,GNAO1,GPAT2,GPM6A,HBEGF,HIF1A,HMMR,HRH1,ICAM1,IGF2,IGF2BP3,IGFBP5,IQGAP1,ITGA2,ITGA3,ITGA5,ITGBL1,KIAA1524,KLF4,KLF5,LEF1,LOXL2,MAP2K6,MCA…	123
Cancer, Gastrointestinal Disease, Organismal Injury and Abnormalities	gastrointestinal neoplasia	6.29e-18			ABCA1,ABCA2,ABCB4,ABCC3,ABI3BP,ACOX2,ACTC1,ACTG2,ADAM12,ADAMTS9,ADAMTSL1,ADD2,AGPAT2,AHR,AIM1,AJUBA,AKAP12,ALCAM,ALDH1L1,AMER2,AMIGO2,ANGPTL2,ANKRD23,ANKRD6,ANKRD65,ANO1,ANXA1,ANXA2,ANXA3,AOX1,AP3B2,APCDD1L,AQP8,ARAP2,ARHGEF28,ARHGEF4,ARID3A,ARNTL2,ARSJ,ASIC3,ATAD2,ATF3,ATP1A3,ATP2A3,ATP2B2,ATP6V1B1,ATP8A1,ATP8B1,AXL,B3GAT1,B4GALNT4,B4GALT1,BAIAP2L2,BARHL1,BARHL2,BCL11A,BDNF,BHLHE40,BIRC3,BOC,BST…	505
Cancer, Organismal Injury and Abnormalities	non-melanoma solid tumor	7.02e-18		-0.837	ABCA1,ABCA2,ABCB4,ABCC3,ABI3BP,ACTC1,ACTG2,ADAM12,ADAMTS9,ADAMTSL1,ADD2,AGPAT2,AHR,AIF1,AIM1,AJUBA,AKAP12,ALCAM,ALDH1L1,ALG11,AMER2,AMIGO2,AMPD3,ANGPTL2,ANKRD23,ANKRD6,ANKRD65,ANO1,ANXA1,ANXA2,ANXA3,AOX1,AP3B2,APCDD1L,APOL4,AQP8,ARAP2,ARHGAP29,ARHGEF28,ARHGEF4,ARID3A,ARNTL2,ARSJ,ASIC3,ATAD2,ATF3,ATP1A3,ATP2A3,ATP2B2,ATP6V1B1,ATP8A1,ATP8B1,AXL,B3GAT1,B4GALNT4,BAIAP2L2,BARHL1,BARHL2,BCL11A,BDNF,BHL…	601
Cancer, Gastrointestinal Disease, Organismal Injury and Abnormalities	gastrointestinal tract cancer	7.41e-18			ABCA1,ABCA2,ABCB4,ABCC3,ABI3BP,ACOX2,ACTC1,ACTG2,ADAM12,ADAMTS9,ADAMTSL1,ADD2,AGPAT2,AHR,AIM1,AJUBA,AKAP12,ALCAM,ALDH1L1,AMER2,AMIGO2,ANGPTL2,ANKRD23,ANKRD6,ANKRD65,ANO1,ANXA1,ANXA2,ANXA3,AOX1,AP3B2,APCDD1L,AQP8,ARAP2,ARHGEF28,ARHGEF4,ARID3A,ARNTL2,ARSJ,ASIC3,ATAD2,ATF3,ATP1A3,ATP2A3,ATP2B2,ATP6V1B1,ATP8A1,ATP8B1,AXL,B3GAT1,B4GALNT4,B4GALT1,BAIAP2L2,BARHL1,BARHL2,BCL11A,BDNF,BHLHE40,BIRC3,BOC,BST…	500
Cancer, Gastrointestinal Disease, Organismal Injury and Abnormalities	digestive system cancer	1.05e-17			ABCA1,ABCA2,ABCB4,ABCC3,ABI3BP,ACOX2,ACTC1,ACTG2,ADAM12,ADAMTS9,ADAMTSL1,ADD2,AGPAT2,AHR,AIM1,AJUBA,AKAP12,ALCAM,ALDH1L1,AMER2,AMIGO2,AMPD3,ANGPTL2,ANKRD23,ANKRD6,ANKRD65,ANO1,ANXA1,ANXA2,ANXA3,AOX1,AP3B2,APCDD1L,AQP8,ARAP2,ARHGAP29,ARHGEF28,ARHGEF4,ARID3A,ARNTL2,ARSJ,ASIC3,ATAD2,ATF3,ATP1A3,ATP2A3,ATP2B2,ATP6V1B1,ATP8A1,ATP8B1,AXL,B3GAT1,B4GALNT4,B4GALT1,BAIAP2L2,BARHL1,BARHL2,BCL11A,BDNF,BHLHE4…	559
Cancer, Organismal Injury and Abnormalities	pelvic cancer	1.11e-17			ABCA1,ABCB4,ABCC3,ABI3BP,ACTC1,ACTG2,ADAMTSL1,ADD2,AGPAT2,AIF1,AIM1,AJUBA,ALCAM,ALDH1L1,ALG11,AMER2,AMIGO2,ANKRD6,ANXA1,ANXA2,ANXA3,AP3B2,AQP8,ARAP2,ARHGAP29,ARHGEF28,ARID3A,ARNTL2,ATAD2,ATF3,ATP2A3,ATP6V1B1,ATP8A1,ATP8B1,AXL,B4GALNT4,BAIAP2L2,BAMBI,BCL11A,BHLHE40,BIRC3,C3orf52,CABP1,CACNA1A,CACNA1B,CAPN12,CBS/CBSL,CCDC88B,CD109,CD55,CD74,CD82,CDC42EP1,CDC42EP3,CDC6,CDH13,CDH23,CDH5,CDKN1A,CDKN2A…	335
Cancer, Organismal Injury and Abnormalities, Reproductive System Disease	uterine serous papillary cancer	1.28e-17			ACTG2,ANXA2,ANXA3,CBS/CBSL,CDC6,CDH13,CDKN2A,CHRDL1,CLDN5,CLEC3B,CNN1,CSPG4,DES,EDNRB,EMILIN1,ETV4,F2RL1,GPM6A,GPRC5A,HMGA1,HMMR,IGF2BP3,IGFBP5,ITGA3,KCNB1,KRT18,MAF,MAPK10,MATN2,MOXD1,MYBL2,PDLIM3,PEG3,PMAIP1,RUNX1T1,SEL1L3,SFRP4,SLC16A3,SLC7A5,SPARCL1,SPOCK2,SYNM,TK1	43
Cancer, Organismal Injury and Abnormalities	genitourinary tumor	1.81e-17			ABCA1,ABCB4,ABCC3,ABI3BP,ACTC1,ACTG2,ADAM12,ADAMTS9,ADAMTSL1,ADD2,AGPAT2,AHR,AIF1,AIM1,AJUBA,ALCAM,ALDH1L1,ALG11,ANXA1,ANXA2,ANXA3,AP3B2,AQP8,ARAP2,ARHGAP29,ARHGEF28,ARID3A,ARNTL2,ATAD2,ATF3,ATP2A3,ATP6V1B1,ATP8A1,ATP8B1,AXL,B4GALNT4,BAIAP2L2,BAMBI,BCL11A,BHLHE40,BIRC3,C3orf52,CABP1,CACNA1A,CACNA1B,CAPN12,CBS/CBSL,CCDC88B,CD109,CD55,CD74,CD82,CD9,CDC42EP1,CDC42EP3,CDC6,CDCP1,CDH13,CDH23,CDH5,CDH6…	357
Cancer, Organismal Injury and Abnormalities, Reproductive System Disease	genital tract cancer	2.9e-17			ABCA1,ABCB4,ABCC3,ABI3BP,ACTC1,ACTG2,ADAMTSL1,ADD2,AGPAT2,AIF1,AIM1,ALCAM,ALDH1L1,ALG11,ANXA1,ANXA2,ANXA3,AP3B2,AQP8,ARAP2,ARHGAP29,ARHGEF28,ARID3A,ARNTL2,ATAD2,ATP2A3,ATP6V1B1,ATP8A1,ATP8B1,AXL,B4GALNT4,BAIAP2L2,BAMBI,BCL11A,BHLHE40,C3orf52,CABP1,CACNA1A,CACNA1B,CAPN12,CBS/CBSL,CCDC88B,CD109,CD55,CD74,CD82,CDC42EP1,CDC42EP3,CDC6,CDH13,CDH23,CDH5,CDKN1A,CDKN2A,CDKN2B,CELF3,CHGA,CHRDL1,CLDN5,CLEC3…	319
Cancer, Gastrointestinal Disease, Organismal Injury and Abnormalities	digestive organ tumor	3.09e-17			ABCA1,ABCA2,ABCB4,ABCC3,ABI3BP,ACOX2,ACTC1,ACTG2,ADAM12,ADAMTS9,ADAMTSL1,ADD2,AGPAT2,AHR,AIM1,AJUBA,AKAP12,ALCAM,ALDH1L1,AMER2,AMIGO2,AMPD3,ANGPTL2,ANKRD23,ANKRD6,ANKRD65,ANO1,ANXA1,ANXA2,ANXA3,AOX1,AP3B2,APCDD1L,AQP8,ARAP2,ARHGAP29,ARHGEF28,ARHGEF4,ARID3A,ARNTL2,ARSJ,ASIC3,ATAD2,ATF3,ATP1A3,ATP2A3,ATP2B2,ATP6V1B1,ATP8A1,ATP8B1,AXL,B3GAT1,B4GALNT4,B4GALT1,BAIAP2L2,BARHL1,BARHL2,BCL11A,BDNF,BHLHE4…	562
Cancer, Gastrointestinal Disease, Organismal Injury and Abnormalities	intestinal tumor	3.84e-17			ABCA1,ABCA2,ABCB4,ABCC3,ABI3BP,ACOX2,ACTC1,ACTG2,ADAM12,ADAMTS9,ADAMTSL1,ADD2,AGPAT2,AHR,AIM1,AJUBA,AKAP12,ALCAM,ALDH1L1,AMER2,AMIGO2,ANGPTL2,ANKRD23,ANKRD6,ANKRD65,ANO1,ANXA1,ANXA2,ANXA3,AOX1,AP3B2,APCDD1L,AQP8,ARAP2,ARHGEF28,ARHGEF4,ARNTL2,ARSJ,ATAD2,ATF3,ATP1A3,ATP2A3,ATP2B2,ATP6V1B1,ATP8A1,ATP8B1,AXL,B3GAT1,B4GALNT4,B4GALT1,BAIAP2L2,BARHL1,BARHL2,BCL11A,BDNF,BHLHE40,BOC,BST1,C15orf59,C1QTNF3,…	483
Cancer, Organismal Injury and Abnormalities	neoplasia of epithelial tissue	4.73e-17			ABCA1,ABCA2,ABCB4,ABCC3,ABI3BP,ACTC1,ACTG2,ADAM12,ADAMTS9,ADAMTSL1,ADD2,AGPAT2,AHR,AIF1,AIM1,AJUBA,AKAP12,ALCAM,ALDH1L1,ALG11,AMER2,AMIGO2,AMPD3,ANGPTL2,ANKRD23,ANKRD6,ANKRD65,ANO1,ANXA1,ANXA2,ANXA3,AOX1,AP3B2,APCDD1L,APOL4,AQP8,ARAP2,ARHGAP29,ARHGEF28,ARHGEF4,ARID3A,ARNTL2,ARSJ,ASIC3,ATAD2,ATP1A3,ATP2A3,ATP2B2,ATP6V1B1,ATP8A1,ATP8B1,AXL,B3GAT1,B4GALNT4,BAIAP2L2,BAMBI,BARHL1,BARHL2,BCL11A,BDNF,BH…	592
Cancer, Gastrointestinal Disease, Organismal Injury and Abnormalities	large intestine neoplasm	5.5e-17			ABCA1,ABCA2,ABCB4,ABCC3,ABI3BP,ACOX2,ACTC1,ACTG2,ADAM12,ADAMTS9,ADAMTSL1,ADD2,AGPAT2,AHR,AIM1,AJUBA,AKAP12,ALCAM,ALDH1L1,AMER2,AMIGO2,ANGPTL2,ANKRD23,ANKRD6,ANKRD65,ANO1,ANXA1,ANXA2,ANXA3,AOX1,AP3B2,APCDD1L,AQP8,ARAP2,ARHGEF28,ARHGEF4,ARNTL2,ARSJ,ATAD2,ATF3,ATP1A3,ATP2A3,ATP2B2,ATP6V1B1,ATP8A1,ATP8B1,AXL,B3GAT1,B4GALNT4,B4GALT1,BAIAP2L2,BARHL1,BARHL2,BCL11A,BDNF,BHLHE40,BOC,BST1,C15orf59,C1QTNF3,…	481
Cancer, Organismal Injury and Abnormalities, Reproductive System Disease	tumorigenesis of genital organ	8.69e-17			ABCA1,ABCB4,ABCC3,ABI3BP,ACTC1,ACTG2,ADAM12,ADAMTS9,ADAMTSL1,ADD2,AGPAT2,AHR,AIF1,AIM1,ALCAM,ALDH1L1,ALG11,ANXA1,ANXA2,ANXA3,AP3B2,AQP8,ARAP2,ARHGAP29,ARHGEF28,ARID3A,ARNTL2,ATAD2,ATP2A3,ATP6V1B1,ATP8A1,ATP8B1,AXL,B4GALNT4,BAIAP2L2,BAMBI,BCL11A,BHLHE40,C3orf52,CABP1,CACNA1A,CACNA1B,CAPN12,CBS/CBSL,CCDC88B,CD109,CD55,CD74,CD82,CDC42EP1,CDC42EP3,CDC6,CDH13,CDH23,CDH5,CDKN1A,CDKN2A,CDKN2B,CELF3,CHGA…	324
Cancer, Organismal Injury and Abnormalities, Reproductive System Disease	genital tumor	9.34e-17			ABCA1,ABCB4,ABCC3,ABI3BP,ACTC1,ACTG2,ADAM12,ADAMTS9,ADAMTSL1,ADD2,AGPAT2,AHR,AIF1,AIM1,ALCAM,ALDH1L1,ALG11,ANXA1,ANXA2,ANXA3,AP3B2,AQP8,ARAP2,ARHGAP29,ARHGEF28,ARID3A,ARNTL2,ATAD2,ATP2A3,ATP6V1B1,ATP8A1,ATP8B1,AXL,B4GALNT4,BAIAP2L2,BAMBI,BCL11A,BHLHE40,C3orf52,CABP1,CACNA1A,CACNA1B,CAPN12,CBS/CBSL,CCDC88B,CD109,CD55,CD74,CD82,CDC42EP1,CDC42EP3,CDC6,CDH13,CDH23,CDH5,CDKN1A,CDKN2A,CDKN2B,CELF3,CHGA…	324
Cancer, Gastrointestinal Disease, Organismal Injury and Abnormalities	malignant neoplasm of large intestine	1.23e-16			ABCA1,ABCA2,ABCB4,ABCC3,ABI3BP,ACOX2,ACTC1,ACTG2,ADAM12,ADAMTS9,ADAMTSL1,ADD2,AGPAT2,AHR,AIM1,AJUBA,AKAP12,ALCAM,ALDH1L1,AMER2,AMIGO2,ANGPTL2,ANKRD23,ANKRD6,ANKRD65,ANO1,ANXA1,ANXA2,ANXA3,AOX1,AP3B2,APCDD1L,AQP8,ARAP2,ARHGEF28,ARHGEF4,ARNTL2,ARSJ,ATAD2,ATF3,ATP1A3,ATP2A3,ATP2B2,ATP6V1B1,ATP8A1,ATP8B1,AXL,B3GAT1,B4GALNT4,B4GALT1,BAIAP2L2,BARHL1,BARHL2,BCL11A,BDNF,BHLHE40,BOC,BST1,C15orf59,C1QTNF3,…	478
Cancer, Organismal Injury and Abnormalities	cancer	1.49e-16		-0.368	ABCA1,ABCA2,ABCB4,ABCC3,ABI3BP,ACOX2,ACTC1,ACTG2,ADAM12,ADAMTS9,ADAMTSL1,ADD2,AGPAT2,AHR,AIF1,AIM1,AJUBA,AKAP12,ALCAM,ALDH1L1,ALG11,AMER2,AMIGO2,AMPD3,ANGPTL2,ANKRD23,ANKRD6,ANKRD65,ANO1,ANXA1,ANXA2,ANXA3,AOX1,AP3B2,APCDD1L,APOL4,AQP8,ARAP2,ARHGAP29,ARHGEF28,ARHGEF4,ARID3A,ARNTL2,ARSJ,ASIC3,ASPRV1,ATAD2,ATF3,ATP1A3,ATP2A3,ATP2B2,ATP6V1B1,ATP8A1,ATP8B1,AXL,B3GAT1,B4GALNT4,B4GALT1,BAIAP2L2,BAMBI,BA…	631
Cancer, Organismal Injury and Abnormalities	tumorigenesis of epithelial neoplasm	1.52e-16			ABCA1,ABCA2,ABCB4,ABCC3,ABI3BP,ACTC1,ADAMTS9,ADAMTSL1,ADD2,AGPAT2,AIF1,AIM1,AJUBA,AKAP12,ALCAM,ALDH1L1,ALG11,AMER2,AMIGO2,ANKRD23,ANKRD6,ANO1,ANXA1,ANXA2,ANXA3,AP3B2,APCDD1L,AQP8,ARAP2,ARHGAP29,ARHGEF28,ARHGEF4,ARID3A,ARNTL2,ARSJ,ATAD2,ATP2A3,ATP2B2,ATP6V1B1,ATP8A1,ATP8B1,AXL,B3GAT1,B4GALNT4,BAIAP2L2,BARHL1,BARHL2,BCL11A,BDNF,BHLHE40,BOC,BST1,C15orf59,C1QTNF3,C3orf52,C9orf24,CA12,CA14,CABP1,CACNA…	442
Cancer, Gastrointestinal Disease, Organismal Injury and Abnormalities	intestinal cancer	1.62e-16			ABCA1,ABCA2,ABCB4,ABCC3,ABI3BP,ACOX2,ACTC1,ACTG2,ADAM12,ADAMTS9,ADAMTSL1,ADD2,AGPAT2,AHR,AIM1,AJUBA,AKAP12,ALCAM,ALDH1L1,AMER2,AMIGO2,ANGPTL2,ANKRD23,ANKRD6,ANKRD65,ANO1,ANXA1,ANXA2,ANXA3,AOX1,AP3B2,APCDD1L,AQP8,ARAP2,ARHGEF28,ARHGEF4,ARNTL2,ARSJ,ATAD2,ATF3,ATP1A3,ATP2A3,ATP2B2,ATP6V1B1,ATP8A1,ATP8B1,AXL,B3GAT1,B4GALNT4,B4GALT1,BAIAP2L2,BARHL1,BARHL2,BCL11A,BDNF,BHLHE40,BOC,BST1,C15orf59,C1QTNF3,…	479
Cancer, Organismal Injury and Abnormalities, Reproductive System Disease	female genital tract serous carcinoma	1.72e-16			ACTG2,AGPAT2,ANXA2,ANXA3,ATP8B1,CACNA1A,CBS/CBSL,CDC6,CDH13,CDKN1A,CDKN2A,CHRDL1,CLDN5,CLEC3B,CNN1,CSPG4,DES,EDNRB,EMILIN1,ETV4,F2RL1,GPM6A,GPRC5A,HMGA1,HMMR,IGF2BP3,IGFBP5,ITGA3,KCNB1,KRT18,MAF,MAPK10,MATN2,MCAM,MOXD1,MYBL2,NOTCH1,PDK4,PDLIM3,PEG3,PMAIP1,PTGS2,RRM2,RUNX1T1,SEL1L3,SEMA3C,SERPING1,SFRP4,SLC16A3,SLC7A5,SPARCL1,SPOCK2,SYNM,TFPI2,THBS2,TK1,TLR4,TSHZ2,TUBA4A,VEGFA	60
Cell Death and Survival	apoptosis	1.76e-16		1.324	ADAM12,AGPAT2,AHR,AKAP12,ALCAM,ALDH1L1,AMIGO2,ANXA1,ATAD2,ATF3,ATP2B2,AXL,BDNF,BHLHE40,BIRC3,CAPN3,CD55,CD74,CDC6,CDCP1,CDKN1A,CDKN2A,CLCF1,CNR1,CRIP1,CRLF1,CRYAB,CSPG4,CYP11A1,CYR61,DAPK1,DHCR24,DHRS2,DLC1,DSG2,EDN1,EDNRB,ETS1,FAP,FGF1,FGF2,FGFR2,FHIT,FOSB,FOSL1,FST,GADD45G,GDF15,GLIPR1,GLIS3,GPAT2,GREM1,HBEGF,HCAR2,HIF1A,HMGA1,HMMR,ICAM1,IER3,IFIT3,IGF2,IGF2BP2,IGF2R,IGFBP5,IRF1,ITGA2,ITGA3,ITG…	153
Cancer, Organismal Injury and Abnormalities	abdominal adenocarcinoma	1.91e-16			ABCA1,ABCA2,ABCB4,ABCC3,ABI3BP,ACTC1,ACTG2,ADAM12,ADAMTS9,ADAMTSL1,ADD2,AGPAT2,AIF1,AIM1,AJUBA,AKAP12,ALDH1L1,ALG11,AMER2,AMIGO2,ANKRD23,ANKRD6,ANO1,ANXA1,ANXA2,ANXA3,AP3B2,APCDD1L,AQP8,ARAP2,ARHGAP29,ARHGEF28,ARHGEF4,ARID3A,ARNTL2,ARSJ,ATAD2,ATP2A3,ATP2B2,ATP6V1B1,ATP8A1,ATP8B1,AXL,B3GAT1,B4GALNT4,BAIAP2L2,BARHL1,BARHL2,BCL11A,BDNF,BHLHE40,BOC,BST1,C15orf59,C1QTNF3,C3orf52,C4orf32,C9orf24,CA14,C…	464
Cell Death and Survival	necrosis	2.07e-16		1.127	ABCB4,ADAM12,AGPAT2,AHR,AKAP12,ALCAM,ALDH1L1,AMIGO2,ANXA1,ANXA2,ATAD2,ATF3,ATP2B2,AXL,BDNF,BHLHE40,BIRC3,BRINP1,CAPN3,CD55,CD74,CDC6,CDCP1,CDKN1A,CDKN2A,CLCF1,CNR1,CRLF1,CRYAB,CSPG4,CYP11A1,CYR61,DAPK1,DHCR24,DPYD,DSG2,DTL,EDN1,EFNB2,EIF2S1,ETS1,F2RL1,FAP,FGF1,FGF2,FGFR2,FHIT,FOSB,FOSL1,FRMD6,FST,GABRD,GADD45G,GDF15,GLIPR1,GLIS3,GPAT2,GPM6A,GRIA1,GULP1,HBEGF,HCAR2,HIF1A,HMGA1,HMMR,ICAM1,IER3,IGF2…	162
Cancer, Organismal Injury and Abnormalities	abdominal carcinoma	2.39e-16			ABCA1,ABCA2,ABCB4,ABCC3,ABI3BP,ACTC1,ACTG2,ADAM12,ADAMTS9,ADAMTSL1,ADD2,AGPAT2,AIF1,AIM1,AJUBA,AKAP12,ALDH1L1,ALG11,AMER2,AMIGO2,ANKRD23,ANKRD6,ANO1,ANXA1,ANXA2,ANXA3,AP3B2,APCDD1L,AQP8,ARAP2,ARHGAP29,ARHGEF28,ARHGEF4,ARID3A,ARNTL2,ARSJ,ATAD2,ATP2A3,ATP2B2,ATP6V1B1,ATP8A1,ATP8B1,AXL,B3GAT1,B4GALNT4,BAIAP2L2,BARHL1,BARHL2,BCL11A,BDNF,BHLHE40,BOC,BST1,C15orf59,C1QTNF3,C3orf52,C4orf32,C9orf24,CA14,C…	468
Cancer, Organismal Injury and Abnormalities	malignant solid tumor	2.55e-16		-0.745	ABCA1,ABCA2,ABCB4,ABCC3,ABI3BP,ACOX2,ACTC1,ACTG2,ADAM12,ADAMTS9,ADAMTSL1,ADD2,AGPAT2,AHR,AIF1,AIM1,AJUBA,AKAP12,ALCAM,ALDH1L1,ALG11,AMER2,AMIGO2,AMPD3,ANGPTL2,ANKRD23,ANKRD6,ANKRD65,ANO1,ANXA1,ANXA2,ANXA3,AOX1,AP3B2,APCDD1L,APOL4,AQP8,ARAP2,ARHGAP29,ARHGEF28,ARHGEF4,ARID3A,ARNTL2,ARSJ,ASIC3,ASPRV1,ATAD2,ATF3,ATP1A3,ATP2A3,ATP2B2,ATP6V1B1,ATP8A1,ATP8B1,AXL,B3GAT1,B4GALNT4,B4GALT1,BAIAP2L2,BAMBI,BA…	628
Cancer, Organismal Injury and Abnormalities	tumorigenesis of tissue	4.22e-16			ABCA1,ABCA2,ABCB4,ABCC3,ABI3BP,ACTC1,ACTG2,ADAM12,ADAMTS9,ADAMTSL1,ADD2,AGPAT2,AHR,AIF1,AIM1,AJUBA,AKAP12,ALCAM,ALDH1L1,ALG11,AMER2,AMIGO2,AMPD3,ANGPTL2,ANKRD23,ANKRD6,ANKRD65,ANO1,ANXA1,ANXA2,ANXA3,AOX1,AP3B2,APCDD1L,APOL4,AQP8,ARAP2,ARHGAP29,ARHGEF28,ARHGEF4,ARID3A,ARNTL2,ARSJ,ASIC3,ATAD2,ATP1A3,ATP2A3,ATP2B2,ATP6V1B1,ATP8A1,ATP8B1,AXL,B3GAT1,B4GALNT4,BAIAP2L2,BAMBI,BARHL1,BARHL2,BCL11A,BDNF,BH…	594
Cellular Movement	cell movement of tumor cell lines	1.05e-15	Decreased	-3.15	ADAM12,AHR,AIF1,AKAP12,ALCAM,ANXA1,ANXA2,AQP8,ARHGEF28,ARHGEF4,ATF3,AXL,BDNF,CD248,CD82,CD9,CDCP1,CDH13,CDKN1A,CDKN2A,CXCL5,CYR61,DEF6,DLC1,DTX1,EDN1,EDNRB,ETS1,ETV4,F2RL1,FGF1,FGF2,FGFR2,FOSB,FOSL1,GAP43,GDF15,GFAP,GJA1,GPAT2,HBEGF,HIF1A,HMGA1,HMMR,IGF2,IGF2BP3,IQGAP1,ITGA2,ITGA5,ITGBL1,KIAA1524,KLF4,KLF5,LEF1,LIF,MCAM,MFNG,MME,MYC,MYH9,MYO10,NCAM1,NDRG2,NEDD4,NEUROD1,NOTCH1,NRG1,NTRK3,PLAT,PLAU…	97
Cancer, Organismal Injury and Abnormalities	solid tumor	1.1e-15		-1.246	ABCA1,ABCA2,ABCB4,ABCC3,ABI3BP,ACOX2,ACTC1,ACTG2,ADAM12,ADAMTS9,ADAMTSL1,ADD2,AGPAT2,AHR,AIF1,AIM1,AJUBA,AKAP12,ALCAM,ALDH1L1,ALG11,AMER2,AMIGO2,AMPD3,ANGPTL2,ANKRD23,ANKRD6,ANKRD65,ANO1,ANXA1,ANXA2,ANXA3,AOX1,AP3B2,APCDD1L,APOL4,AQP8,ARAP2,ARHGAP29,ARHGEF28,ARHGEF4,ARID3A,ARNTL2,ARSJ,ASIC3,ASPRV1,ATAD2,ATF3,ATP1A3,ATP2A3,ATP2B2,ATP6V1B1,ATP8A1,ATP8B1,AXL,B3GAT1,B4GALNT4,B4GALT1,BAIAP2L2,BAMBI,BA…	630
Cancer, Organismal Injury and Abnormalities	carcinoma	1.37e-15			ABCA1,ABCA2,ABCB4,ABCC3,ABI3BP,ACTC1,ACTG2,ADAM12,ADAMTS9,ADAMTSL1,ADD2,AGPAT2,AHR,AIF1,AIM1,AJUBA,AKAP12,ALCAM,ALDH1L1,ALG11,AMER2,AMIGO2,AMPD3,ANGPTL2,ANKRD23,ANKRD6,ANKRD65,ANO1,ANXA1,ANXA2,ANXA3,AOX1,AP3B2,APCDD1L,APOL4,AQP8,ARAP2,ARHGAP29,ARHGEF28,ARHGEF4,ARID3A,ARNTL2,ARSJ,ASIC3,ATAD2,ATP1A3,ATP2A3,ATP2B2,ATP6V1B1,ATP8A1,ATP8B1,AXL,B3GAT1,B4GALNT4,BAIAP2L2,BARHL1,BARHL2,BCL11A,BDNF,BHLHE40,…	587
Cancer, Gastrointestinal Disease, Organismal Injury and Abnormalities	gastrointestinal carcinoma	2.92e-15			ABCA1,ABCA2,ABCB4,ABCC3,ABI3BP,ACTC1,ACTG2,ADAM12,ADAMTS9,ADAMTSL1,ADD2,AGPAT2,AHR,AIM1,AKAP12,ALCAM,ALDH1L1,AMER2,AMIGO2,ANGPTL2,ANKRD23,ANKRD6,ANKRD65,ANO1,ANXA1,ANXA3,AOX1,AP3B2,APCDD1L,AQP8,ARAP2,ARHGEF28,ARHGEF4,ARID3A,ARNTL2,ARSJ,ASIC3,ATAD2,ATP1A3,ATP2A3,ATP2B2,ATP6V1B1,ATP8A1,ATP8B1,AXL,B3GAT1,B4GALNT4,BAIAP2L2,BARHL1,BARHL2,BCL11A,BDNF,BHLHE40,BOC,BST1,C15orf59,C1QTNF3,C3orf52,C6orf132,C…	472
Cancer, Organismal Injury and Abnormalities	tumorigenesis of malignant tumor	4.99e-15		-1.664	ABCA1,ABCA2,ABCB4,ABCC3,ABI3BP,ACTC1,ADAMTS9,ADAMTSL1,ADD2,AGPAT2,AIF1,AIM1,AJUBA,AKAP12,ALCAM,ALDH1L1,ALG11,AMER2,AMIGO2,ANKRD23,ANKRD6,ANO1,ANXA1,ANXA2,AP3B2,APCDD1L,AQP8,ARAP2,ARHGAP29,ARHGEF28,ARHGEF4,ARID3A,ARNTL2,ARSJ,ATAD2,ATP2A3,ATP2B2,ATP6V1B1,ATP8A1,ATP8B1,AXL,B3GAT1,B4GALNT4,BAIAP2L2,BARHL1,BARHL2,BCL11A,BDNF,BHLHE40,BOC,BST1,C15orf59,C1QTNF3,C3orf52,C9orf24,CA14,CABP1,CACNA1A,CACNA1B,…	436
Cancer, Organismal Injury and Abnormalities	adenocarcinoma	7.44e-15			ABCA1,ABCA2,ABCB4,ABCC3,ABI3BP,ACTC1,ACTG2,ADAM12,ADAMTS9,ADAMTSL1,ADD2,AGPAT2,AHR,AIF1,AIM1,AJUBA,AKAP12,ALCAM,ALDH1L1,ALG11,AMER2,AMIGO2,ANGPTL2,ANKRD23,ANKRD6,ANKRD65,ANO1,ANXA1,ANXA2,ANXA3,AOX1,AP3B2,APCDD1L,AQP8,ARAP2,ARHGAP29,ARHGEF28,ARHGEF4,ARID3A,ARNTL2,ARSJ,ATAD2,ATP1A3,ATP2A3,ATP2B2,ATP6V1B1,ATP8A1,ATP8B1,AXL,B3GAT1,B4GALNT4,BAIAP2L2,BARHL1,BARHL2,BCL11A,BDNF,BHLHE40,BOC,BST1,C15orf59,…	536
Cancer, Organismal Injury and Abnormalities	tumorigenesis of carcinoma	1e-14			ABCA1,ABCA2,ABCB4,ABCC3,ABI3BP,ACTC1,ADAMTS9,ADAMTSL1,ADD2,AGPAT2,AIF1,AIM1,AJUBA,AKAP12,ALCAM,ALDH1L1,ALG11,AMER2,AMIGO2,ANKRD23,ANKRD6,ANO1,ANXA1,ANXA2,AP3B2,APCDD1L,AQP8,ARAP2,ARHGAP29,ARHGEF28,ARHGEF4,ARID3A,ARNTL2,ARSJ,ATAD2,ATP2A3,ATP2B2,ATP6V1B1,ATP8A1,ATP8B1,AXL,B3GAT1,B4GALNT4,BAIAP2L2,BARHL1,BARHL2,BCL11A,BDNF,BHLHE40,BOC,BST1,C15orf59,C1QTNF3,C3orf52,C9orf24,CA14,CABP1,CACNA1A,CACNA1B,…	432
Cancer, Gastrointestinal Disease, Organismal Injury and Abnormalities	tumorigenesis of digestive organ tumor	1.51e-14			ABCA1,ABCA2,ABCC3,ADAMTS9,ADD2,AGPAT2,AIM1,AKAP12,ALCAM,ALDH1L1,AMER2,AMIGO2,ANKRD23,ANKRD6,ANO1,ANXA1,APCDD1L,AQP8,ARAP2,ARHGEF4,ARID3A,ARNTL2,ARSJ,ATAD2,ATP2A3,ATP2B2,ATP6V1B1,ATP8A1,ATP8B1,AXL,B3GAT1,B4GALNT4,BAIAP2L2,BARHL1,BARHL2,BCL11A,BDNF,BHLHE40,BOC,BST1,C15orf59,C1QTNF3,C9orf24,CA14,CABP1,CACNA1A,CACNA1B,CADM3,CAPN12,CAPN3,CBS/CBSL,CCDC88B,CCM2L,CD109,CD82,CD93,CDC42EP1,CDC42EP3,CDC6,CD…	336
Cancer, Organismal Injury and Abnormalities, Reproductive System Disease	female genital tract cancer	2.49e-14			ABCA1,ABCB4,ABCC3,ABI3BP,ACTC1,ACTG2,ADAMTSL1,ADD2,AGPAT2,AIF1,AIM1,ALCAM,ALDH1L1,ALG11,ANXA1,ANXA2,ANXA3,AP3B2,ARAP2,ARHGAP29,ARHGEF28,ARID3A,ARNTL2,ATAD2,ATP2A3,ATP6V1B1,ATP8A1,ATP8B1,B4GALNT4,BAIAP2L2,BCL11A,CABP1,CACNA1A,CACNA1B,CAPN12,CBS/CBSL,CCDC88B,CD109,CD55,CD74,CDC42EP3,CDC6,CDH13,CDKN1A,CDKN2A,CDKN2B,CELF3,CHRDL1,CLDN5,CLEC3B,CNN1,CNTN5,COL1A2,CPAMD8,CPSF2,CRIM1,CRTAC1,CSPG4,CTSV,CYP1…	278
Cellular Development, Cellular Growth and Proliferation	cell proliferation of tumor cell lines	3.7e-14	Decreased	-2.587	ADAM12,AHR,AKAP12,ALDH1L1,ANO1,ANXA1,ANXA2,AQP8,ATAD2,ATF3,AXL,BDNF,BRINP1,C1GALT1,CAPN3,CD248,CD74,CDCP1,CDH13,CDKN1A,CDKN2A,CDKN2B,CHGA,CNN1,CSPG4,CYP2D6,CYR61,DACH1,DDX21,DLC1,DSC2,DSG2,DTL,DTX1,EDN1,ELOVL7,EMILIN1,ETS1,F2RL1,FGF1,FGF2,FGFR2,FHIT,FOSB,FOSL1,FRMD6,FST,GADD45G,GALNT6,GDF15,GHR,GJA1,GLIPR1,GPAT2,HBEGF,HIF1A,HIF3A,HMGA1,HMMR,IER3,IGF2,IGF2BP3,IGF2R,IGFBP5,IQGAP1,IRF1,ITGA2,ITGA5,K…	140
Cancer, Organismal Injury and Abnormalities, Reproductive System Disease	tumorigenesis of reproductive tract	3.96e-14			ABCA1,ABCB4,ABCC3,ABI3BP,ACTC1,ACTG2,ADAM12,ADAMTS9,ADAMTSL1,ADD2,AGPAT2,AHR,AIF1,AIM1,ALCAM,ALDH1L1,ALG11,ANXA1,ANXA2,ANXA3,AP3B2,ARAP2,ARHGAP29,ARHGEF28,ARID3A,ARNTL2,ATAD2,ATP2A3,ATP6V1B1,ATP8A1,ATP8B1,AXL,B4GALNT4,BAIAP2L2,BCL11A,CABP1,CACNA1A,CACNA1B,CAPN12,CBS/CBSL,CCDC88B,CD109,CD55,CD74,CDC42EP3,CDC6,CDH13,CDKN1A,CDKN2A,CDKN2B,CELF3,CHRDL1,CLDN5,CLEC3B,CNN1,CNTN5,COL1A2,CPAMD8,CPSF2,CRIM1…	285
Cancer, Organismal Injury and Abnormalities, Reproductive System Disease	female genital neoplasm	4.45e-14			ABCA1,ABCB4,ABCC3,ABI3BP,ACTC1,ACTG2,ADAM12,ADAMTS9,ADAMTSL1,ADD2,AGPAT2,AHR,AIF1,AIM1,ALCAM,ALDH1L1,ALG11,ANXA1,ANXA2,ANXA3,AP3B2,ARAP2,ARHGAP29,ARHGEF28,ARID3A,ARNTL2,ATAD2,ATP2A3,ATP6V1B1,ATP8A1,ATP8B1,AXL,B4GALNT4,BAIAP2L2,BCL11A,CABP1,CACNA1A,CACNA1B,CAPN12,CBS/CBSL,CCDC88B,CD109,CD55,CD74,CDC42EP3,CDC6,CDH13,CDKN1A,CDKN2A,CDKN2B,CELF3,CHRDL1,CLDN5,CLEC3B,CNN1,CNTN5,COL1A2,CPAMD8,CPSF2,CRIM1…	285
Cardiovascular System Development and Function, Organismal Development	angiogenesis	7.01e-14	Decreased	-2.678	ALCAM,AMIGO2,ANGPTL2,ANXA2,ANXA3,AXL,C1GALT1,CD9,CDH13,CDH5,CDKN1A,CDKN2A,CDKN2B,CHGA,COL1A2,CRYAB,CYR61,EDN1,EDNRB,EFNB2,ETS1,F2RL1,FGF1,FGF2,HIF1A,HRH1,ICAM1,IGF2,ITGA2,ITGA5,LOXL2,MAP2K6,MCAM,MYH9,MYOF,NOTCH1,NRG1,PPARG,PRKCE,PROCR,PTGS2,PTPRJ,PTX3,RUNX1,RUNX2,SEMA3A,SEMA6A,SERPINE1,STAB1,STC1,TEAD4,THBS1,THBS2,THY1,TNFRSF12A,TUBA4A,VCAM1,VEGFA,VWF	59
Cell Death and Survival	cell death of tumor cell lines	1.05e-13		1.145	ABCB4,AGPAT2,AHR,AKAP12,ALCAM,ALDH1L1,ANXA2,ATAD2,ATF3,AXL,BDNF,BHLHE40,BIRC3,BRINP1,CAPN3,CD55,CDC6,CDCP1,CDKN1A,CDKN2A,CNR1,CRYAB,CSPG4,CYR61,DAPK1,DHCR24,DPYD,DSG2,DTL,EDN1,EIF2S1,ETS1,FAP,FGF2,FGFR2,FHIT,FOSB,FOSL1,FRMD6,FST,GADD45G,GDF15,GLIPR1,GPAT2,GPM6A,GULP1,HBEGF,HCAR2,HIF1A,HMGA1,HMMR,IER3,IGF2,IGF2BP2,IGF2R,IGFBP5,IRAK2,IRF1,ITGA2,KIF1C,KLF4,KLF5,KRT18,LIF,LTBR,MAP2K6,MAPT,MCM10,MCOLN…	133
Cardiovascular System Development and Function, Organismal Development	vasculogenesis	1.17e-13	Decreased	-2.253	ALCAM,AMIGO2,ANGPTL2,ANXA2,AXL,CD9,CDH13,CDH5,CDKN1A,CDKN2A,CDKN2B,CHGA,CRYAB,CYR61,EDN1,EDNRB,EFNB2,F2RL1,FGF1,FGF2,HIF1A,HRH1,ICAM1,IGF2,ITGA2,LOXL2,MAP2K6,MCAM,MYOF,NOTCH1,NRG1,PPARG,PRKCE,PROCR,PTGS2,PTPRJ,PTX3,RUNX1,RUNX2,SEMA3A,SEMA6A,SERPINE1,STAB1,STC1,TEAD4,THBS1,THY1,TNFRSF12A,TUBA4A,VCAM1,VEGFA,VWF	52
Cellular Movement	migration of tumor cell lines	1.39e-13	Decreased	-3.333	ADAM12,AHR,AIF1,AKAP12,ALCAM,ANXA1,ANXA2,AQP8,ARHGEF4,ATF3,AXL,BDNF,CD248,CD82,CD9,CDCP1,CDH13,CDKN1A,CDKN2A,CXCL5,CYR61,DEF6,DLC1,DTX1,EDN1,ETS1,ETV4,F2RL1,FGF1,FGF2,FGFR2,FOSL1,GDF15,GJA1,GPAT2,HBEGF,HIF1A,HMMR,IGF2,IGF2BP3,IQGAP1,ITGA2,ITGBL1,KIAA1524,KLF4,KLF5,LEF1,MCAM,MFNG,MME,MYC,MYH9,MYO10,NCAM1,NDRG2,NOTCH1,NRG1,NTRK3,PLAT,PLAU,PTGS2,PTPRJ,PVR,REST,RHOU,RUNX2,SDC1,SDC4,SEMA3A,SERPINE1,SF…	82
Cardiovascular System Development and Function, Cellular Movement	cell movement of endothelial cells	1.48e-13	Decreased	-3.477	ALCAM,ANXA3,AXL,CD9,CDH13,CDH5,CDKN2A,CHGA,CRYAB,CYR61,DLC1,EDN1,EFNB2,ETS1,F2RL1,FAP,FGF1,FGF2,HIF1A,HRH1,ICAM1,ITGA2,ITGA3,LOXL2,MCAM,PTGS2,PTPRJ,SCN9A,SDC4,SERPINE1,STAB1,STC1,TEAD4,THBS1,THBS2,THY1,TNFRSF12A,VCAM1,VEGFA,VWF	40
Cancer, Organismal Injury and Abnormalities	benign neoplasia	1.77e-13			ACTC1,ADAM12,AGPAT2,AHR,AJUBA,ALCAM,ANXA3,AQP8,ATP8B1,BDNF,CA12,CACNA1A,CDC42EP3,CDKN1A,CDKN2A,CDKN2B,CLEC3B,COL1A2,COL8A1,CRYAB,CYP2D6,CYR61,DAPK1,DRD2,EDNRB,FGF2,FGFR2,GALNT6,GAP43,GPM6A,GPM6B,HMGA1,HSD11B2,IFIT3,IGF2,IGFBP5,IQGAP1,ITIH5,KCND3,KLF4,LEF1,MAF,MCAM,MICALL1,MMP11,MYBL2,MYC,NCAM1,NETO2,NOTCH1,NRCAM,NTRK3,OLFM1,PDCD1LG2,PDK4,PEG3,PPARG,PSAT1,PTCH1,PTGS2,RELL1,RHPN2,ROBO2,RRM2,SELENOP…	86
Metabolic Disease	amyloidosis	2.66e-13			ABCA1,ABCA2,ADAM12,ALDH1L1,ATAD2,ATP1A3,ATP8A1,BDNF,CBS/CBSL,CD74,CDC42EP3,CDKN2A,CHI3L2,CLEC3B,CNN1,CNR1,CYP11A1,CYP2D6,DHCR24,DRD2,DYSF,EIF2S1,FAAH,FCGR2A,FGF2,FGFR2,GABRD,GAP43,GBP2,GFAP,HIF1A,HMGA1,HRH1,ICAM1,IGF2,IGFBP5,MAOB,MAPK10,MAPT,MME,NAIP,NGFR,NMNAT3,NOTCH1,NQO1,NTRK1,NTRK3,OGN,OSMR,PAWR,PLAT,PLAU,PPARG,PRKCE,PTGDS,PTGS2,RNASET2,RUNX2,SDC1,SELENOP,SH3GL2,SNAP91,SOAT1,SOX2,TF,TFRC,TGFB…	73
Cell Morphology, Cellular Movement	cell spreading	2.98e-13		-1.551	ANGPTL2,BST1,CD9,CDKN2A,CRYAB,CYR61,EDNRB,FCGR2A,GAP43,GFAP,ITGA2,ITGA5,MAPT,MYH9,PLAU,PRKCE,PTPN14,PVR,RUNX1,SDC1,SDC4,SEMA3A,SERPINE1,SYNM,TFPI,TGFBI,THBS1,VCAM1,VEGFA,VWF	30
Cancer, Organismal Injury and Abnormalities	advanced malignant tumor	3.72e-13			ABCC3,ADAM12,AIM1,ANGPTL2,ANXA1,AQP8,ATP8B1,AXL,CACNA1A,CD248,CD74,CD9,CDH6,CDKN2A,CHGA,CPA4,CYR61,DACH1,DPYD,DSG2,EDN1,EDNRB,EFS,FBN2,FCGR2A,FGF1,FGF2,FGFR2,FST,GCH1,GDF15,HIF1A,HMGA1,HRH1,ICAM1,IGF2,IGFBP5,KIAA1524,KLF4,KRT18,MCAM,MLPH,MME,MYBL2,NCAM1,NEUROD1,NQO1,NTRK1,PDLIM3,PEG3,PLAT,PLAU,PLS3,PPP2R2C,PTGS2,PTX3,RRM2,RTN1,RUNX1,RUNX2,SDC1,SEL1L3,SEMA3C,SERPINE1,SERPING1,SLC16A3,SMAD3,TFPI,TF…	76
Cancer, Gastrointestinal Disease, Organismal Injury and Abnormalities	large intestine carcinoma	3.91e-13			ABCA1,ABCA2,ABCB4,ABCC3,ABI3BP,ACTC1,ACTG2,ADAMTS9,ADAMTSL1,ADD2,AGPAT2,AHR,AIM1,AKAP12,ALCAM,ALDH1L1,AMER2,AMIGO2,ANGPTL2,ANKRD23,ANKRD6,ANKRD65,ANO1,ANXA1,ANXA3,AOX1,AP3B2,APCDD1L,AQP8,ARAP2,ARHGEF28,ARHGEF4,ARNTL2,ARSJ,ATAD2,ATP1A3,ATP2A3,ATP2B2,ATP6V1B1,ATP8A1,ATP8B1,AXL,B3GAT1,B4GALNT4,BAIAP2L2,BARHL1,BARHL2,BCL11A,BDNF,BHLHE40,BOC,BST1,C15orf59,C1QTNF3,C3orf52,C6orf132,C9orf24,CA12,CA14,CAB…	444
Cancer, Organismal Injury and Abnormalities, Reproductive System Disease	breast cancer	5.5e-13			ADAM12,ADAMTS9,AGPAT2,AJUBA,ALDH1L1,ANXA1,ATAD2,ATF3,ATP2B2,AXL,BHLHE40,C3orf52,CACNA1A,CACNA1B,CD9,CDC42EP1,CDC42EP3,CDH5,CDKN1A,CDKN2A,CECR1,CNN1,COL1A2,COL8A1,CPAMD8,CRYAB,CSPG4,CYP2D6,CYR61,DACH1,DLC1,DNAAF1,DPYD,DYSF,EDN1,ELAVL3,EMILIN1,ETS1,ETV4,FAP,FBN2,FGF1,FGF2,FGFR2,FOSB,FOSL1,GALNT6,GBP2,GINS4,GREM1,GRIK2,HBEGF,HCAR2,HEY2,HGFAC,HIF1A,HMMR,HRH1,IER3,IGF2,IGFN1,IRF1,ITGA5,ITIH5,KIAA1524,…	139
Cellular Movement	invasion of cells	5.61e-13	Decreased	-2.782	ADAM12,ALCAM,ANXA1,ANXA2,AQP8,ATF3,AXL,BDNF,CAPN12,CD74,CD82,CD9,CDH13,CDH5,CDKN1A,CDKN2A,CHGA,CHRD,CNR1,CSPG4,CYR61,DEF6,DLC1,ECE1,EDN1,EDNRB,ETS1,ETV4,FAP,FGF2,FGFR2,FHIT,FOSL1,FST,GDF15,GJA1,HBEGF,HIF1A,HMGA1,IER3,IGF2,IGF2BP3,IQGAP1,ITGA3,ITGA5,KLF4,LEF1,LOXL2,MAP2K6,MCAM,MYC,NDRG2,NEDD4,NRCAM,NRG1,PAPPA2,PLAT,PLAU,PLS1,PPARG,PRKCE,PTGS2,PTPRJ,RAB11FIP1,RRM2,RUNX2,SATB1,SDC4,SERPINE1,SERPINF2…	80
Cancer, Gastrointestinal Disease, Organismal Injury and Abnormalities	gastrointestinal adenocarcinoma	6.17e-13			ABCA1,ABCA2,ABCC3,ADAMTS9,ADD2,AGPAT2,AIM1,AKAP12,ALDH1L1,AMER2,AMIGO2,ANKRD23,ANKRD6,ANO1,ANXA1,AOX1,APCDD1L,AQP8,ARAP2,ARHGEF4,ARID3A,ARNTL2,ARSJ,ATAD2,ATP2A3,ATP2B2,ATP6V1B1,ATP8A1,ATP8B1,AXL,B3GAT1,B4GALNT4,BAIAP2L2,BARHL1,BARHL2,BCL11A,BDNF,BHLHE40,BOC,BST1,C15orf59,C1QTNF3,C9orf24,CA14,CABP1,CACNA1A,CACNA1B,CADM3,CAPN12,CAPN3,CBS/CBSL,CCDC88B,CCM2L,CD109,CD82,CD93,CDC42EP1,CDC42EP3,CDC6,CDC…	332
Neurological Disease, Organismal Injury and Abnormalities, Psychological Disorders	Dementia	6.35e-13			ABCA1,ABCA2,ADAM12,ALDH1L1,ATAD2,ATP1A3,ATP8A1,BDNF,CA12,CA14,CACNA1A,CACNA1B,CBS/CBSL,CD74,CDC42EP3,CDKN2A,CHI3L2,CLEC3B,CNN1,CNR1,CYP11A1,CYP2D6,DHCR24,DRD2,DYSF,EIF2S1,FAAH,FCGR2A,FGF2,GABRD,GAP43,GBP2,GFAP,HIF1A,HMGA1,HRH1,ICAM1,IGF2,MAOB,MAPK10,MAPT,MME,NAIP,NEDD4,NGFR,NMNAT3,NOTCH1,NQO1,NTRK1,NTRK3,OGN,PAWR,PLAT,PLAU,PPARG,PRKCE,PTGDS,PTGS2,RNASET2,SDC1,SELENOP,SH3GL2,SNAP91,SNCB,SOAT1,SOX2…	74
Cancer, Gastrointestinal Disease, Organismal Injury and Abnormalities	metastatic colorectal cancer	8.58e-13			AIM1,ANGPTL2,CD248,CD9,CDH6,CDKN2A,CPA4,DPYD,DSG2,EFS,FBN2,FCGR2A,FGF1,FGFR2,FST,GCH1,GDF15,ICAM1,IGFBP5,KRT18,MLPH,MME,NTRK1,PDLIM3,PEG3,PLAT,PLAU,PLS3,PTGS2,PTX3,RRM2,RTN1,SDC1,SEL1L3,SERPINE1,SLC16A3,SMAD3,TFPI,THBS1,TOR4A,VCAM1,VEGFA	42
Cancer, Organismal Injury and Abnormalities	advanced malignant solid tumor	1.04e-12			ABCC3,AIM1,ANGPTL2,ANXA1,AQP8,ATP8B1,AXL,CACNA1A,CD248,CD9,CDH6,CDKN2A,CHGA,CPA4,CYR61,DACH1,DPYD,DSG2,EDN1,EFS,FBN2,FCGR2A,FGF1,FGF2,FGFR2,FST,GCH1,GDF15,HIF1A,HMGA1,ICAM1,IGF2,IGFBP5,KIAA1524,KLF4,KRT18,MCAM,MLPH,MME,MYBL2,NCAM1,NQO1,NTRK1,PDLIM3,PEG3,PLAT,PLAU,PLS3,PPP2R2C,PTGS2,PTX3,RRM2,RTN1,RUNX2,SDC1,SEL1L3,SEMA3C,SERPINE1,SERPING1,SLC16A3,SMAD3,TFPI,TFPI2,THBS1,TNFRSF10A,TNFRSF10B,TOR4A,T…	70
Cancer, Organismal Injury and Abnormalities, Reproductive System Disease	mammary tumor	1.32e-12		-0.718	ADAM12,ADAMTS9,AGPAT2,AJUBA,ALDH1L1,ANXA1,ATAD2,ATF3,ATP2B2,AXL,BHLHE40,C3orf52,CACNA1A,CACNA1B,CD9,CDC42EP1,CDC42EP3,CDC6,CDH5,CDKN1A,CDKN2A,CECR1,CNN1,COL1A2,COL8A1,CPAMD8,CRYAB,CSPG4,CYP2D6,CYR61,DACH1,DLC1,DNAAF1,DPYD,DYSF,EDN1,ELAVL3,EMILIN1,ETS1,ETV4,FAP,FBN2,FGF1,FGF2,FGFR2,FOSB,FOSL1,GALNT6,GBP2,GINS4,GNAO1,GREM1,GRIK2,HBEGF,HCAR2,HEY2,HGFAC,HIF1A,HMMR,HRH1,IER3,IGF2,IGFN1,IRF1,ITGA5,ITIH…	143
Neurological Disease, Organismal Injury and Abnormalities, Psychological Disorders	tauopathy	1.76e-12			ABCA1,ABCA2,ADAM12,ALDH1L1,ATAD2,ATP1A3,ATP8A1,BDNF,CBS/CBSL,CD74,CDC42EP3,CDKN2A,CHI3L2,CLEC3B,CNN1,CNR1,CYP11A1,CYP2D6,DHCR24,DRD2,DYSF,EIF2S1,FAAH,FCGR2A,FGF2,GABRD,GAP43,GBP2,GFAP,HIF1A,HMGA1,HRH1,ICAM1,IGF2,MAOB,MAPK10,MAPT,MME,NAIP,NGFR,NMNAT3,NOTCH1,NQO1,NTRK1,NTRK3,OGN,PAWR,PLAT,PLAU,PPARG,PRKCE,PTGDS,PTGS2,RNASET2,SCN9A,SDC1,SELENOP,SH3GL2,SLC1A4,SNAP91,SOAT1,SOX2,TF,TFRC,THY1,TLR4,TRAM2…	71
Cancer, Gastrointestinal Disease, Organismal Injury and Abnormalities	metastatic gastrointestinal tract cancer	2.71e-12			AIM1,ANGPTL2,CD248,CD9,CDH6,CDKN2A,CPA4,CYR61,DPYD,DSG2,EFS,FBN2,FCGR2A,FGF1,FGFR2,FST,GCH1,GDF15,ICAM1,IGFBP5,KRT18,MLPH,MME,NTRK1,PDLIM3,PEG3,PLAT,PLAU,PLS3,PTGS2,PTX3,RRM2,RTN1,SDC1,SEL1L3,SERPINE1,SLC16A3,SMAD3,TFPI,THBS1,TOR4A,TUBA4A,VCAM1,VEGFA	44
Cancer, Organismal Injury and Abnormalities, Reproductive System Disease	uterine tumor	3.35e-12			ABCB4,ABI3BP,ACTC1,ACTG2,ADAM12,ADAMTSL1,AGPAT2,AHR,AIM1,ALDH1L1,ALG11,ANXA1,ANXA2,ANXA3,AP3B2,ARAP2,ARHGAP29,ARHGEF28,ARID3A,ARNTL2,ATAD2,ATP2A3,ATP6V1B1,ATP8B1,B4GALNT4,BAIAP2L2,BCL11A,CABP1,CACNA1A,CBS/CBSL,CCDC88B,CD109,CD55,CD74,CDC42EP3,CDC6,CDH13,CDKN2A,CELF3,CHRDL1,CLDN5,CLEC3B,CNN1,CNTN5,CPAMD8,CPSF2,CRIM1,CRTAC1,CSPG4,CTSV,CYR61,DAPK1,DDX25,DES,DLC1,DPYD,DRD2,DSC3,DTX1,DUSP26,DYSF,EDNRB…	228
Cancer, Organismal Injury and Abnormalities, Reproductive System Disease	uterine cancer	4.04e-12			ABCB4,ABI3BP,ACTC1,ACTG2,ADAMTSL1,AGPAT2,AIM1,ALDH1L1,ALG11,ANXA1,ANXA2,ANXA3,AP3B2,ARAP2,ARHGAP29,ARHGEF28,ARID3A,ARNTL2,ATAD2,ATP2A3,ATP6V1B1,ATP8B1,B4GALNT4,BAIAP2L2,BCL11A,CABP1,CACNA1A,CBS/CBSL,CCDC88B,CD109,CD55,CD74,CDC42EP3,CDC6,CDH13,CDKN2A,CELF3,CHRDL1,CLDN5,CLEC3B,CNN1,CNTN5,CPAMD8,CPSF2,CRIM1,CRTAC1,CSPG4,CTSV,DAPK1,DDX25,DES,DLC1,DPYD,DRD2,DSC3,DTX1,DUSP26,DYSF,EDNRB,EIF2S1,ELAVL3,EM…	219
Cell Death and Survival	apoptosis of tumor cell lines	4.49e-12		0.94	AGPAT2,AHR,AKAP12,ALCAM,ALDH1L1,ATAD2,ATF3,BDNF,BHLHE40,BIRC3,CD55,CDC6,CDCP1,CDKN1A,CDKN2A,CNR1,CRYAB,CSPG4,CYR61,DAPK1,DSG2,EDN1,ETS1,FAP,FGF2,FGFR2,FHIT,FOSB,FOSL1,FST,GADD45G,GDF15,GLIPR1,GPAT2,HBEGF,HCAR2,HIF1A,HMGA1,HMMR,IER3,IGF2,IGF2BP2,IGF2R,IGFBP5,IRF1,ITGA2,KIF1C,KLF4,KLF5,KRT18,LIF,MAP2K6,MAPT,MCM10,MME,MYB,MYC,NACC2,NAIP,NCAM1,NDRG2,NEDD4,NEK6,NEK7,NFKBIZ,NGFR,NOTCH1,NQO1,NRG1,NTRK1,…	108
Cancer, Gastrointestinal Disease, Organismal Injury and Abnormalities	colon tumor	5.52e-12			ABCA2,ABCC3,ADAM12,ADAMTS9,ADD2,AGPAT2,AIM1,AKAP12,ALDH1L1,AMER2,ANKRD23,ANO1,ANXA1,APCDD1L,AQP8,ARAP2,ARHGEF4,ARNTL2,ARSJ,ATAD2,ATF3,ATP2A3,ATP2B2,ATP6V1B1,ATP8B1,AXL,B3GAT1,B4GALNT4,B4GALT1,BAIAP2L2,BARHL1,BARHL2,BCL11A,BDNF,BHLHE40,BOC,BST1,C15orf59,C1QTNF3,C9orf24,CA14,CABP1,CACNA1A,CACNA1B,CADM3,CAPN12,CAPN3,CCDC88B,CD82,CD93,CDC42EP1,CDC42EP3,CDC6,CDCP1,CDH13,CDH23,CDH5,CDH6,CDHR1,CDKN1A,CD…	303
Cancer, Gastrointestinal Disease, Organismal Injury and Abnormalities	upper gastrointestinal tract tumor	6.05e-12			ABCA1,ABCA2,ACTC1,ADAM12,ADAMTS9,AIM1,ALCAM,ANKRD6,ANO1,ANXA1,AOX1,APCDD1L,ARID3A,ARSJ,ASIC3,ATP2B2,ATP6V1B1,ATP8A1,AXL,B4GALNT4,BARHL1,BOC,BST1,C1QTNF3,CACNA1A,CACNA1B,CAPN12,CBS/CBSL,CCM2L,CD109,CDC42EP1,CDC6,CDH13,CDH23,CDH5,CDKN1A,CDKN2A,CHRD,CNN1,CNR1,COL1A2,COL8A1,CPAMD8,CRYAB,CSPG4,CYR61,DAPK1,DLC1,DPYD,DSC2,DSG2,DYSF,EDIL3,EDNRB,EHD2,ELAVL3,ETV4,FAM83G,FAM83H,FAP,FBN2,FGF1,FGF2,FGFR2,FHIT…	167
Metabolic Disease, Neurological Disease, Organismal Injury and Abnormalities, Psychological Disorders	Alzheimer disease	6.76e-12			ABCA1,ABCA2,ADAM12,ALDH1L1,ATAD2,ATP1A3,ATP8A1,BDNF,CBS/CBSL,CD74,CDC42EP3,CDKN2A,CHI3L2,CLEC3B,CNN1,CNR1,CYP11A1,CYP2D6,DHCR24,DRD2,DYSF,EIF2S1,FAAH,FCGR2A,FGF2,GABRD,GAP43,GBP2,GFAP,HIF1A,HMGA1,HRH1,ICAM1,IGF2,MAOB,MAPK10,MAPT,MME,NAIP,NGFR,NMNAT3,NOTCH1,NQO1,NTRK1,NTRK3,OGN,PAWR,PLAT,PLAU,PPARG,PRKCE,PTGDS,PTGS2,RNASET2,SDC1,SELENOP,SH3GL2,SNAP91,SOAT1,SOX2,TF,TFRC,THY1,TLR4,TRAM2,TSHZ2,VEGFA,…	68
Cancer, Gastrointestinal Disease, Organismal Injury and Abnormalities	upper gastrointestinal tract cancer	8.52e-12			ABCA1,ABCA2,ACTC1,ADAM12,ADAMTS9,AIM1,ALCAM,ANKRD6,ANO1,ANXA1,AOX1,APCDD1L,ARID3A,ARSJ,ASIC3,ATP2B2,ATP6V1B1,ATP8A1,AXL,B4GALNT4,BARHL1,BOC,BST1,C1QTNF3,CACNA1A,CACNA1B,CAPN12,CBS/CBSL,CCM2L,CD109,CDC6,CDH13,CDH23,CDH5,CDKN1A,CDKN2A,CHRD,CNN1,CNR1,COL1A2,COL8A1,CPAMD8,CRYAB,CSPG4,CYR61,DAPK1,DLC1,DPYD,DSC2,DSG2,DYSF,EDIL3,EDNRB,EHD2,ELAVL3,ETV4,FAM83H,FAP,FBN2,FGF1,FGF2,FGFR2,FHIT,GABRD,GBP2,GRIA…	164
Cancer, Organismal Injury and Abnormalities, Reproductive System Disease	breast or ovarian cancer	9.45e-12			ABCA1,ABCC3,ADAM12,ADAMTS9,ADD2,AGPAT2,AIF1,AJUBA,ALCAM,ALDH1L1,ANXA1,ARHGEF28,ATAD2,ATF3,ATP2B2,ATP6V1B1,ATP8A1,ATP8B1,AXL,BHLHE40,C3orf52,CABP1,CACNA1A,CACNA1B,CAPN12,CD109,CD9,CDC42EP1,CDC42EP3,CDH5,CDKN1A,CDKN2A,CDKN2B,CECR1,CLEC3B,CNN1,COL1A2,COL8A1,CPAMD8,CRTAC1,CRYAB,CSPG4,CYP11A1,CYP2D6,CYR61,DACH1,DEF6,DHCR24,DLC1,DNAAF1,DPYD,DYSF,EDN1,EFNB2,ELAVL3,EMILIN1,ETS1,ETV4,FAP,FBN2,FGF1,FGF2,FG…	201
Cancer, Gastrointestinal Disease, Organismal Injury and Abnormalities	colon cancer	1.12e-11			ABCA2,ABCC3,ADAM12,ADAMTS9,ADD2,AGPAT2,AIM1,AKAP12,ALDH1L1,AMER2,ANKRD23,ANO1,ANXA1,APCDD1L,AQP8,ARAP2,ARHGEF4,ARNTL2,ARSJ,ATAD2,ATF3,ATP2A3,ATP2B2,ATP6V1B1,ATP8B1,AXL,B3GAT1,B4GALNT4,B4GALT1,BAIAP2L2,BARHL1,BARHL2,BCL11A,BDNF,BHLHE40,BOC,BST1,C15orf59,C1QTNF3,C9orf24,CA14,CABP1,CACNA1A,CACNA1B,CADM3,CAPN12,CAPN3,CCDC88B,CD82,CD93,CDC42EP1,CDC42EP3,CDC6,CDCP1,CDH13,CDH23,CDH5,CDH6,CDHR1,CDKN1A,CD…	300
Cancer, Gastrointestinal Disease, Organismal Injury and Abnormalities	large intestine adenocarcinoma	1.16e-11			ABCA1,ABCA2,ABCB4,ABCC3,ABI3BP,ACTC1,ACTG2,ADAMTS9,ADAMTSL1,ADD2,AGPAT2,AHR,AIM1,AKAP12,ALCAM,ALDH1L1,AMER2,AMIGO2,ANGPTL2,ANKRD23,ANKRD6,ANKRD65,ANO1,ANXA1,ANXA3,AOX1,AP3B2,APCDD1L,AQP8,ARAP2,ARHGEF28,ARHGEF4,ARNTL2,ARSJ,ATAD2,ATP1A3,ATP2A3,ATP2B2,ATP6V1B1,ATP8A1,ATP8B1,AXL,B3GAT1,B4GALNT4,BAIAP2L2,BARHL1,BARHL2,BCL11A,BDNF,BHLHE40,BOC,BST1,C15orf59,C1QTNF3,C3orf52,C6orf132,C9orf24,CA12,CA14,CAB…	435
Cardiovascular System Development and Function, Cellular Movement	migration of endothelial cells	1.31e-11	Decreased	-3.116	ALCAM,ANXA3,AXL,CD9,CDH13,CDH5,CHGA,CRYAB,CYR61,DLC1,EDN1,EFNB2,ETS1,F2RL1,FAP,FGF1,FGF2,HIF1A,HRH1,ICAM1,ITGA3,LOXL2,MCAM,PTGS2,PTPRJ,SDC4,SERPINE1,STAB1,STC1,TEAD4,THBS1,THY1,TNFRSF12A,VCAM1,VEGFA	35
Cancer, Gastrointestinal Disease, Organismal Injury and Abnormalities	colorectal carcinoma	1.54e-11			ABCA2,ABCC3,ADAMTS9,ADD2,AGPAT2,AIM1,AKAP12,ALDH1L1,AMER2,AMIGO2,ANKRD23,ANKRD6,ANO1,ANXA1,APCDD1L,AQP8,ARAP2,ARHGEF4,ARNTL2,ARSJ,ATAD2,ATP2A3,ATP2B2,ATP6V1B1,ATP8A1,ATP8B1,AXL,B3GAT1,B4GALNT4,BAIAP2L2,BARHL1,BARHL2,BCL11A,BDNF,BHLHE40,BOC,BST1,C15orf59,C1QTNF3,C9orf24,CA14,CABP1,CACNA1A,CACNA1B,CADM3,CAPN12,CAPN3,CCDC88B,CD82,CD93,CDC42EP1,CDC42EP3,CDC6,CDCP1,CDH13,CDH23,CDH5,CDH6,CDHR1,CDKN2A,C…	300
Cancer, Organismal Injury and Abnormalities	serous adenocarcinoma	2.09e-11			ACTG2,AGPAT2,ANXA2,ANXA3,ATP8B1,C3orf52,CACNA1A,CBS/CBSL,CDC6,CDH13,CDKN1A,CDKN2A,CHRDL1,CLDN5,CLEC3B,CNN1,CSPG4,DES,EDNRB,ELAVL3,EMILIN1,ETV4,F2RL1,FGFR2,GPM6A,GPRC5A,HMGA1,HMMR,IGF2BP3,IGFBP5,ITGA3,ITIH5,KCNB1,KRT18,LPAR6,MAF,MAPK10,MATN2,MCAM,MOXD1,MYBL2,MYOF,NOTCH1,PDK4,PDLIM3,PEG3,PMAIP1,PTGS2,RAD51,RRM2,RUNX1T1,SEL1L3,SEMA3C,SERPING1,SFRP4,SLC16A3,SLC7A5,SLFN5,SPARCL1,SPOCK2,SYNM,TFPI2,THBS…	69
Cellular Development, Cellular Growth and Proliferation	proliferation of prostate cancer cell lines	2.2e-11		-0.884	AKAP12,ALDH1L1,ANO1,AQP8,AXL,CD74,CDH13,CDKN1A,CDKN2A,CHGA,CYR61,DACH1,EDN1,ELOVL7,ETS1,FGF1,FGF2,FST,GADD45G,GDF15,HBEGF,HIF1A,IGF2,IGF2R,IGFBP5,KLF4,KLHL13,LEF1,MYC,NDRG2,NGFR,NOTCH1,NRG1,PDK4,PPARG,PPP2R2C,PRKCE,RNF144A,SATB1,SLC16A3,SLC7A5,SOX2,TFPI2	43
Cancer, Organismal Injury and Abnormalities	melanoma	2.64e-11			ABCA2,ABCB4,ABCC3,ABI3BP,ACOX2,ACTC1,ADAMTS9,ADAMTSL1,ADD2,AIM1,AKAP12,ALCAM,ALDH1L1,AMER2,AMIGO2,AMPD3,ANKRD23,ANO1,ANXA1,ANXA2,ANXA3,AOX1,AP3B2,APCDD1L,ARAP2,ARHGAP29,ARHGEF28,ARHGEF4,ARNTL2,ARSJ,ASIC3,ASPRV1,ATAD2,ATF3,ATP1A3,ATP2A3,ATP2B2,ATP6V1B1,ATP8A1,ATP8B1,AXL,B3GAT1,B4GALNT4,B4GALT1,BAIAP2L2,BCL11A,BDNF,BOC,BRI3BP,C1GALT1,C9orf24,CABP1,CACNA1A,CACNA1B,CACNG4,CADM3,CAPN3,CCDC88B,CD109,CD…	441
Cell Death and Survival, Organismal Injury and Abnormalities	necrosis of epithelial tissue	2.93e-11		-0.747	AMIGO2,ATF3,ATP2B2,AXL,BIRC3,CDKN2A,CRYAB,F2RL1,FGF1,FGF2,IER3,IRF1,ITGA2,ITGA3,KCNB1,KLF4,KLF5,MAP2K6,MAPT,MCAM,MCOLN3,MYC,NEK6,NMNAT3,NTRK3,PAWR,PLAT,PLAU,PMAIP1,PPARG,PPP1R15A,PROCR,PTCH1,RAD51,SEMA6A,SERPINE1,SMAD3,TFRC,THBS1,TJP2,TLR3,TLR4,TNFRSF10A,TNFRSF10B,VEGFA	45
Organismal Injury and Abnormalities, Reproductive System Disease	abnormal growth in endometrium	4.02e-11			ABCB4,ABI3BP,ACTC1,ACTG2,ADAMTSL1,AGPAT2,AIM1,ALDH1L1,ALG11,ANO1,ANXA2,ANXA3,AP3B2,ARAP2,ARHGAP29,ARHGEF28,ARID3A,ARNTL2,ATAD2,ATP2A3,ATP6V1B1,ATP8B1,B4GALNT4,BAIAP2L2,BCL11A,CABP1,CACNA1A,CBS/CBSL,CCDC88B,CD109,CD55,CD74,CDC42EP3,CDC6,CDH13,CDKN2A,CELF3,CHRDL1,CLDN5,CLEC3B,CNN1,CNTN5,CPAMD8,CPSF2,CRIM1,CRTAC1,CSPG4,DAPK1,DDX25,DES,DLC1,DRD2,DSC3,DTX1,DUSP26,DYSF,EDNRB,EIF2S1,ELAVL3,EMILIN1,ETV4,…	203
Organismal Injury and Abnormalities, Reproductive System Disease	abnormality of endometrium	4.31e-11			ABCB4,ABI3BP,ACTC1,ACTG2,ADAMTSL1,AGPAT2,AIM1,ALDH1L1,ALG11,ANO1,ANXA2,ANXA3,AP3B2,ARAP2,ARHGAP29,ARHGEF28,ARID3A,ARNTL2,ATAD2,ATP2A3,ATP6V1B1,ATP8B1,B4GALNT4,BAIAP2L2,BCL11A,CABP1,CACNA1A,CBS/CBSL,CCDC88B,CD109,CD55,CD74,CDC42EP3,CDC6,CDH13,CDKN2A,CELF3,CHRDL1,CLDN5,CLEC3B,CNN1,CNTN5,CPAMD8,CPSF2,CRIM1,CRTAC1,CSPG4,DAPK1,DDX25,DES,DLC1,DRD2,DSC3,DTX1,DUSP26,DYSF,EDNRB,EIF2S1,ELAVL3,EMILIN1,ETV4,…	203
Cancer, Organismal Injury and Abnormalities, Reproductive System Disease	endometrial cancer	5.44e-11			ABCB4,ABI3BP,ACTC1,ACTG2,ADAMTSL1,AGPAT2,AIM1,ALDH1L1,ALG11,ANXA2,ANXA3,AP3B2,ARAP2,ARHGAP29,ARHGEF28,ARID3A,ARNTL2,ATAD2,ATP2A3,ATP6V1B1,ATP8B1,B4GALNT4,BAIAP2L2,BCL11A,CABP1,CACNA1A,CBS/CBSL,CCDC88B,CD109,CD55,CD74,CDC42EP3,CDC6,CDH13,CDKN2A,CELF3,CHRDL1,CLDN5,CLEC3B,CNN1,CNTN5,CPAMD8,CPSF2,CRIM1,CRTAC1,CSPG4,DAPK1,DDX25,DES,DLC1,DRD2,DSC3,DTX1,DUSP26,DYSF,EDNRB,EIF2S1,ELAVL3,EMILIN1,ETV4,F2RL1…	201
Tissue Development	development of epithelial tissue	6.54e-11	Decreased	-3.015	ANXA2,AXL,CDH13,CDKN1A,CDKN2A,CHGA,EDN1,EDNRB,EFNB2,F2RL1,FGF1,FGF2,FOXJ1,HIF1A,HRH1,ITGA2,KLF4,KRT18,LOXL2,MAP2K6,MCAM,MYC,MYOF,NOTCH1,PRKCE,PROCR,PTPRJ,RUNX2,SEMA6A,SERPINE1,SOX2,STC1,TEAD4,THBS1,TNFRSF12A,VCAM1,VEGFA	37
Neurological Disease	progressive motor neuropathy	7.6e-11			ACTC1,ADAMTSL1,ALCAM,AMPD3,ANXA1,ANXA2,AXL,BDNF,BRINP1,CACNA1B,CAPN3,CD74,CDC42EP3,CDKN1A,CHGA,CNR1,COL1A2,CRYAB,CYP2D6,CYR61,DRD2,F2RL1,FAM149A,FCGR2A,FGF2,FHIT,GABRD,GAP43,GFAP,GRIA1,HLA-DMB,HRH1,KCNB1,KCND3,MAOB,MAPT,MCAM,NDRG2,NEDD4,NGFR,NRCAM,NRG1,PAWR,PTGS2,RRM2,RTN1,SCN9A,SERPING1,SH3GL2,SLC1A4,SNAP25,SNCB,SPARCL1,SYN1,TF,TFRC,THY1,TLR4,TUBA4A,USP37	60
Cell-To-Cell Signaling and Interaction	binding of tumor cell lines	1.2e-10	Decreased	-3.048	ADAM12,AKAP12,ALCAM,ANXA1,ANXA2,B4GALT1,CD248,CD55,CD82,CD9,CDCP1,CDKN2A,DSG2,DYSF,EMILIN1,ETS1,FCGR2A,FGF2,FGFR2,GFAP,HMMR,ICAM1,IGF2,ITGA2,ITGA3,ITGA5,LEF1,LIF,LTBR,NOTCH1,NRG1,PLAU,PPARG,PTPN14,RHOU,SDC1,SERPINE1,SFRP4,SMAD3,TFRC,THBS1,TLR4,TNFRSF18,VCAM1,VEGFA	45
Cancer, Organismal Injury and Abnormalities	metastatic solid tumor	1.27e-10			ABCC3,AIM1,ANGPTL2,ANXA1,AQP8,AXL,CD248,CD9,CDH6,CDKN2A,CHGA,CPA4,CYR61,DPYD,DSG2,EDN1,EFS,FBN2,FCGR2A,FGF1,FGFR2,FST,GCH1,GDF15,HIF1A,ICAM1,IGF2,IGFBP5,KRT18,MLPH,MME,NCAM1,NQO1,NTRK1,PDLIM3,PEG3,PLAT,PLAU,PLS3,PPP2R2C,PTGS2,PTX3,RRM2,RTN1,RUNX2,SDC1,SEL1L3,SERPINE1,SLC16A3,SMAD3,TFPI,THBS1,TNFRSF10A,TNFRSF10B,TOR4A,TUBA4A,VCAM1,VEGFA	58
Cancer, Dermatological Diseases and Conditions, Organismal Injury and Abnormalities	skin cancer	1.37e-10			ABCA2,ABCB4,ABCC3,ABI3BP,ACOX2,ACTC1,ADAM12,ADAMTS9,ADAMTSL1,ADD2,AIM1,AKAP12,ALDH1L1,AMER2,AMIGO2,AMPD3,ANKRD23,ANO1,ANXA2,ANXA3,AOX1,AP3B2,APCDD1L,ARAP2,ARHGAP29,ARHGEF28,ARHGEF4,ARNTL2,ARSJ,ATAD2,ATF3,ATP1A3,ATP2A3,ATP2B2,ATP6V1B1,ATP8A1,ATP8B1,AXL,B3GAT1,B4GALNT4,B4GALT1,BAIAP2L2,BCL11A,BOC,BRI3BP,C1GALT1,C9orf24,CABP1,CACNA1A,CACNA1B,CACNG4,CADM3,CCDC88B,CD109,CD55,CD74,CD93,CDC42EP1,CDCP1,C…	399
Cancer, Gastrointestinal Disease, Organismal Injury and Abnormalities	colon carcinoma	1.5e-10			ABCA2,ABCC3,ADAMTS9,ADD2,AGPAT2,AIM1,AKAP12,ALDH1L1,AMER2,ANKRD23,ANO1,ANXA1,APCDD1L,AQP8,ARAP2,ARHGEF4,ARNTL2,ARSJ,ATAD2,ATP2A3,ATP2B2,ATP6V1B1,ATP8B1,AXL,B3GAT1,B4GALNT4,BAIAP2L2,BARHL1,BARHL2,BCL11A,BDNF,BHLHE40,BOC,BST1,C15orf59,C1QTNF3,C9orf24,CA14,CABP1,CACNA1A,CACNA1B,CADM3,CAPN12,CAPN3,CCDC88B,CD82,CD93,CDC42EP1,CDC42EP3,CDC6,CDCP1,CDH13,CDH23,CDH5,CDH6,CDHR1,CDKN2A,CECR1,CHAC1,CHGA,CHRD,…	285
Cell-To-Cell Signaling and Interaction	adhesion of tumor cell lines	1.79e-10	Decreased	-2.683	ADAM12,AKAP12,ALCAM,ANXA1,B4GALT1,CD55,CD82,CD9,CDCP1,CDKN2A,DSG2,DYSF,EMILIN1,ETS1,FGFR2,GFAP,HMMR,ICAM1,ITGA2,ITGA3,ITGA5,LEF1,LIF,LTBR,NOTCH1,NRG1,PLAU,PPARG,PTPN14,RHOU,SDC1,SERPINE1,SFRP4,SMAD3,THBS1,TNFRSF18,VCAM1,VEGFA	38
Cell Death and Survival, Organismal Injury and Abnormalities	cell death of endothelial cells	1.87e-10		0.375	AMIGO2,ATF3,AXL,F2RL1,FGF2,ITGA2,ITGA3,KLF4,KLF5,MCAM,PLAT,PMAIP1,PPARG,PROCR,SEMA6A,SERPINE1,THBS1,TLR3,TLR4,TNFRSF10A,TNFRSF10B,VEGFA	22
Cancer, Gastrointestinal Disease, Organismal Injury and Abnormalities	colorectal adenocarcinoma	1.87e-10			ABCA2,ABCC3,ADAMTS9,ADD2,AGPAT2,AIM1,AKAP12,ALDH1L1,AMER2,AMIGO2,ANKRD23,ANKRD6,ANO1,ANXA1,APCDD1L,AQP8,ARAP2,ARHGEF4,ARNTL2,ARSJ,ATAD2,ATP2A3,ATP2B2,ATP6V1B1,ATP8A1,ATP8B1,AXL,B3GAT1,B4GALNT4,BAIAP2L2,BARHL1,BARHL2,BCL11A,BDNF,BHLHE40,BOC,BST1,C15orf59,C1QTNF3,C9orf24,CA14,CABP1,CACNA1A,CACNA1B,CADM3,CAPN12,CAPN3,CCDC88B,CD82,CD93,CDC42EP1,CDC42EP3,CDC6,CDCP1,CDH13,CDH23,CDH5,CDH6,CDHR1,CDKN2A,C…	290
Cancer, Organismal Injury and Abnormalities	metastasis	1.95e-10			ABCC3,ADAM12,AIM1,ANGPTL2,ANXA1,AQP8,AXL,CD248,CD9,CDH6,CDKN2A,CHGA,CPA4,CYR61,DPYD,DSG2,EDN1,EDNRB,EFS,FBN2,FCGR2A,FGF1,FGFR2,FST,GCH1,GDF15,HIF1A,HRH1,ICAM1,IGF2,IGFBP5,KRT18,MLPH,MME,NCAM1,NEUROD1,NQO1,NTRK1,PDLIM3,PEG3,PLAT,PLAU,PLS3,PPP2R2C,PTGS2,PTX3,RRM2,RTN1,RUNX2,SDC1,SEL1L3,SERPINE1,SLC16A3,SMAD3,TFPI,THBS1,TNFRSF10A,TNFRSF10B,TOR4A,TUBA4A,VCAM1,VEGFA	62
Cancer, Organismal Injury and Abnormalities, Reproductive System Disease	female genital tract adenocarcinoma	2.04e-10			ABCA1,ABCB4,ABCC3,ABI3BP,ACTC1,ACTG2,ADAMTSL1,ADD2,AGPAT2,AIF1,AIM1,ALDH1L1,ALG11,ANXA2,ANXA3,AP3B2,ARAP2,ARHGAP29,ARHGEF28,ARID3A,ARNTL2,ATAD2,ATP2A3,ATP6V1B1,ATP8A1,ATP8B1,B4GALNT4,BAIAP2L2,BCL11A,CABP1,CACNA1A,CACNA1B,CAPN12,CBS/CBSL,CCDC88B,CD109,CD55,CD74,CDC42EP3,CDC6,CDH13,CDKN1A,CDKN2A,CELF3,CHRDL1,CLDN5,CLEC3B,CNN1,CNTN5,COL1A2,CPAMD8,CPSF2,CRIM1,CRTAC1,CSPG4,CYP11A1,DAPK1,DDX25,DEF6,DES…	238
Cancer, Organismal Injury and Abnormalities	cancer of secretory structure	2.18e-10			ABCA1,ABCB4,ABCC3,ABI3BP,ACTC1,ADAM12,ADAMTSL1,AHR,AIM1,ANKRD6,ANXA1,ANXA2,ANXA3,AP3B2,AQP8,ATP2B2,ATP8A1,AXL,B4GALNT4,BAMBI,BHLHE40,BOC,BST1,C3orf52,C4orf32,CA14,CACNA1A,CACNA1B,CD109,CD74,CD82,CD93,CDC42EP1,CDC42EP3,CDH23,CDH5,CDKN1A,CDKN2A,CHGA,CNTN2,CNTN5,COL1A2,COL8A1,CRIM1,CSPG4,CYP2D6,CYR61,CYYR1,DACH1,DAPK1,DLC1,DLGAP3,DNAAF1,DPYD,DPYSL5,DSG2,DYSF,EDNRB,EFNB2,ELOVL7,EMILIN1,ETS1,ETV4,FAP,…	225
Cancer, Gastrointestinal Disease, Organismal Injury and Abnormalities	gastroesophageal cancer	2.32e-10			ABCA1,ABCA2,ADAM12,ADAMTS9,ALCAM,ANKRD6,ANO1,ANXA1,AOX1,APCDD1L,ARID3A,ARSJ,ASIC3,ATP2B2,ATP6V1B1,ATP8A1,AXL,B4GALNT4,BARHL1,BOC,BST1,C1QTNF3,CACNA1A,CACNA1B,CAPN12,CBS/CBSL,CCM2L,CD109,CDC6,CDH23,CDH5,CDKN1A,CDKN2A,CHRD,CNR1,COL1A2,COL8A1,CPAMD8,CSPG4,CYR61,DAPK1,DLC1,DPYD,DSC2,DYSF,EDNRB,EHD2,ELAVL3,ETV4,FAM83H,FAP,FBN2,FGF2,FGFR2,FHIT,GABRD,GRIA1,GRIK2,HMMR,IGF2,IGF2BP3,IGF2R,IRAK2,IRF1,ITGA3,…	145
Cell Morphology	morphology of cells	2.51e-10			AIF1,ANXA2,ARHGEF4,BDNF,BST1,CD9,CDCP1,CDH13,CDH5,CDKN1A,CDKN2A,CDKN2B,CHRD,DAPK1,DEF6,DYSF,EDN1,EDNRB,ETS1,FGF2,FGFR2,FOSL1,GALNT6,GDF15,HBEGF,HMGA1,IQGAP1,ITGA3,KIF4A,KLF4,LIF,LOXL2,MAP2K6,MAPT,MCOLN3,MYC,MYH9,NEK6,NEK7,NRG1,PLS3,PMAIP1,PPARGC1A,PRKCE,PRKCH,PTPN14,RUNX2,SERPINE1,SIX1,SMC2,STC1,SYNM,THBS1,TLR4,TNFRSF10B,TRIB2,VCAM1,VEGFA,VWF	59
Cardiovascular Disease, Organismal Injury and Abnormalities	vaso-occlusion	2.92e-10			ABCA1,ASIC3,BIRC3,CA12,CA14,CD55,CDCP1,CDH13,CDKN1A,CNR1,CNTN5,CORO2A,DRD2,EDN1,FOSB,GABRD,GHR,GRIA1,HCAR2,HCAR3,HRH1,ICAM1,ITGA2B,KLF4,MAPT,MATN2,MMP11,MTHFD1L,PLAT,PLAU,PPARG,PRKCH,PRR16,PTGS2,RUNX2,SAMD12,SCN9A,SERPINE1,SMAD3,SOAT1,TFPI,THBS1,TLR4,TUBA4A,VCAM1,VEGFA,VEPH1	47
Cellular Movement	invasion of tumor cell lines	3.03e-10	Decreased	-3.156	ADAM12,ALCAM,ANXA1,AQP8,ATF3,AXL,BDNF,CAPN12,CD74,CD82,CD9,CDH13,CDKN1A,CDKN2A,CHRD,CNR1,CSPG4,CYR61,DEF6,DLC1,ECE1,EDN1,ETS1,ETV4,FAP,FGF2,FGFR2,FHIT,FOSL1,GDF15,HBEGF,HIF1A,HMGA1,IGF2,IGF2BP3,IQGAP1,ITGA3,ITGA5,KLF4,LEF1,LOXL2,MAP2K6,MCAM,MYC,NDRG2,NEDD4,NRCAM,NRG1,PLAT,PLAU,PLS1,PPARG,PRKCE,PTGS2,PTPRJ,RAB11FIP1,RRM2,RUNX2,SATB1,SDC4,SLFN5,SMAD3,SPARCL1,ST8SIA1,TFPI,TFPI2,TGFBI,VCAM1,VEGFA	69
Cardiovascular Disease	occlusion of blood vessel	3.12e-10			ABCA1,ASIC3,BIRC3,CA12,CA14,CD55,CDCP1,CDH13,CDKN1A,CNR1,CNTN5,CORO2A,DRD2,EDN1,FOSB,GABRD,GHR,GRIA1,HCAR2,HCAR3,HRH1,ICAM1,ITGA2B,KLF4,MAPT,MATN2,MMP11,MTHFD1L,PLAT,PLAU,PPARG,PRKCH,PRR16,PTGS2,RUNX2,SAMD12,SCN9A,SERPINE1,SMAD3,SOAT1,TFPI,THBS1,TLR4,TUBA4A,VCAM1,VEGFA,VEPH1	47
Cellular Development, Cellular Function and Maintenance, Cellular Growth and Proliferation	assembly of cells	3.6e-10	Decreased	-3.086	ANXA2,AXL,CDH13,CDKN1A,CDKN2A,CHGA,EDN1,EDNRB,EFNB2,F2RL1,FGF1,FGF2,GJA1,HIF1A,HRH1,ITGA2,LOXL2,MAP2K6,MCAM,MYOF,NOTCH1,PRKCE,PROCR,PTPRJ,RUNX2,SEMA6A,SERPINE1,STC1,TEAD4,THBS1,TNFRSF12A,VCAM1,VEGFA	33
Cancer, Gastrointestinal Disease, Organismal Injury and Abnormalities	colon adenocarcinoma	4.23e-10			ABCA2,ABCC3,ADAMTS9,ADD2,AGPAT2,AIM1,AKAP12,ALDH1L1,AMER2,ANKRD23,ANO1,ANXA1,APCDD1L,AQP8,ARAP2,ARHGEF4,ARNTL2,ARSJ,ATAD2,ATP2A3,ATP2B2,ATP6V1B1,ATP8B1,AXL,B3GAT1,B4GALNT4,BAIAP2L2,BARHL1,BARHL2,BCL11A,BDNF,BHLHE40,BOC,BST1,C15orf59,C1QTNF3,C9orf24,CA14,CABP1,CACNA1A,CACNA1B,CADM3,CAPN12,CAPN3,CCDC88B,CD82,CD93,CDC42EP1,CDC42EP3,CDC6,CDCP1,CDH13,CDH23,CDH5,CDH6,CDHR1,CDKN2A,CECR1,CHAC1,CHGA,CHRD,…	280
Cancer, Gastrointestinal Disease, Organismal Injury and Abnormalities	gastro-esophageal carcinoma	4.49e-10			ABCA1,ABCA2,ADAMTS9,ALCAM,ANKRD6,ANO1,AOX1,APCDD1L,ARID3A,ASIC3,ATP2B2,ATP6V1B1,ATP8A1,AXL,B4GALNT4,BARHL1,BOC,BST1,C1QTNF3,CACNA1A,CACNA1B,CAPN12,CBS/CBSL,CCM2L,CD109,CDC6,CDH23,CDH5,CDKN2A,CHRD,CNR1,COL1A2,COL8A1,CPAMD8,CSPG4,CYR61,DLC1,DPYD,DSC2,DYSF,EDNRB,EHD2,FAM83H,FBN2,FGFR2,FHIT,GABRD,GRIA1,IGF2,IGF2BP3,IGF2R,IRAK2,IRF1,ITGA3,KCNB1,KCTD16,KIF1A,KIF1C,KLF5,LAMC3,MAPT,MASTL,MICAL1,MUC6,MYBL…	126
Cardiovascular Disease, Organismal Injury and Abnormalities	occlusion of artery	6.62e-10			ABCA1,ASIC3,BIRC3,CA12,CA14,CD55,CDCP1,CDH13,CDKN1A,CNR1,CNTN5,CORO2A,DRD2,EDN1,FOSB,GABRD,GHR,GRIA1,HCAR2,HCAR3,HRH1,ICAM1,ITGA2B,KLF4,MAPT,MATN2,MMP11,MTHFD1L,PLAT,PLAU,PPARG,PRKCH,PRR16,PTGS2,RUNX2,SAMD12,SCN9A,SERPINE1,SMAD3,SOAT1,THBS1,TLR4,TUBA4A,VCAM1,VEGFA,VEPH1	46
Cellular Movement	migration of breast cancer cell lines	6.98e-10	Decreased	-2.391	ADAM12,AHR,ANXA1,ANXA2,ATF3,AXL,CD9,CXCL5,DEF6,ETS1,FGF1,FGF2,FGFR2,FOSL1,GJA1,GPAT2,HIF1A,IQGAP1,ITGBL1,KLF4,MCAM,MFNG,MYC,MYH9,NRG1,PLAU,PTPRJ,RUNX2,SDC1,SEMA3A,SERPINE1,SMAD3,TFPI,TPD52L1,VEGFA	35
Cancer, Organismal Injury and Abnormalities	malignant neoplasm of aerodigestive tract	8.38e-10			ACTC1,ADAM12,AIM1,ANO1,ANXA1,AOX1,APCDD1L,ASIC3,AXL,B4GALNT4,BOC,BST1,CACNA1B,CDH13,CDH23,CDKN1A,CDKN2A,CNN1,COL1A2,COL8A1,CPAMD8,CRYAB,DPYD,DSG2,EDIL3,FBN2,FGF1,FGF2,FGFR2,FHIT,GABRD,GBP2,GRIA1,IGF2,IGFBP5,IRAK2,IRF1,ITGBL1,KCTD16,KIAA1524,KIF1A,KIF1C,KLF5,KLHL41,LTBR,MAPT,MATN2,MMP11,MYB,MYC,MYO15A,MYO7A,NGFR,NOTCH1,NQO1,NRG1,OSMR,PEG3,PGM5,PLAU,PNMAL2,PPARG,PPP1R1B,PTCH1,PTGS2,RAD51,RBP1,ROBO2…	79
Cancer, Dermatological Diseases and Conditions, Organismal Injury and Abnormalities	cutaneous melanoma	8.92e-10			ABCA2,ABCB4,ABCC3,ABI3BP,ACOX2,ACTC1,ADAMTS9,ADAMTSL1,ADD2,AIM1,AKAP12,ALDH1L1,AMER2,AMIGO2,AMPD3,ANKRD23,ANO1,ANXA2,ANXA3,AOX1,AP3B2,APCDD1L,ARAP2,ARHGAP29,ARHGEF28,ARHGEF4,ARNTL2,ARSJ,ATAD2,ATF3,ATP1A3,ATP2A3,ATP2B2,ATP6V1B1,ATP8A1,ATP8B1,AXL,B3GAT1,B4GALNT4,B4GALT1,BAIAP2L2,BCL11A,BOC,BRI3BP,C1GALT1,C9orf24,CABP1,CACNA1A,CACNA1B,CACNG4,CADM3,CCDC88B,CD109,CD55,CD74,CD93,CDC42EP1,CDCP1,CDH13,CD…	379
Cardiovascular System Development and Function, Cellular Development, Cellular Function and Maintenance, Cellular Growth and Proliferation, Organismal Development, Tissue Development	endothelial cell development	1.33e-09	Decreased	-2.943	ANXA2,AXL,CDH13,CDKN1A,CDKN2A,CHGA,EDN1,EDNRB,EFNB2,F2RL1,FGF1,FGF2,HIF1A,HRH1,ITGA2,LOXL2,MAP2K6,MCAM,MYOF,NOTCH1,PRKCE,PROCR,PTPRJ,RUNX2,SEMA6A,SERPINE1,STC1,TEAD4,THBS1,TNFRSF12A,VCAM1,VEGFA	32
Cell-To-Cell Signaling and Interaction	activation of cells	1.38e-09	Decreased	-2.701	ANXA1,ATP2A3,AXL,CD9,CD93,CDKN2A,CHGA,CRYAB,CXCL5,CYR61,DACH1,EDN1,F2RL1,FCGR2A,FGF1,FGF2,GJA1,HBEGF,HLA-DPA1,HRH1,ICAM1,IGF2,IQGAP1,ITGA3,ITGA5,LTBR,MAPT,NT5E,PLAT,PLAU,PROCR,PTPRJ,RAB3B,SCN9A,SERPING1,THBS1,TLR3,TLR4,TNFRSF10A,TNFRSF10B,ULBP1,VEGFA,VWF	43
Cellular Movement	cell movement of breast cancer cell lines	1.42e-09	Decreased	-2.716	ADAM12,AHR,ANXA1,ANXA2,ATF3,AXL,CD9,CXCL5,DEF6,ETS1,FGF1,FGF2,FGFR2,FOSB,FOSL1,GJA1,GPAT2,HIF1A,IQGAP1,ITGA2,ITGBL1,KLF4,MCAM,MFNG,MYC,MYH9,NRG1,PLAU,PTPRJ,RAB11FIP1,RUNX2,SDC1,SEMA3A,SERPINE1,SMAD3,TFPI,TPD52L1,VEGFA	38
Cellular Development, Cellular Growth and Proliferation	cell proliferation of breast cancer cell lines	1.75e-09		-1.905	ADAM12,AHR,ANXA1,ANXA2,ATAD2,CDCP1,CDKN1A,CDKN2A,CSPG4,CYR61,DLC1,ETS1,FGF1,FGF2,FGFR2,FOSL1,FRMD6,GALNT6,GDF15,GJA1,GPAT2,HBEGF,HIF1A,HMGA1,IER3,IGF2,IGFBP5,IRF1,ITGA2,ITGA5,KIAA1524,KLF4,KLF5,MAP2K6,MYB,MYC,NACC2,NQO1,NRG1,NTRK1,PCK2,PLAU,PPARG,PPP1R1B,PRKCE,PRKCH,SOX2,TES,TFPI,TPD52L1,VEGFA	51
Cardiovascular System Development and Function, Cell-To-Cell Signaling and Interaction	interaction of endothelial cells	1.76e-09		0.602	ALCAM,ANXA2,AXL,CDH5,FGF1,FGF2,GDF15,ICAM1,ITGA2,LTBR,MCAM,NLGN1,NOTCH1,NT5E,PPARG,SERPINE1,SERPING1,STAB1,THBS1,THY1,TLR3,TNFRSF4,VCAM1,VEGFA,VWF	25
Cell Death and Survival, Organismal Injury and Abnormalities	apoptosis of endothelial cells	1.83e-09		0.495	AMIGO2,ATF3,AXL,FGF2,ITGA2,ITGA3,KLF4,KLF5,MCAM,PLAT,PMAIP1,PPARG,PROCR,SERPINE1,THBS1,TLR3,TLR4,TNFRSF10A,TNFRSF10B,VEGFA	20
Cancer, Neurological Disease, Organismal Injury and Abnormalities	central nervous system solid tumor	2.79e-09			ABCC3,ABI3BP,ADAM12,AJUBA,AKAP12,ALCAM,ANXA1,AOX1,APOL4,BARHL1,BCL11A,BOC,C3orf52,CA12,CACNA1A,CACNA1B,CAPN3,CD109,CD93,CDC42EP3,CDKN1A,CDKN2A,CDKN2B,CLEC18B,COL1A2,CSPG4,DES,EHD4,ETV4,FGF1,FGF2,FGFR2,GAP43,GBP2,GFAP,GJA1,GLIPR1,GLIS3,GNAO1,GRIA1,HBEGF,HIF1A,IGF2,IGFBP5,KCNK1,KLF4,LIF,MCOLN3,MUC6,MYC,MYH9,MYO15A,MYO7B,MYT1,NCAM1,NEK6,NOTCH1,NTRK3,NUDT10,OBSCN,OSMR,PCBP3,PDIA2,PEG3,PIEZO1,PPARG,PR…	100
Cardiovascular Disease, Organismal Injury and Abnormalities	peripheral vascular disease	2.99e-09			ABCA1,ANKRD6,ATP1A3,BDNF,CA12,CA14,CACNA1B,CECR1,COL1A2,CYP2D6,DRD2,EDN1,ELF4,FCGR2A,GABRD,GPRC5A,GRIA1,GULP1,HCAR2,HCAR3,HRH1,IGFBP5,ITGA2B,KLF4,LAPTM5,MAPT,PLA2G4A,PLAT,PPARG,PRKCH,PTGS2,PYGL,RUNX1,SCN9A,SLCO2B1,SNAP25,SNX10,SOAT1,TFPI,THBS1,THY1,TNFRSF12A,TUBA4A,VCAM1,VEGFA,VWA5A	46
Cancer, Organismal Injury and Abnormalities, Reproductive System Disease	estrogen receptor-negative breast cancer	4.27e-09			CDKN1A,CDKN2A,DLC1,ETS1,FGF1,FGF2,FGFR2,HIF1A,IRF1,LIF,MAPK10,MYB,MYBL2,MYC,NGFR,NQO1,NT5E,NTRK1,NTRK3,PLAT,PPARG,PTGS2,RRM2,SERPINE1,TF,TGFBI,TUBA4A	27
Cardiovascular Disease, Organismal Injury and Abnormalities	atherosclerosis	4.46e-09			ABCA1,ASIC3,BIRC3,CA12,CA14,CD55,CDCP1,CDH13,CDKN1A,CNR1,CNTN5,CORO2A,EDN1,FOSB,GABRD,GHR,GRIA1,HCAR2,HCAR3,ICAM1,ITGA2B,KLF4,MATN2,MMP11,MTHFD1L,PLAT,PLAU,PPARG,PRKCH,PRR16,PTGS2,RUNX2,SAMD12,SCN9A,SERPINE1,SMAD3,SOAT1,THBS1,TLR4,TUBA4A,VCAM1,VEGFA,VEPH1	43
Cellular Movement	homing of cells	4.56e-09	Decreased	-3.11	AIF1,ANXA1,ANXA2,BDNF,BST1,CD74,CDH13,CNR1,CXCL5,CYR61,EDNRB,EFNB2,F2RL1,FGF2,FOSL1,GNAO1,HBEGF,ITGA2,ITGA5,LEF1,LIF,NEDD4,NTRK3,PLAU,PPARG,PTGS2,PTPRJ,RAB11FIP1,RAC2,RHOU,ROBO2,SCN9A,SEMA3A,SERPINE1,SMAD3,STX3,THBS1,THBS2,TLR4,VEGFA	40
Cancer, Organismal Injury and Abnormalities	tumor in nervous system	4.57e-09			ABCC3,ABI3BP,ADAM12,AJUBA,AKAP12,ALCAM,ANXA1,AOX1,APOL4,BARHL1,BCL11A,BOC,C3orf52,CA12,CACNA1A,CACNA1B,CAPN3,CD109,CD93,CDC42EP3,CDKN1A,CDKN2A,CDKN2B,CLEC18B,COL1A2,CSPG4,DES,EHD4,ETV4,FGF1,FGF2,FGFR2,GAP43,GBP2,GFAP,GJA1,GLIPR1,GLIS3,GNAO1,GRIA1,HBEGF,HIF1A,HMMR,IGF2,IGFBP5,KCNK1,KLF4,LIF,MCOLN3,MUC6,MYC,MYH9,MYO15A,MYO7B,MYT1,NCAM1,NEK6,NOTCH1,NTRK3,NUDT10,OBSCN,OSMR,PCBP3,PDIA2,PEG3,PIEZO1,PPA…	101
Cell Death and Survival, Organismal Injury and Abnormalities	necrosis of vascular endothelial cells	5.03e-09		0.102	AMIGO2,ATF3,AXL,F2RL1,FGF2,KLF4,KLF5,MCAM,PMAIP1,PPARG,SEMA6A,THBS1,TLR3,TLR4,TNFRSF10A,TNFRSF10B,VEGFA	17
Cardiovascular System Development and Function, Cell-To-Cell Signaling and Interaction	binding of endothelial cells	6.04e-09		0.384	ALCAM,ANXA2,AXL,FGF1,FGF2,GDF15,ICAM1,ITGA2,LTBR,MCAM,NLGN1,NOTCH1,NT5E,PPARG,SERPINE1,SERPING1,STAB1,THBS1,THY1,TLR3,TNFRSF4,VCAM1,VEGFA,VWF	24
Cellular Development	differentiation of tumor cell lines	7.3e-09		0.694	BDNF,BHLHE40,CDKN1A,CYR61,FGF2,FGFR2,FST,GREM1,HIF1A,IGF2,IGFBP5,IRF1,KLF4,LIF,LOXL2,MYB,MYC,NCAM1,NOTCH1,NRG1,NTRK1,PLAT,PPARG,PRKCH,RUNX1,RUNX1T1,RUNX2,SOX2,SPARCL1,ST8SIA1,THY1	31
Cancer, Organismal Injury and Abnormalities	tumorigenesis of benign tumor	8.04e-09			AGPAT2,AJUBA,ANXA3,AQP8,ATP8B1,CA12,CACNA1A,CDKN1A,CDKN2A,CDKN2B,CLEC3B,CRYAB,CYP2D6,DAPK1,DRD2,FGFR2,GALNT6,HMGA1,HSD11B2,ITIH5,KCND3,KLF4,LEF1,MCAM,MYBL2,MYC,NCAM1,NOTCH1,PDCD1LG2,PDK4,PSAT1,PTCH1,PTGS2,RELL1,RHPN2,RRM2,SELENOP,SEMA3C,SERPING1,SLC39A14,SLC7A5,SPARCL1,TEAD4,TFPI2,THBS2,TLR4,TPD52L1,TRAM2,TSHZ2,TSPAN7,TUBA4A,VEGFA	52
Cancer, Organismal Injury and Abnormalities	upper aerodigestive tract carcinoma	8.25e-09			ACTC1,ADAM12,AIM1,ANO1,AOX1,APCDD1L,ASIC3,AXL,B4GALNT4,BOC,BST1,CACNA1B,CDH13,CDH23,CDKN2A,CNN1,COL1A2,COL8A1,CPAMD8,DPYD,DSG2,EDIL3,FBN2,FGF1,FGFR2,FHIT,GABRD,GBP2,GRIA1,IGF2,IGFBP5,IRAK2,IRF1,ITGBL1,KCTD16,KIAA1524,KIF1A,KIF1C,KLF5,KLHL41,LTBR,MAPT,MATN2,MMP11,MYC,MYO15A,MYO7A,NOTCH1,NQO1,NRG1,OSMR,PEG3,PGM5,PLAU,PNMAL2,PPARG,PPP1R1B,PTCH1,PTGS2,RAD51,ROBO2,RRM2,SEMA4A,SERPINE1,SLC22A17,SPOCK2,…	72
Cancer, Organismal Injury and Abnormalities, Reproductive System Disease	HER2 negative hormone receptor negative breast cancer	9.12e-09			CDKN1A,CDKN2A,DLC1,ETS1,FGF1,FGF2,FGFR2,IRF1,LIF,MAPK10,MYB,MYBL2,MYC,NGFR,NQO1,NT5E,NTRK1,NTRK3,PLAT,PPARG,PTGS2,RRM2,SERPINE1,TF,TGFBI,TUBA4A	26
Cellular Development, Cellular Growth and Proliferation	cell proliferation of brain cancer cell lines	9.47e-09		-1.405	AXL,BDNF,CDKN1A,CDKN2A,CDKN2B,CYR61,DACH1,DTL,DTX1,ETS1,FGF2,GLIPR1,HIF1A,LEF1,MYC,NDRG4,NOTCH1,NRG1,NTRK3,PLAT,PRKCH,PTPRJ,REST,SMAD3,SYNM,USP37,VEGFA	27
Cancer, Organismal Injury and Abnormalities	connective or soft tissue tumor	9.66e-09		-1.262	ABCA1,ACTC1,ADAM12,ADAMTSL1,AGPAT2,AHR,ANO1,ARHGEF4,ATP6V1B1,C3orf52,CACNA1A,CCM2L,CDC42EP3,CDKN1A,CDKN2A,CDKN2B,CNN1,CNTN5,COL1A2,COL8A1,CPAMD8,CSPG4,CYR61,DES,DSC3,EDN1,EDNRB,ETV4,FAP,FBN2,FGF2,FGFR2,FOSL1,GOLGA7B,GPM6A,HMGA1,HSD17B3,IFIT3,IGF2,IGF2R,IGFBP5,IGFN1,IQGAP1,IRAK3,KLF5,LOXL2,MAF,MICALL1,MLPH,MME,MMP11,MUC6,MYC,MYH9,NCAM1,NELL2,NETO2,NOTCH1,NOVA2,NTRK1,NTRK3,OLFM1,PDCD1LG2,PDK4,PEG3,…	90
Cardiovascular System Development and Function, Cell Morphology, Cellular Development, Cellular Function and Maintenance, Cellular Growth and Proliferation, Organismal Development, Tissue Development	morphogenesis of endothelial cells	1.34e-08	Decreased	-2.97	ANXA2,CHGA,EFNB2,FGF2,MAP2K6,NOTCH1,PTPRJ,STC1,VCAM1,VEGFA	10
Cancer, Organismal Injury and Abnormalities, Reproductive System Disease	HER2-negative breast cancer	1.38e-08			CDKN1A,CDKN2A,DLC1,DPYD,ETS1,FGF1,FGF2,FGFR2,IRF1,LIF,MAPK10,MYB,MYBL2,MYC,NGFR,NQO1,NT5E,NTRK1,NTRK3,PLAT,PPARG,PTGS2,RRM2,SERPINE1,TF,TGFBI,TUBA4A,VEGFA	28
Cell-To-Cell Signaling and Interaction	aggregation of cells	1.47e-08		0.099	ANGPTL2,CD9,CDH13,CDKN1A,CSRP1,DSC2,DSG2,FCGR2A,FGF2,ICAM1,ITGA2,ITGA2B,ITGA5,LEF1,MYH9,NCAM1,NRG1,PLAT,PTX3,SEMA3A,THBS1,TNFRSF18,VCAM1,VWF	24
Cancer, Neurological Disease, Organismal Injury and Abnormalities	central nervous system cancer	1.5e-08			ABI3BP,ADAM12,AJUBA,AKAP12,ALCAM,ANXA1,BARHL1,CAPN3,CD93,CDKN1A,CDKN2A,CDKN2B,CLEC18B,COL1A2,CSPG4,DES,FGF2,FGFR2,GAP43,GBP2,GFAP,GLIPR1,GNAO1,IGFBP5,LIF,MYC,MYH9,MYO7B,NCAM1,NEK6,NOTCH1,OBSCN,OSMR,PDIA2,PEG3,PPARG,PTCH1,PTGDS,PTX3,REST,RGN,RRM2,SERPINE1,SMAD3,SOX2,ST8SIA1,SYNJ2,TF,TGFBI,THBS1,TLR4,TRAM2,TSHZ2,TUBA4A,USP37,VCAM1,VEGFA	57
Cardiovascular Disease, Organismal Injury and Abnormalities	coronary disease	2.17e-08			ABCA1,ASIC3,CA12,CA14,CD55,CDCP1,CDH13,CNR1,CNTN5,CORO2A,DRD2,EDN1,F2RL1,FCGR2A,GABRD,GRIA1,HCAR2,HCAR3,ICAM1,ITGA2B,MATN2,MME,MTHFD1L,PLAT,PPARG,PRKCH,PRR16,PTGS2,PTX3,SAMD12,SCN9A,SERPINE1,SMAD3,SOAT1,TFPI,THBS1,TLR4,TUBA4A,VEGFA,VEPH1,VWF	41
Cellular Growth and Proliferation	colony formation of tumor cell lines	2.28e-08		-1.001	ANXA1,ATF3,CD82,CDKN1A,CDKN2A,CYR61,DLC1,EDN1,ETS1,FGF2,FGFR2,FRMD6,GADD45G,HCAR2,HIF1A,HMGA1,IQGAP1,KLF4,MCAM,MYB,MYC,NEK6,NGFR,NOTCH1,NRG1,PLAU,PTGS2,RASD1,RRM2,RUNX2,SATB1,SLFN5,ST8SIA1,TES,VEGFA	35
Cellular Movement	chemotaxis	2.49e-08	Decreased	-2.879	AIF1,ANXA1,ANXA2,BDNF,BST1,CD74,CDH13,CNR1,CXCL5,CYR61,EDNRB,EFNB2,F2RL1,FGF2,FOSL1,GNAO1,HBEGF,ITGA2,LEF1,LIF,NEDD4,NTRK3,PLAU,PPARG,PTGS2,PTPRJ,RAC2,RHOU,ROBO2,SCN9A,SEMA3A,SERPINE1,SMAD3,STX3,THBS1,THBS2,TLR4,VEGFA	38
Cell Morphology	shape change of tumor cell lines	2.65e-08		-1.012	AKAP12,CD9,CDKN2A,DAPK1,EDNRB,GAP43,GFAP,ITGA5,MYC,MYH9,PLAU,PRKCH,PTPN14,PVR,RUNX1,SDC1,SDC4,SYNM,TFPI,THBS1,VCAM1	21
Cancer, Organismal Injury and Abnormalities	primary tumor	2.74e-08			ABI3BP,AQP8,ATP6V1B1,AXL,CDKN2A,CDKN2B,CLEC18B,CLEC3B,CYR61,DES,DHCR24,DPYD,EFNB2,FGFR2,GDF15,GFAP,HMGA1,IGF2BP3,MME,MYB,MYBL2,MYO7B,NCAM1,NOTCH1,NTRK1,NTRK3,OSMR,PDCD1LG2,PDIA2,PLAU,PPARG,PPP1R1B,PPP2R2C,PSAT1,PTGS2,RRM2,SERPINE1,SLC16A3,SMAD3,TF,TUBA4A,VEGFA	42
Cell-To-Cell Signaling and Interaction, Cellular Assembly and Organization	cell-cell contact	3.18e-08		-0.796	ADAM12,ALCAM,AMIGO2,BDNF,CADM3,CD93,CDH13,CDH5,CLDN5,DYSF,EDN1,EFNB2,FZD5,GDF15,GJA1,ICAM1,NGFR,NLGN1,NRCAM,NT5E,PCDHB10,PCDHB2,PROCR,SLITRK1,STAB1,SYNDIG1,THBS1,THY1,VCAM1,VEGFA	30
Cellular Development, Cellular Growth and Proliferation	cell proliferation of carcinoma cell lines	3.21e-08		-0.714	ADAM12,ALDH1L1,ANXA1,ANXA2,AXL,C1GALT1,CDCP1,CDH13,CDKN1A,CDKN2A,CSPG4,CYR61,DLC1,FGF2,FGFR2,FHIT,FOSL1,GJA1,HIF1A,HMMR,IGF2,IGF2R,IRF1,LIF,MYC,NCAM1,NDRG2,NOTCH1,NRG1,PLS1,PPARG,PPARGC1A,PPP2R2C,PRKCE,PTGS2,RASD1,RUNX2,SOX2,ST8SIA1,TFPI2,TRIB2,VCAM1,VEGFA	43
Connective Tissue Development and Function, Tissue Development	growth of connective tissue	4.73e-08		1.742	AIF1,CD74,CDH13,CDKN1A,CDKN2A,CDKN2B,CYR61,EDN1,FGF1,FGF2,FGFR2,GREM1,HMGA1,IGF2,IGFBP5,ITGA5,KLF4,MYBL2,MYC,MYH9,NOTCH1,PLAU,PRKCH,PTPRN,RUNX1,RUNX1T1,SMAD3,STC1,TNFRSF10B,TNFRSF12A	30
Cellular Growth and Proliferation	colony formation of cells	4.96e-08		-0.874	ANXA1,ATF3,BAMBI,CD82,CDKN1A,CDKN2A,CYR61,DLC1,EDN1,ETS1,FGF2,FGFR2,FRMD6,GADD45G,HCAR2,HIF1A,HMGA1,IQGAP1,KLF4,MCAM,MYB,MYC,NEK6,NGFR,NOTCH1,NRG1,NTRK3,PLAU,PPARG,PPP1R15A,PTGS2,RASD1,RRM2,RUNX1,RUNX1T1,RUNX2,SATB1,SLFN5,ST8SIA1,TES,VEGFA	41
Cell Death and Survival	cell survival	4.98e-08		-1.615	ABCC3,AHR,ATF3,AXL,BDNF,C1GALT1,CAPN3,CD74,CD82,CDKN1A,CDKN2A,CNTFR,DPYD,FGF1,FGF2,FGFR2,FHIT,FOSL1,GDF15,HBEGF,HIF1A,HMGA1,ICAM1,IER3,IGF2,IGF2BP3,IGF2R,ITGA5,KIF1A,KLF4,KLF5,LEF1,LIF,MAP2K6,MAPT,MASTL,MCAM,MCOLN3,MYB,MYBL2,MYC,NCAM1,NEK7,NEUROD1,NGFR,NOTCH1,NRG1,NTN4,NTRK1,NTRK3,OBSCN,PLAU,PMAIP1,PPARG,PPARGC1A,PPFIA4,PPP1R1B,PRKCE,PRKCH,PTGS2,PTPRN,PTPRN2,RAC2,RAD51,RBP1,RELB,REST,RRM2,SDC1,SE…	84
Cancer, Gastrointestinal Disease, Organismal Injury and Abnormalities	gastroesophageal adenocarcinoma	5.44e-08			ABCA1,ABCA2,ADAMTS9,ANKRD6,ANO1,AOX1,APCDD1L,ARID3A,ATP2B2,ATP6V1B1,ATP8A1,B4GALNT4,BARHL1,BOC,BST1,C1QTNF3,CACNA1A,CACNA1B,CAPN12,CBS/CBSL,CCM2L,CD109,CDC6,CDH23,CDH5,CDKN2A,CHRD,CNR1,COL1A2,COL8A1,CPAMD8,CSPG4,CYR61,DLC1,DPYD,DSC2,DYSF,EDNRB,EHD2,FAM83H,FBN2,FGFR2,GABRD,GRIA1,IGF2BP3,IRAK2,ITGA3,KCNB1,KCTD16,KIF1A,KIF1C,LAMC3,MAPT,MASTL,MICAL1,MUC6,MYBL2,MYC,MYH9,MYO10,MYO15A,MYO7A,NCAM1,NFASC,…	109
Tissue Development	growth of epithelial tissue	5.75e-08		-1.229	AXL,CDH13,CDKN1A,CDKN2A,CDKN2B,CHGA,DLC1,EDN1,EDNRB,EFNB2,F2RL1,FGF1,FGF2,FGFR2,HBEGF,HIF1A,HRH1,LOXL2,MCAM,MYC,MYOF,NOTCH1,PPARG,PRKCE,PRKCH,PROCR,PTPRJ,RUNX2,SEMA6A,SERPINE1,SMAD3,SOX2,TEAD4,THBS1,TNFRSF12A,VEGFA	36
Cellular Growth and Proliferation, Lymphoid Tissue Structure and Development	proliferation of lymphatic system cells	5.95e-08		0.095	AIF1,ANXA1,CD74,CDKN1A,CDKN2A,EDN1,EDNRB,FGF1,FGF2,HIF1A,HLA-DMB,HLA-DPA1,HMGA1,ICAM1,IGF2,ITGA2B,ITGA5,MYC,PDCD1LG2,PLCB2,PNP,PRKCE,PTPRJ,SDC4,SOX2,TFRC,THBS1,TNFRSF10B,TNFRSF4,ULBP1,VCAM1,VEGFA	32
Cardiovascular System Development and Function, Cellular Movement	movement of vascular endothelial cells	6.06e-08	Decreased	-2.687	CD9,CDH13,CDH5,CHGA,DLC1,EFNB2,F2RL1,FGF2,HIF1A,HRH1,ITGA2,PTGS2,PTPRJ,SCN9A,SDC4,STAB1,TEAD4,THBS1,THBS2,THY1,VEGFA,VWF	22
Cell Death and Survival, Organismal Injury and Abnormalities	apoptosis of vascular endothelial cells	6.12e-08		0.163	AMIGO2,ATF3,AXL,FGF2,KLF4,KLF5,MCAM,PMAIP1,PPARG,THBS1,TLR3,TLR4,TNFRSF10A,TNFRSF10B,VEGFA	15
Cancer, Cardiovascular Disease, Organismal Injury and Abnormalities	hemangioma	6.43e-08			ALCAM,BDNF,CYP2D6,EDNRB,GAP43,GPM6B,IGFBP5,KLF4,NETO2,NOTCH1,NRCAM,PDCD1LG2,PTCH1,RHPN2,ROBO2,STAB1,THBS1,THY1,VCAM1,VEGFA	20
Lipid Metabolism, Small Molecule Biochemistry	synthesis of lipid	6.6e-08		-1.657	ABCA1,AGPAT2,ANXA1,ATP8B1,CD74,CD82,CD9,CNTFR,CYP11A1,DHCR24,EDN1,ELOVL7,FCGR2A,FGF1,FGF2,FOSL1,HRH1,IGF2,ITGA3,KLF5,LIF,NTRK1,PDK4,PLA2G4A,PLAU,PPARG,PPARGC1A,PTGDS,PTGS2,PTX3,RBP1,REST,RUNX1,RUNX2,SGMS2,SMAD3,ST8SIA1,ST8SIA5,STC1,VEGFA,VWF	41
Cancer, Organismal Injury and Abnormalities	adenoma formation	6.69e-08			AGPAT2,AJUBA,ANXA3,AQP8,ATP8B1,CA12,CACNA1A,CDKN1A,CDKN2A,CDKN2B,CLEC3B,CRYAB,DAPK1,DRD2,FGFR2,GALNT6,HMGA1,HSD11B2,ITIH5,KCND3,LEF1,MCAM,MYBL2,MYC,NCAM1,NOTCH1,PDK4,PSAT1,PTGS2,RELL1,RRM2,SELENOP,SEMA3C,SERPING1,SLC39A14,SLC7A5,SPARCL1,TEAD4,TFPI2,THBS2,TLR4,TPD52L1,TRAM2,TSHZ2,TSPAN7,TUBA4A,VEGFA	47
Cell Death and Survival	cell viability	7.03e-08		-1.662	ABCC3,AHR,ATF3,AXL,BDNF,C1GALT1,CAPN3,CD74,CD82,CDKN1A,CDKN2A,DPYD,FGF1,FGF2,FGFR2,FHIT,FOSL1,GDF15,HBEGF,HIF1A,HMGA1,ICAM1,IER3,IGF2,IGF2BP3,IGF2R,KIF1A,KLF4,KLF5,LEF1,LIF,MAP2K6,MAPT,MASTL,MCAM,MCOLN3,MYB,MYBL2,MYC,NCAM1,NEK7,NEUROD1,NGFR,NOTCH1,NRG1,NTN4,NTRK1,NTRK3,OBSCN,PLAU,PMAIP1,PPARG,PPARGC1A,PPFIA4,PPP1R1B,PRKCE,PRKCH,PTGS2,PTPRN,PTPRN2,RAC2,RAD51,RBP1,RELB,REST,RRM2,SDC1,SEMA6A,SLC7A1,…	81
Tissue Morphology	quantity of cells	7.34e-08		-0.814	ARNTL2,BDNF,BHLHE40,CACNA1A,CD9,CDKN1A,CDKN2A,EDN1,F2RL1,FGF2,FST,ICAM1,IGF2,IGFBP5,KLF4,LIF,MYB,MYBL2,MYC,NOTCH1,PEG3,PMAIP1,PPARG,PRKCE,PTGS2,PTH1R,RAC2,RUNX1,SH2B3,SIX1,SOX2,THBS1,THBS2,VEGFA	34
Cancer, Organismal Injury and Abnormalities	primary solid tumor	8.45e-08			ABI3BP,AQP8,ATP6V1B1,CDKN2A,CDKN2B,CLEC18B,CLEC3B,CYR61,DES,DHCR24,DPYD,EFNB2,FGFR2,GDF15,GFAP,GRIA1,HMGA1,IGF2BP3,MME,MYBL2,MYO7B,NOTCH1,NTRK1,NTRK3,OSMR,PDCD1LG2,PDIA2,PLAU,PPARG,PPP1R1B,PPP2R2C,PSAT1,PTGS2,RRM2,SERPINE1,SLC16A3,SMAD3,TF,TUBA4A,VEGFA	40
Cancer, Organismal Injury and Abnormalities	genitourinary carcinoma	8.46e-08			ABCA1,ABCB4,ABCC3,ABI3BP,ACTC1,ADAMTSL1,ADD2,AGPAT2,AIF1,AIM1,AJUBA,ALDH1L1,ALG11,ANXA1,ANXA2,AP3B2,ARAP2,ARHGAP29,ARHGEF28,ARID3A,ARNTL2,ATAD2,ATP2A3,ATP6V1B1,ATP8A1,ATP8B1,AXL,B4GALNT4,BAIAP2L2,BCL11A,BHLHE40,C3orf52,CABP1,CACNA1A,CACNA1B,CAPN12,CCDC88B,CD109,CD55,CD74,CD9,CDC42EP1,CDC42EP3,CDH13,CDH23,CDH5,CDKN1A,CDKN2A,CDKN2B,CELF3,CHGA,CLEC3B,CNTN2,CNTN5,COL1A2,CPAMD8,CPSF2,CRIM1,CRTAC1,CSPG…	285
Metabolic Disease	glucose metabolism disorder	8.96e-08			ABCA1,ACOX2,ADAMTS9,AIF1,BDNF,CA12,CA14,CACNA1A,CACNA1B,CAPN3,CDC42EP3,CDKN1A,CDKN2A,CDKN2B,CLEC3B,CNR1,COL1A2,COL8A1,CRIP1,CYP2D6,DDX25,DRD2,EDN1,EDNRB,FCGR2A,FGF1,GABRD,GDF15,GHR,GLIS3,GRIK2,HCAR2,HCAR3,HLA-DPA1,HMGA1,HRH1,ICAM1,IGF2BP2,ITGA2B,KCTD16,LEF1,MAOB,MAPK10,MME,MYC,NEUROD1,PIEZO2,PPARG,PPARGC1A,PTGDS,PTGS2,PTPRN,RAC2,ROBO2,SAMD12,SCN9A,SERPINE1,SH2B3,SLC44A3,SOAT1,TF,TFPI,THBS1,THBS2,…	70
Cell-To-Cell Signaling and Interaction	binding of blood cells	8.96e-08		-0.255	ALCAM,ANXA1,CD55,CYR61,FCGR2A,FGF1,FGF2,GDF15,ICAM1,ITGA2,ITGA2B,ITGA5,MCAM,NT5E,PLAU,PPARG,PTX3,SEMA3A,SERPINE1,SERPING1,STAB1,THBS1,THY1,TLR3,TLR4,ULBP1,VCAM1,VEGFA,VWF	29
Cancer, Organismal Injury and Abnormalities	sarcoma	8.99e-08		-1.262	ABCA1,ADAMTSL1,AGPAT2,ARHGEF4,ATP6V1B1,C3orf52,CACNA1A,CCM2L,CDKN1A,CDKN2A,CDKN2B,CNN1,CNTN5,CPAMD8,CSPG4,CYR61,DSC3,EDN1,ETV4,FAP,FBN2,FGF2,FGFR2,GOLGA7B,HMGA1,HSD17B3,IGF2,IGF2R,IGFN1,IRAK3,KLF5,LOXL2,MLPH,MME,MUC6,MYC,MYH9,NCAM1,NELL2,NETO2,NOTCH1,NOVA2,NTRK1,NTRK3,PDCD1LG2,PDK4,PIWIL4,PLEKHA6,PNP,PPARG,PRKCE,PTCH1,PTGS2,PTPRN2,RAD51,ROBO2,RRM2,RUNX1T1,RUNX2,SKOR1,SYNDIG1,TLE2,TLR4,TUBA4A,VEGF…	67
Cardiovascular Disease	disorder of blood pressure	9.15e-08			ACOX2,ACTG2,ANGPTL2,ASIC3,C1GALT1,CA12,CA14,CACNA1A,CACNA1B,CDH13,COL8A1,CORO2A,CYP11A1,DRD2,DSC2,ECE1,EDN1,EDNRB,FGF2,FOXS1,GABRD,GCNT1,GDF15,GRIA1,HSD11B2,ICAM1,KLF5,MAP6,MARVELD2,MME,MYO10,NANS,NETO2,NLGN1,NMNAT3,NTRK3,PDLIM3,PHYHIPL,PLAT,PPARG,PRRT2,PTGDS,PTGS2,RFTN2,RUNX1T1,SAMD12,SCN9A,SERPINE1,SNAP25,SNTB1,SOAT1,SPARCL1,SPOCD1,THBS2,TSPOAP1,VCAM1,VEGFA,VEPH1,VWF	59
Cancer, Gastrointestinal Disease, Organismal Injury and Abnormalities	colorectal adenoma	9.92e-08			AJUBA,ANXA3,AQP8,CA12,CDKN2B,CRYAB,GALNT6,HMGA1,HSD11B2,ITIH5,KCND3,LEF1,MYBL2,PDK4,PSAT1,PTGS2,RELL1,SELENOP,SLC39A14,SLC7A5,SPARCL1,TEAD4,TPD52L1,TSPAN7	24
Cardiovascular Disease	Hypertension	1.02e-07			ACOX2,ACTG2,ANGPTL2,ASIC3,C1GALT1,CA12,CA14,CACNA1A,CACNA1B,CDH13,COL8A1,CORO2A,CYP11A1,DRD2,DSC2,ECE1,EDN1,EDNRB,FOXS1,GABRD,GCNT1,GDF15,GRIA1,HSD11B2,ICAM1,KLF5,MAP6,MARVELD2,MME,MYO10,NANS,NETO2,NLGN1,NMNAT3,NTRK3,PDLIM3,PHYHIPL,PLAT,PPARG,PRRT2,PTGDS,PTGS2,RFTN2,RUNX1T1,SAMD12,SCN9A,SERPINE1,SNAP25,SNTB1,SOAT1,SPARCL1,SPOCD1,THBS2,TSPOAP1,VCAM1,VEGFA,VEPH1,VWF	58
Cell-To-Cell Signaling and Interaction, Cellular Assembly and Organization	formation of intercellular junctions	1.05e-07		-0.625	BDNF,CDH5,CLDN5,EDN1,FZD5,GJA1,NGFR,NLGN1,NRCAM,PCDHB10,PCDHB2,SLITRK1,SYNDIG1,THBS1	14
Cell Morphology, Cellular Movement	cell spreading of tumor cell lines	1.05e-07		-0.93	CD9,CDKN2A,EDNRB,GAP43,GFAP,ITGA5,MYH9,PLAU,PTPN14,PVR,RUNX1,SDC1,SDC4,SYNM,TFPI,THBS1,VCAM1	17
Cellular Development, Cellular Growth and Proliferation	proliferation of blood cells	1.09e-07		1.524	AIF1,ANXA1,CD74,CDKN1A,CDKN2A,HIF1A,HLA-DMB,HLA-DPA1,HMGA1,ICAM1,IGF2,ITGA2B,ITGA5,KLF4,MYC,MYH9,PDCD1LG2,PLCB2,PNP,PRKCE,PTPRJ,PTPRN,RAC2,RUNX1,RUNX1T1,SDC4,SOX2,TFRC,THBS1,TNFRSF10B,TNFRSF12A,TNFRSF4,ULBP1,VCAM1	34
Cancer, Gastrointestinal Disease, Organismal Injury and Abnormalities	stomach tumor	1.16e-07			ABCA1,ABCA2,ADAM12,ADAMTS9,ALCAM,ANKRD6,ANXA1,ARID3A,ARSJ,ATP2B2,ATP6V1B1,ATP8A1,BARHL1,C1QTNF3,CACNA1A,CAPN12,CBS/CBSL,CCM2L,CD109,CDC6,CDH23,CDH5,CDKN1A,CDKN2A,CHRD,CNR1,COL1A2,CSPG4,CYR61,DAPK1,DLC1,DPYD,DSC2,DYSF,EDNRB,EHD2,ELAVL3,ETV4,FAM83H,FAP,FGF2,FGFR2,FHIT,GRIK2,HMMR,IGF2BP3,IGF2R,IRAK2,IRF1,ITGA3,KCNB1,KCTD16,KIF1A,LAMC3,MASTL,MICAL1,MME,MUC6,MYBL2,MYC,MYH9,MYO10,MYO15A,NCAM1,NFASC,NGF…	113
Cell-To-Cell Signaling and Interaction, Cellular Assembly and Organization, Cellular Function and Maintenance	assembly of intercellular junctions	1.17e-07		-0.625	BDNF,CDH5,CLDN5,FZD5,GJA1,NGFR,NLGN1,NRCAM,PCDHB10,PCDHB2,SLITRK1,SYNDIG1,THBS1	13
Cancer, Organismal Injury and Abnormalities, Reproductive System Disease	malignant neoplasm of male genital organ	1.18e-07			ABCA1,ACTC1,AIM1,ANXA1,ANXA2,ANXA3,AQP8,AXL,B4GALNT4,BAMBI,BHLHE40,C3orf52,CACNA1A,CD74,CD82,CDC42EP1,CDH23,CDH5,CDKN1A,CDKN2A,CHGA,CNTN2,CYP2D6,DACH1,EDNRB,ELOVL7,EMILIN1,ETV4,FAP,FBN2,FGFR2,GABRD,GBP2,GDF15,GLB1L2,GLIPR1,GPRC5A,GRIA1,HCAR3,HGFAC,HRH1,IER3,IGF2,IRF1,KLF4,KRT18,LEF1,MAP3K7CL,MUC6,MYBL2,MYC,MYO15A,NCAM1,NRCAM,NTNG2,NUDT10,OBSCN,PCDH19,PDK4,PEG3,PIEZO1,PPARG,PPP1R1B,PPP2R2C,PRKCE,P…	96
Cardiovascular System Development and Function, Cell-To-Cell Signaling and Interaction	binding of vascular endothelial cells	1.25e-07		0.839	AXL,FGF1,FGF2,GDF15,ICAM1,LTBR,MCAM,NLGN1,NT5E,PPARG,STAB1,THBS1,THY1,TLR3,TNFRSF4,VCAM1,VEGFA,VWF	18
Cancer, Organismal Injury and Abnormalities, Reproductive System Disease	male genital neoplasm	1.32e-07			ABCA1,ACTC1,AIM1,ANXA1,ANXA2,ANXA3,AQP8,AXL,B4GALNT4,BAMBI,BHLHE40,C3orf52,CACNA1A,CD74,CD82,CDC42EP1,CDH23,CDH5,CDKN1A,CDKN2A,CHGA,CNTN2,CYP2D6,DACH1,DRD2,EDNRB,ELOVL7,EMILIN1,ETV4,FAP,FBN2,FGFR2,GABRD,GBP2,GDF15,GLB1L2,GLIPR1,GPRC5A,GRIA1,HCAR3,HGFAC,HRH1,IER3,IGF2,IRF1,KLF4,KRT18,LEF1,MAP3K7CL,MUC6,MYBL2,MYC,MYO15A,NCAM1,NRCAM,NTNG2,NUDT10,OBSCN,PCDH19,PDK4,PEG3,PIEZO1,PPARG,PPP1R1B,PPP2R2C,PR…	97
Cancer, Gastrointestinal Disease, Organismal Injury and Abnormalities	gastric cancer	1.49e-07			ABCA1,ABCA2,ADAM12,ADAMTS9,ALCAM,ANKRD6,ANXA1,ARID3A,ARSJ,ATP2B2,ATP6V1B1,ATP8A1,BARHL1,C1QTNF3,CACNA1A,CAPN12,CBS/CBSL,CCM2L,CD109,CDC6,CDH23,CDH5,CDKN2A,CHRD,CNR1,COL1A2,CSPG4,CYR61,DAPK1,DLC1,DPYD,DSC2,DYSF,EDNRB,EHD2,ELAVL3,ETV4,FAM83H,FAP,FGF2,FGFR2,FHIT,GRIK2,HMMR,IGF2BP3,IGF2R,IRAK2,IRF1,ITGA3,KCNB1,KCTD16,KIF1A,LAMC3,MASTL,MICAL1,MME,MUC6,MYBL2,MYC,MYH9,MYO10,MYO15A,NCAM1,NFASC,NGFR,NQO1,…	112
Cardiovascular Disease, Organismal Injury and Abnormalities	coronary artery disease	1.55e-07			ABCA1,ASIC3,CA12,CA14,CD55,CDCP1,CDH13,CNR1,CNTN5,CORO2A,EDN1,GABRD,GRIA1,HCAR2,HCAR3,ICAM1,ITGA2B,MATN2,MTHFD1L,PPARG,PRKCH,PRR16,PTGS2,SAMD12,SCN9A,SERPINE1,SMAD3,SOAT1,THBS1,TLR4,TUBA4A,VEGFA,VEPH1	33
Endocrine System Disorders, Gastrointestinal Disease, Metabolic Disease, Organismal Injury and Abnormalities	non-insulin-dependent diabetes mellitus	1.61e-07			ABCA1,ADAMTS9,BDNF,CA12,CA14,CACNA1B,CDKN1A,CDKN2A,CNR1,COL1A2,DRD2,EDN1,EDNRB,HCAR2,HCAR3,HMGA1,ICAM1,IGF2BP2,KCTD16,MAOB,MAPK10,MYC,NEUROD1,PIEZO2,PPARG,PTGS2,RAC2,ROBO2,SAMD12,SERPINE1,SLC44A3,SOAT1,TF,THBS2,TRIM44,VCAM1,VEGFA,VEPH1,VWF	39
DNA Replication, Recombination, and Repair, Nucleic Acid Metabolism, Small Molecule Biochemistry	incorporation of thymidine	1.63e-07		0.619	CDKN1A,CDKN2A,EDN1,GHR,HBEGF,IGF2,IGFBP5,PTGS2,PTH1R,THBS2,VEGFA	11
Cancer, Organismal Injury and Abnormalities	cancer of cells	1.64e-07			ABCA1,ABCA2,ABCC3,ACTC1,ADAM12,ADAMTS9,ADAMTSL1,ADD2,AIF1,AJUBA,AKAP12,ALCAM,ALDH1L1,ANO1,ANXA1,APOL4,ARAP2,ARHGEF28,ASIC3,ATAD2,ATP1A3,ATP8A1,AXL,B3GAT1,BCL11A,BDNF,C21orf62,C6orf132,C9orf24,CABP1,CACNA1A,CACNA1B,CAPN12,CCDC88B,CD109,CD55,CD74,CDC42EP1,CDC42EP3,CDH13,CDH23,CDKN1A,CDKN2A,CLEC18A/CLEC18C,CLEC18B,CNN1,CNTN5,COL1A2,CPAMD8,CRTAC1,CSPG4,CYP11A1,CYP2D6,CYR61,DDX25,DEF6,DES,DKK2,DLC1,DP…	209
Cancer, Organismal Injury and Abnormalities	connective tissue tumor	1.71e-07		-1.262	ABCA1,ADAMTSL1,AGPAT2,ARHGEF4,ATP6V1B1,C3orf52,CACNA1A,CCM2L,CDKN1A,CDKN2A,CDKN2B,CNN1,CNTN5,COL1A2,COL8A1,CPAMD8,CSPG4,CYR61,DSC3,EDN1,ETV4,FAP,FBN2,FGF2,FGFR2,GOLGA7B,HMGA1,HSD17B3,IGF2,IGF2R,IGFN1,IRAK3,KLF5,LOXL2,MLPH,MME,MUC6,MYC,MYH9,NCAM1,NELL2,NETO2,NOTCH1,NOVA2,NTRK1,NTRK3,PDCD1LG2,PDK4,PIWIL4,PLAU,PLEKHA6,PNP,PPARG,PRKCE,PTCH1,PTGS2,PTPRN2,RAD51,ROBO2,RRM2,RUNX1T1,RUNX2,SERPINE1,SKOR1,S…	71
Cancer, Organismal Injury and Abnormalities, Reproductive System Disease	Prostate Cancer and Tumors	1.77e-07			ABCA1,ACTC1,AIM1,ANXA1,ANXA2,ANXA3,AQP8,AXL,B4GALNT4,BAMBI,BHLHE40,C3orf52,CACNA1A,CD74,CD82,CDC42EP1,CDH23,CDH5,CDKN1A,CDKN2A,CHGA,CNTN2,CYP2D6,DACH1,DRD2,EDNRB,ELOVL7,EMILIN1,ETV4,FBN2,FGFR2,GABRD,GBP2,GDF15,GLB1L2,GLIPR1,GPRC5A,GRIA1,HCAR3,HGFAC,HRH1,IER3,IGF2,IRF1,KLF4,KRT18,LEF1,MAP3K7CL,MUC6,MYBL2,MYC,MYO15A,NCAM1,NUDT10,OBSCN,PCDH19,PDK4,PEG3,PIEZO1,PPARG,PPP1R1B,PPP2R2C,PRKCE,PSAT1,PTGDS,…	93
Cancer, Organismal Injury and Abnormalities	neoplasia of cells	1.77e-07		0.189	ABCA1,ABCA2,ABCC3,ACTC1,ADAM12,ADAMTS9,ADAMTSL1,ADD2,AIF1,AJUBA,AKAP12,ALCAM,ALDH1L1,ANO1,ANXA1,APOL4,ARAP2,ARHGEF28,ASIC3,ATAD2,ATP1A3,ATP8A1,AXL,B3GAT1,BCL11A,BDNF,C21orf62,C6orf132,C9orf24,CABP1,CACNA1A,CACNA1B,CAPN12,CCDC88B,CD109,CD55,CD74,CD82,CDC42EP1,CDC42EP3,CDH13,CDH23,CDKN1A,CDKN2A,CLEC18A/CLEC18C,CLEC18B,CNN1,CNTN5,COL1A2,CPAMD8,CRTAC1,CSPG4,CYP11A1,CYP2D6,CYR61,DDX25,DEF6,DES,DKK2,DL…	211
Cancer, Organismal Injury and Abnormalities	primary neoplasm	1.79e-07			ABI3BP,AQP8,ATP6V1B1,AXL,CDKN2A,CDKN2B,CLEC18B,CLEC3B,CYR61,DES,DHCR24,DPYD,EFNB2,FGFR2,GDF15,GFAP,GREM1,GRIA1,HMGA1,IGF2BP3,MME,MYB,MYBL2,MYO7B,NCAM1,NOTCH1,NTRK1,NTRK3,OSMR,PDCD1LG2,PDIA2,PLAU,PPARG,PPP1R1B,PPP2R2C,PSAT1,PTGS2,RRM2,SERPINE1,SLC16A3,SMAD3,TF,TUBA4A,VEGFA	44
Cancer, Organismal Injury and Abnormalities, Skeletal and Muscular Disorders	muscle tumor	1.82e-07			ABCA1,ACTC1,ADAM12,AHR,ARHGEF4,ATP6V1B1,CACNA1A,CDC42EP3,CDKN1A,CDKN2A,CPAMD8,CSPG4,CYR61,DSC3,EDNRB,FAP,FGF2,FGFR2,FOSL1,GOLGA7B,GPM6A,HMGA1,HSD17B3,IFIT3,IGF2,IGFBP5,IGFN1,IQGAP1,KLF5,MAF,MICALL1,MLPH,MME,MMP11,MUC6,MYC,MYH9,NCAM1,NELL2,NETO2,NOTCH1,OLFM1,PDK4,PEG3,PIWIL4,PNP,PPARG,PTGS2,PTPRN2,ROBO2,RRM2,RUNX1T1,SKOR1,SLC7A1,STX3,TLE2,TLR4,TUBA4A,VEGFA,WWC2	60
Cancer, Hematological Disease, Organismal Injury and Abnormalities	lymphohematopoietic cancer	1.88e-07			ABCA1,ABCB4,ABCC3,ABI3BP,ADAMTS9,ADAMTSL1,ADD2,AHR,AKAP12,ANGPTL2,ANXA1,ANXA2,ATF3,ATP2B2,ATP8B1,AXL,B3GAT1,BDNF,BIRC3,C3orf52,CACNA1A,CAPN12,CD74,CDC42EP3,CDCP1,CDKN1A,CDKN2A,CDKN2B,CHAC2,CHGA,CHRD,CLEC18A/CLEC18C,CLEC18B,CNR1,CNTFR,CNTN5,COL1A2,CORO2A,CRYAB,CSPG4,CYP2D6,CYR61,DAPK1,DES,DLC1,DLGAP3,DPYD,DSC3,DTX1,EDN1,EFNB2,ETS1,EVA1A,FAP,FBN2,FCGR2A,FGF2,FGFR2,FREM1,GADD45G,GBP2,GDF15,GFAP,GHR,…	167
Cancer, Organismal Injury and Abnormalities, Reproductive System Disease	prostate cancer	1.93e-07			ABCA1,ACTC1,AIM1,ANXA1,ANXA2,ANXA3,AQP8,AXL,B4GALNT4,BAMBI,BHLHE40,C3orf52,CACNA1A,CD74,CD82,CDC42EP1,CDH23,CDH5,CDKN1A,CDKN2A,CHGA,CNTN2,CYP2D6,DACH1,EDNRB,ELOVL7,EMILIN1,ETV4,FBN2,FGFR2,GABRD,GBP2,GDF15,GLB1L2,GLIPR1,GPRC5A,GRIA1,HCAR3,HGFAC,HRH1,IER3,IGF2,IRF1,KLF4,KRT18,LEF1,MAP3K7CL,MUC6,MYBL2,MYC,MYO15A,NCAM1,NUDT10,OBSCN,PCDH19,PDK4,PEG3,PIEZO1,PPARG,PPP1R1B,PPP2R2C,PRKCE,PSAT1,PTGDS,PTGS2…	92
Cellular Movement	cell movement of blood cells	2.11e-07		-1.713	AIF1,ALCAM,ANGPTL2,ANXA1,BST1,CD74,CXCL5,CYR61,EDNRB,F2RL1,FCGR2A,FGF1,FGF2,GDF15,GNAO1,ICAM1,ITGA3,ITGA5,MCAM,MYH9,PLAU,PLCB2,PPARG,PROCR,RAC2,SCN9A,SEMA3A,SEMA4A,SERPINE1,STAB1,THBS1,THY1,TLR4,TNFRSF18,VCAM1,VEGFA	36
Cancer, Hematological Disease, Organismal Injury and Abnormalities	lymphohematopoietic neoplasia	2.3e-07		0	ABCA1,ABCB4,ABCC3,ABI3BP,ADAMTS9,ADAMTSL1,ADD2,AHR,AKAP12,ANGPTL2,ANXA1,ANXA2,ATF3,ATP2B2,ATP8B1,AXL,B3GAT1,BDNF,BIRC3,C3orf52,CACNA1A,CAPN12,CD74,CDC42EP3,CDCP1,CDKN1A,CDKN2A,CDKN2B,CHAC2,CHGA,CHRD,CLEC18A/CLEC18C,CLEC18B,CNR1,CNTFR,CNTN5,COL1A2,CORO2A,CRYAB,CSPG4,CYP2D6,CYR61,DAPK1,DES,DLC1,DLGAP3,DPYD,DSC3,DTX1,EDN1,EFNB2,ETS1,EVA1A,FAP,FBN2,FCGR2A,FGF2,FGFR2,FREM1,GADD45G,GBP2,GDF15,GFAP,GHR,…	168
Cardiovascular System Development and Function, Cellular Development, Cellular Function and Maintenance, Cellular Growth and Proliferation, Organismal Development, Tissue Development	proliferation of endothelial cells	2.58e-07	Decreased	-2.008	AXL,CDH13,CDKN1A,CDKN2A,CHGA,EDN1,EDNRB,EFNB2,F2RL1,FGF1,FGF2,HIF1A,HRH1,LOXL2,MCAM,MYOF,PRKCE,PROCR,PTPRJ,RUNX2,SEMA6A,SERPINE1,TEAD4,THBS1,TNFRSF12A,VEGFA	26
Cellular Development, Cellular Growth and Proliferation	cell proliferation of colorectal cancer cell lines	2.87e-07		-1.145	CDKN1A,DLC1,DSC2,DSG2,EDN1,EMILIN1,F2RL1,FGFR2,FST,HIF1A,HIF3A,IGF2,IGF2R,KLF4,KLF5,LEF1,MYC,NOTCH1,NRG1,NTRK3,PPARG,PRKCE,PTGS2,RRM2,SATB1,SDC4,SLC7A5,SMAD3,SOX2,SPARCL1,TLR4,VEGFA	32
Connective Tissue Disorders, Inflammatory Disease, Inflammatory Response, Organismal Injury and Abnormalities, Skeletal and Muscular Disorders	osteoarthritis	2.97e-07			ADAM12,ADAMTS9,ANXA1,BDNF,CACNA1A,CDKN2A,CRYAB,DRD2,FGF2,GABRD,ICAM1,MMP11,PPARG,PTGDS,PTGS2,PTX3,SCN9A,SDC1,SLC1A4,SNAP25,TF,TFPI2,TLR4,TNFRSF10A,TUBA4A,VCAM1,VEGFA	27
Hereditary Disorder, Organismal Injury and Abnormalities	autosomal dominant disease	2.98e-07			ACTC1,AP1S3,ATP1A3,BCL11A,BDNF,CACNA1A,CBS/CBSL,CDH15,CNTN5,COL1A2,CRYAB,DPYD,DRD2,DYSF,ECE1,EDN1,EMILIN1,ESPN,F2RL1,FBN2,FGFR2,FST,GABRD,GCH1,GJA1,GNAO1,GNB4,GREM1,HEY2,HIF1A,HRH1,IRAK3,ITGA2,ITGA2B,KCNB1,KCND3,KIF1A,KIF5C,LOXL2,MAF,MAPT,MATN2,MYH9,MYO7A,NEDD4,NEUROD1,NOTCH1,OLFM1,PIEZO1,PIEZO2,PLAU,PLS3,PRRT2,PTCH1,PTH1R,RUNX2,SCN9A,SEMA3C,SFRP4,SH2B3,SIX1,SLC12A5,SMAD3,SNAP25,TGFBI,TNFRSF11A,T…	68
Organismal Survival	organismal death	3.33e-07	Decreased	-2.2	ANO1,ATF3,ATP1A3,CA12,CDCP1,CDKN1A,CDKN2A,CHGA,CXCL5,CYP2D6,DPYD,FGF2,FGFR2,FHIT,GLIS3,HBEGF,HIF1A,IGF2,IGF2BP3,ITGA2B,ITGA5,KLF4,LPAR6,MYB,MYBL2,MYC,NCAM1,NOTCH1,NQO1,NT5E,PLAT,PLAU,PLS3,PTGS2,PVR,RUNX1,SERPINE1,TF,THBS2,VEGFA,VWF	41
Cancer, Gastrointestinal Disease, Organismal Injury and Abnormalities	gastric carcinoma	3.37e-07			ABCA1,ABCA2,ADAMTS9,ALCAM,ANKRD6,ARID3A,ATP2B2,ATP6V1B1,ATP8A1,BARHL1,C1QTNF3,CACNA1A,CAPN12,CBS/CBSL,CCM2L,CD109,CDC6,CDH23,CDH5,CDKN2A,CHRD,CNR1,COL1A2,CSPG4,CYR61,DLC1,DPYD,DSC2,DYSF,EDNRB,EHD2,FAM83H,FGFR2,FHIT,IGF2BP3,IGF2R,IRAK2,ITGA3,KCNB1,KCTD16,KIF1A,LAMC3,MASTL,MICAL1,MUC6,MYBL2,MYH9,MYO10,MYO15A,NCAM1,NFASC,NGFR,NQO1,NRCAM,OBSCN,OSBPL6,PAPPA2,PDK4,PEG3,PGM5,PHGDH,PHYHIPL,PLAT,PPFIA4,PT…	92
Cancer, Endocrine System Disorders, Organismal Injury and Abnormalities	malignant neoplasm of endocrine gland	3.59e-07			ABCA1,ABCC3,AXL,BCL11A,C3orf52,CDC42EP1,CDC42EP3,CDKN1A,CDKN2A,CHGA,DSG2,EFNB2,ETS1,FAP,FGF2,FGFR2,GBP2,GDF15,HEG1,HGFAC,IGF2,ITGA3,ITGA5,LAMC3,MUC6,MYC,NCAM1,NOTCH1,NRG1,NTRK1,PDK4,PPARG,PPARGC1A,PRKCE,PTCH1,PTGS2,RRM2,RTN1,RUNX2,SERPINE1,SNTB1,THBS1,TLR3,TNFRSF10C,TRAM2,TUBA4A,VCAM1,VEGFA	48
Cancer, Gastrointestinal Disease, Organismal Injury and Abnormalities	esophageal cancer	4.17e-07			ANO1,AOX1,APCDD1L,ASIC3,AXL,B4GALNT4,BOC,BST1,CACNA1B,CDH23,CDKN1A,CDKN2A,COL1A2,COL8A1,CPAMD8,DPYD,FBN2,FGF2,FGFR2,FHIT,GABRD,GRIA1,IGF2,IRAK2,IRF1,KCTD16,KIF1C,KLF5,MAPT,MYB,MYC,MYO15A,MYO7A,NGFR,NOTCH1,NQO1,NRG1,OSMR,PEG3,PGM5,PNMAL2,PPARG,PPP1R1B,PTCH1,PTGS2,RAD51,RBP1,SEMA4A,SLC22A17,SPOCK2,THY1,TLR4,TUBA4A,VEGFA,WDHD1	55
Cellular Development, Cellular Growth and Proliferation, Hematological System Development and Function, Lymphoid Tissue Structure and Development	proliferation of mononuclear leukocytes	4.18e-07		1.024	AIF1,ANXA1,CD74,CDKN1A,CDKN2A,HIF1A,HLA-DMB,HLA-DPA1,HMGA1,ICAM1,IGF2,ITGA2B,ITGA5,KLF4,MYC,PDCD1LG2,PLCB2,PNP,PRKCE,PTPRJ,PTPRN,SDC4,SOX2,TFRC,THBS1,TNFRSF10B,TNFRSF4,ULBP1,VCAM1	29
Cancer, Endocrine System Disorders, Organismal Injury and Abnormalities, Reproductive System Disease	gonadal tumor	4.25e-07			ABCA1,ABCC3,ADAMTS9,ADD2,AGPAT2,AIF1,ALCAM,ALDH1L1,ARHGEF28,ATAD2,ATP6V1B1,ATP8A1,ATP8B1,AXL,CABP1,CACNA1A,CACNA1B,CAPN12,CD109,CDKN1A,CDKN2A,CDKN2B,CLEC3B,COL1A2,CRTAC1,CYP11A1,CYR61,DACH1,DEF6,DHCR24,EFNB2,ELAVL3,ETV4,FAP,FBN2,FGF1,FGF2,FGFR2,GBP2,GDAP1L1,GDF15,GLB1L2,GNB4,HBEGF,HCAR2,HMGA1,HMMR,IGF2,IGF2BP3,IGF2R,ITGA3,ITIH5,KIAA1524,KIAA1683,LAPTM5,LEF1,LPAR6,LUZP1,MAOB,MAP6,MCAM,MYBL2,MYH9,M…	120
Endocrine System Disorders, Gastrointestinal Disease, Metabolic Disease, Organismal Injury and Abnormalities	diabetes mellitus	4.35e-07			ABCA1,ADAMTS9,AIF1,BDNF,CA12,CA14,CACNA1A,CACNA1B,CAPN3,CDC42EP3,CDKN1A,CDKN2A,CLEC3B,CNR1,COL1A2,COL8A1,CRIP1,CYP2D6,DDX25,DRD2,EDN1,EDNRB,FCGR2A,FGF1,GABRD,GDF15,GLIS3,GRIK2,HCAR2,HCAR3,HLA-DPA1,HMGA1,HRH1,ICAM1,IGF2BP2,ITGA2B,KCTD16,LEF1,MAOB,MAPK10,MME,MYC,NEUROD1,PIEZO2,PPARG,PTGDS,PTGS2,PTPRN,RAC2,ROBO2,SAMD12,SCN9A,SERPINE1,SH2B3,SLC44A3,SOAT1,TF,TFPI,THBS2,TLR4,TRIM44,VCAM1,VEGFA,VEPH1,VWF	65
Cancer, Hematological Disease, Organismal Injury and Abnormalities	hematological neoplasia	4.36e-07		0	ABCA1,ABCB4,ABCC3,ABI3BP,ADAMTS9,ADAMTSL1,ADD2,AHR,AKAP12,ANGPTL2,ANXA1,ANXA2,ATF3,ATP2B2,ATP8B1,AXL,B3GAT1,BDNF,BIRC3,C3orf52,CACNA1A,CAPN12,CD74,CDC42EP3,CDCP1,CDKN1A,CDKN2A,CDKN2B,CHAC2,CHGA,CHRD,CLEC18A/CLEC18C,CLEC18B,CNR1,CNTFR,CNTN5,COL1A2,CORO2A,CRYAB,CSPG4,CYP2D6,CYR61,DAPK1,DES,DLC1,DLGAP3,DPYD,DSC3,DTX1,EFNB2,ETS1,EVA1A,FAP,FBN2,FCGR2A,FGF2,FGFR2,FREM1,GADD45G,GBP2,GDF15,GFAP,GHR,GJA1,…	166
Neurological Disease	Movement Disorders	4.65e-07			ADAMTSL1,ANXA2,ATP1A3,ATP2B2,BDNF,BHLHE40,CA12,CA14,CACNA1A,CACNA1B,CAPN3,CD74,CHGA,CNR1,CNTFR,CRIM1,CRYAB,CYP2D6,DRD2,ETV4,FGF2,GABRD,GAP43,GCH1,GFAP,GJA1,GNAO1,GRIA1,GRIK2,HRH1,IER3,KCND3,KIF1C,LRRN1,MAOB,MAPT,MICALL1,MME,NDRG2,NEDD4,NRG1,PPARG,PPARGC1A,PPP1R1B,PRRT2,PTGS2,RAD51,RELB,RGS9,RTN1,SCN9A,SDC4,SERPINF2,SH3GL2,SLC14A1,SLC16A9,SLC1A4,SLC39A14,SLITRK1,SNAP25,SNCB,SOX2,SPARCL1,SYN1,THY1,…	69
Cancer, Cardiovascular Disease, Organismal Injury and Abnormalities	vascular tumor	4.71e-07			ALCAM,BDNF,CDKN2A,CYP2D6,EDNRB,FGFR2,GAP43,GPM6B,IGFBP5,KLF4,NETO2,NOTCH1,NRCAM,PDCD1LG2,PTCH1,RHPN2,ROBO2,STAB1,THBS1,THY1,TUBA4A,VCAM1,VEGFA	23
Cell-To-Cell Signaling and Interaction	adhesion of blood cells	4.9e-07		-1.002	ALCAM,ANXA1,CD55,CYR61,FCGR2A,GDF15,ICAM1,ITGA2,ITGA2B,ITGA5,MCAM,NT5E,PLAU,PPARG,PTX3,SERPINE1,SERPING1,STAB1,THBS1,THY1,TLR3,TLR4,VCAM1,VEGFA,VWF	25
Cell Cycle	interphase	5.11e-07		-1.582	AHR,ANXA2,AXL,BHLHE40,CDC6,CDH13,CDKN1A,CDKN2A,CDKN2B,CYR61,DTL,ELF4,ETS1,FGF2,FHIT,GADD45G,GDF15,GJA1,HBEGF,HMGA1,IGF2,IGFBP5,ITGA2,ITGA5,KLF4,LEF1,MAP2K6,MASTL,MCM10,MYB,MYBL2,MYC,NEK6,NOTCH1,NRG1,PLAU,PPARG,PPP2R2C,PRKCE,PRKCH,RAD51,RUNX2,SOX2,SYNM,TF,TFRC,TPD52L1,USP37	48
Cancer, Organismal Injury and Abnormalities, Respiratory Disease	respiratory system tumor	5.46e-07			ADAM12,AHR,AIM1,AJUBA,ALCAM,ALDH1L1,ANXA1,ANXA2,ARAP2,ATAD2,ATP1A3,AXL,B3GAT1,BCL11A,C3orf52,CD9,CDC42EP3,CDC6,CDH13,CDKN1A,CDKN2A,CHGA,CNTN5,CSPG4,DPYD,EIF2S1,FAP,FGF2,FGFR2,FHIT,GABRD,GBP2,HEG1,HIF1A,HMGA1,ICAM1,IGF2,IGF2BP2,IRF1,ITGA3,ITGA5,KIF1A,KLF5,KLHL5,LPAR6,LTBR,MLPH,MMP11,MUC6,MYC,MYH9,NCAM1,NDRG2,NEK6,NOTCH1,NQO1,NUDT10,OSMR,PDCD1LG2,PDK4,PEG3,PLS1,PPARG,PRKCE,PTGDS,PTGS2,PTPN14,RGN,RR…	89
Cancer, Hematological Disease, Organismal Injury and Abnormalities	hematologic cancer	5.54e-07			ABCA1,ABCB4,ABCC3,ABI3BP,ADAMTS9,ADAMTSL1,ADD2,AHR,AKAP12,ANGPTL2,ANXA1,ANXA2,ATF3,ATP2B2,ATP8B1,AXL,B3GAT1,BDNF,BIRC3,C3orf52,CACNA1A,CAPN12,CD74,CDC42EP3,CDCP1,CDKN1A,CDKN2A,CDKN2B,CHAC2,CHGA,CHRD,CLEC18A/CLEC18C,CLEC18B,CNR1,CNTFR,CNTN5,COL1A2,CORO2A,CRYAB,CSPG4,CYP2D6,CYR61,DAPK1,DES,DLC1,DLGAP3,DPYD,DSC3,DTX1,EFNB2,ETS1,EVA1A,FAP,FBN2,FCGR2A,FGF2,FGFR2,FREM1,GADD45G,GBP2,GDF15,GFAP,GHR,GJA1,…	164
Cell Morphology	morphology of tumor cell lines	5.62e-07			CD9,CDCP1,CDH13,CDKN1A,CDKN2A,CDKN2B,DAPK1,DEF6,FGFR2,FOSL1,GALNT6,GDF15,HBEGF,IQGAP1,KLF4,LIF,LOXL2,MYC,NRG1,PPARGC1A,PRKCE,PRKCH,SIX1,SYNM,TRIB2,VCAM1	26
Cancer, Cell Death and Survival, Organismal Injury and Abnormalities, Tumor Morphology	cell death of tumor cells	5.74e-07		0.983	ADAM12,BDNF,CD74,CDC6,CDKN1A,CDKN2A,ETS1,FHIT,HBEGF,HIF1A,MAP2K6,MYC,NGFR,NOTCH1,NTRK1,PMAIP1,PPARG,PRKCE,PTGS2,TF,TNFRSF10A,TNFRSF10B,VCAM1,VEGFA	24
Cell Death and Survival	apoptosis of prostate cancer cell lines	6.1e-07		0.092	AKAP12,BIRC3,CDKN2A,EDN1,FOSL1,FST,GADD45G,GDF15,GLIPR1,HBEGF,HIF1A,IGFBP5,MME,MYC,NGFR,PAWR,PLAU,PMAIP1,PRKCE,PTGS2,TLR3,TNFRSF10A,TNFRSF10B	23
Neurological Disease, Psychological Disorders	Schizophrenia	6.38e-07			APOL4,ATP1A3,ATP2B2,BDNF,CA12,CA14,CACNA1A,CACNA1B,CADM3,CNR1,CSRP1,DPYD,DRD2,FCGR2A,GABRD,GAP43,GFAP,HCAR2,HRH1,KCNK1,KLF5,MAOB,NCAM1,NELL2,NRG1,NTNG2,OLFM1,PACSIN3,PPARG,PPP1R1B,PTGS2,RTN1,SCN9A,SELENOP,SEMA3A,SLC12A5,SLC14A1,SNAP25,SNCB,SULT4A1,SYDE1,SYT7,TAGLN3,TF,THBS1,TTBK1	46
Cellular Development, Cellular Growth and Proliferation, Reproductive System Development and Function	cell proliferation of breast cell lines	6.44e-07		-1.661	CDKN1A,CYR61,FGFR2,FRMD6,HIF1A,IER3,IGF2,KLF5,MYC,NOTCH1,NRG1,PDK4,PTPN14,RELB,RUNX2,SIX1,TNFRSF11A	17
Cancer, Organismal Injury and Abnormalities	papillary carcinoma	6.6e-07			ABCC3,AGPAT2,ATP8B1,C3orf52,CACNA1A,CDC42EP3,CDKN1A,CDKN2A,EFNB2,ETS1,FGFR2,GBP2,HIF1A,ITGA5,MCAM,NRG1,NUDT10,PDK4,PPARG,PRKCE,PTCH1,PTGS2,RUNX2,SEMA3C,SERPING1,TFPI2,THBS1,TLR3,TRAM2,VEGFA	30
Cellular Growth and Proliferation, Connective Tissue Development and Function, Tissue Development	proliferation of connective tissue cells	6.75e-07		0.903	AIF1,CD74,CDH13,CDKN1A,CDKN2A,CDKN2B,CYR61,EDN1,FGF1,FGF2,FGFR2,GREM1,IGF2,IGFBP5,ITGA5,MYBL2,MYC,NOTCH1,PLAU,PRKCH,SMAD3,STC1,TNFRSF10B,TNFRSF12A	24
Cell Cycle, Gene Expression	binding of DNA	7.17e-07		-1.632	AHR,ATF3,CDKN1A,CDKN2A,CXCL5,CYP2D6,DUSP26,ELF4,ETS1,FGF2,FZD6,HEY2,HIF1A,HIF3A,HMGA1,IER3,IRF1,ITGA5,LEF1,MYB,MYC,NFKBIZ,NOTCH1,NRG1,PLAU,PPARG,PPP1R1B,PRKCE,RELB,REST,RUNX1,SOAT1,TF,TLR4,VEGFA	35
Molecular Transport	secretion of molecule	7.23e-07		-1.403	ABCA1,ABCB4,ANO1,ANXA1,ATP8B1,C1QTNF3,CD74,CHGA,DRD2,EDN1,EXOC3L1,FCGR2A,FST,LIF,NRG1,PLA2G4A,PNP,PTGS2,SGMS2,SLC16A3,SYN1,THBS1,UCN	23
Cell Cycle	interaction of DNA	7.37e-07		-1.761	AHR,ATF3,CDKN1A,CDKN2A,CXCL5,CYP2D6,DUSP26,ELF4,ETS1,FGF2,FZD6,HEY2,HIF1A,HIF3A,HMGA1,IER3,IRF1,ITGA5,LEF1,MYB,MYC,NFKBIZ,NOTCH1,NRG1,PLAU,PPARG,PPP1R1B,PRKCE,RAD51,RELB,REST,RUNX1,SOAT1,TF,TLR4,VEGFA	36
Cancer, Endocrine System Disorders, Organismal Injury and Abnormalities	endocrine gland tumor	7.48e-07			ABCA1,ABCA2,ABCC3,AXL,BAIAP2L2,BCL11A,BRI3BP,C3orf52,CACNA1B,CDC42EP1,CDC42EP3,CDH6,CDKN1A,CDKN2A,CHGA,COL1A2,CYYR1,DAPK1,DLC1,DRD2,DSG2,DYSF,EFNB2,ETS1,FAP,FGF2,FGFR2,GBP2,GDF15,GLIS3,HEG1,HGFAC,HIF1A,HSD11B2,IGF2,ITGA3,ITGA5,KCND3,KIF1A,LAMC3,MUC6,MYC,MYT1,NCAM1,NOTCH1,NRCAM,NRG1,NTNG2,NTRK1,OBSCN,PACSIN3,PAPPA2,PDK4,PIEZO1,PPARG,PPARGC1A,PRKCE,PTCH1,PTGS2,ROBO2,RRM2,RTN1,RUNX1T1,RUNX2,SERPINE1…	82
Cancer, Organismal Injury and Abnormalities, Renal and Urological Disease	urinary tract cancer	7.5e-07			AIM1,AJUBA,ANXA2,ARAP2,ATF3,AXL,BHLHE40,BIRC3,C3orf52,CACNA1B,CD9,CDC42EP3,CDCP1,CDH23,CDH5,CDH6,CDKN1A,CDKN2A,CDKN2B,CLEC3B,CNTN2,CRLF1,CSPG4,CYR61,DAPK1,DPYD,EMILIN1,FAAH,FAP,FBN2,FGF2,FGFR2,FOSB,FOSL1,FOXJ1,GABRD,GBP2,GPAT2,GPM6A,HIF1A,HIF3A,ICAM1,IFIT3,IGF2,IGF2BP3,IGFBP5,ITGA2B,ITGA5,ITIH5,KBTBD8,KLF5,LPAR6,MAP2K6,MME,MYC,MYT1,NEDD4,NETO2,NEUROD1,NFKBIZ,NOTCH1,NQO1,NUDT10,PCK2,PDK4,PLAT,PNP,…	103
Cardiovascular Disease, Neurological Disease, Organismal Injury and Abnormalities	cerebrovascular dysfunction	7.75e-07			ABCA1,ATP1A3,CA12,CA14,CACNA1B,CECR1,CYP2D6,DRD2,EDN1,GABRD,GRIA1,HCAR2,HCAR3,HRH1,ITGA2B,KLF4,MAPT,PLAT,PRKCH,PTGS2,PYGL,SCN9A,SNAP25,SOAT1,TNFRSF12A,TUBA4A,VCAM1	27
Neurological Disease, Organismal Injury and Abnormalities	seizures	8.32e-07			ANKRD6,ATF3,BDNF,CA12,CA14,CACNA1A,CACNA1B,CDKN1A,CYR61,CYYR1,FOSB,GABRD,GADD45G,GFAP,GRIA1,KCNB1,KCNK1,MICALL1,NRG1,PRRT2,PTGS2,RNF144A,SCN9A,SLC2A14,SLC39A14,SLC6A11,SPNS2	27
Cardiovascular System Development and Function, Tissue Morphology	quantity of endothelial cell lines	8.51e-07			FGF2,MYC,THBS1,THBS2,VEGFA	5
Neurological Disease, Organismal Injury and Abnormalities, Psychological Disorders, Skeletal and Muscular Disorders	Parkinson's disease	8.54e-07			ADAMTSL1,ANXA2,BDNF,CACNA1B,CAPN3,CD74,CHGA,CNR1,CRYAB,CYP2D6,DRD2,GABRD,GAP43,GFAP,GRIA1,HRH1,MAOB,MAPT,NDRG2,NEDD4,NRG1,RTN1,SH3GL2,SNAP25,SNCB,SPARCL1,SYN1,THY1,TLR4,USP37	30
Cell Cycle	G1 phase	8.73e-07		-1.845	AHR,AXL,BHLHE40,CDC6,CDKN1A,CDKN2A,CDKN2B,CYR61,ELF4,ETS1,FGF2,GADD45G,GDF15,GJA1,HMGA1,IGF2,ITGA5,KLF4,LEF1,MYBL2,MYC,NOTCH1,NRG1,PPARG,PPP2R2C,PRKCE,PRKCH,SOX2,SYNM,TFRC,USP37	31
Cancer, Organismal Injury and Abnormalities	head and neck neoplasia	8.8e-07			ABCA1,ABCA2,ABCC3,ACTC1,ADAM12,ADAMTS9,AIM1,AJUBA,AKAP12,ANO1,ANXA1,AOX1,APOL4,AXL,BAIAP2L2,BARHL1,BCL11A,BDNF,BOC,BRI3BP,C21orf62,C3orf52,C6orf132,C9orf24,CACNA1A,CACNA1B,CAPN12,CD109,CD74,CDC42EP1,CDC42EP3,CDH13,CDKN1A,CDKN2A,CLEC18A/CLEC18C,CLEC18B,CNN1,CPAMD8,CRYAB,CSPG4,CYP2D6,CYR61,DAPK1,DES,DPYD,DRD2,DSG2,EDIL3,EFNB2,EHD4,EMILIN1,ETS1,FAM83G,FGF1,FGF2,FGFR2,FHIT,GBP2,GDF15,GJA1,GLIS3,GRIA1…	146
Neurological Disease, Skeletal and Muscular Disorders	neuromuscular disease	9.5e-07			ADAMTSL1,ALCAM,ANXA1,ANXA2,ATP2B2,AXL,BDNF,BHLHE40,BRINP1,CA12,CACNA1B,CAPN3,CD74,CHGA,CNR1,CRIM1,CRYAB,CYP2D6,DRD2,ETV4,F2RL1,FCGR2A,FGF2,FHIT,GABRD,GAP43,GFAP,GJA1,GNAO1,GRIA1,GRIK2,HLA-DMB,HRH1,IER3,KCNB1,KCND3,LRRN1,MAOB,MAPT,MICALL1,NDRG2,NEDD4,NRCAM,NRG1,PPARG,PPARGC1A,PPP1R1B,PTGS2,RELB,RGS9,RRM2,RTN1,SCN9A,SDC4,SERPINF2,SERPING1,SH3GL2,SLC14A1,SLC16A9,SLC1A4,SNAP25,SNCB,SOX2,SPARCL1,SYN1,…	69
Lipid Metabolism, Small Molecule Biochemistry	fatty acid metabolism	9.7e-07	Decreased	-2.134	ABCA1,ABCB4,ABCC3,ANXA1,ATP8A1,ATP8B1,CD74,CD82,CD9,CNTFR,EDN1,ELOVL7,FAAH,FCGR2A,HRH1,IGF2,ITGA3,KLF5,LIF,PDK4,PLA2G4A,PPARG,PTCH1,PTGDS,PTGS2,RUNX1,SGMS2,SMAD3,SNTB1,SOAT1,ST8SIA1,ST8SIA5,VEGFA,VWF	34
Cancer, Organismal Injury and Abnormalities, Reproductive System Disease	breast carcinoma	1.03e-06			ADAMTS9,AGPAT2,AJUBA,ALDH1L1,ANXA1,AXL,CD9,CDC42EP1,CDC42EP3,CDKN1A,CDKN2A,CECR1,CNN1,COL1A2,COL8A1,CPAMD8,CSPG4,CYP2D6,CYR61,DACH1,DNAAF1,DYSF,ELAVL3,ETS1,ETV4,FAP,FBN2,FGF2,FGFR2,FOSL1,GINS4,GREM1,GRIK2,HGFAC,HRH1,IER3,IGFN1,KIAA1524,KLF4,KLHL13,KRT18,MLPH,MUC6,MYBL2,MYC,MYH9,NKX3-2,NOTCH1,NRCAM,PCDH19,PDK4,PEG3,PPARG,PPP1R1B,PTGS2,PTPRF,PTPRJ,RAB11FIP1,RHPN2,ROBO2,RRM2,RUNX1,SDC1,SNTB1,SOX2,ST…	77
Cancer, Endocrine System Disorders, Organismal Injury and Abnormalities, Reproductive System Disease	Ovarian Cancer and Tumors	1.06e-06			ABCA1,ABCC3,ADAMTS9,ADD2,AGPAT2,AIF1,ALCAM,ALDH1L1,ARHGEF28,ATAD2,ATP6V1B1,ATP8A1,ATP8B1,AXL,CABP1,CACNA1A,CACNA1B,CAPN12,CD109,CDKN1A,CDKN2A,CDKN2B,CLEC3B,COL1A2,CRTAC1,CYP11A1,CYR61,DACH1,DEF6,DHCR24,EFNB2,ELAVL3,ETV4,FAP,FBN2,FGF1,FGF2,FGFR2,GBP2,GDAP1L1,GDF15,GLB1L2,GNB4,HBEGF,HCAR2,HMGA1,HMMR,IGF2,IGF2BP3,IGF2R,ITGA3,ITIH5,KIAA1524,KIAA1683,LAPTM5,LPAR6,LUZP1,MAOB,MAP6,MCAM,MYH9,MYO10,MYO7B,…	115
Lipid Metabolism, Small Molecule Biochemistry	synthesis of prostaglandin	1.09e-06	Decreased	-2.087	ANXA1,CD74,CNTFR,EDN1,FCGR2A,HRH1,IGF2,ITGA3,KLF5,PLA2G4A,PPARG,PTGDS,PTGS2,SMAD3,VEGFA,VWF	16
Cellular Movement	migration of blood cells	1.21e-06		-1.961	AIF1,ALCAM,ANXA1,BST1,CD74,CXCL5,CYR61,EDNRB,F2RL1,FGF1,FGF2,GDF15,GNAO1,ICAM1,ITGA3,ITGA5,MCAM,MYH9,PLAU,PLCB2,PPARG,PROCR,RAC2,SCN9A,SEMA3A,SEMA4A,SERPINE1,STAB1,THBS1,THY1,TLR4,TNFRSF18,VCAM1,VEGFA	34
Cell-To-Cell Signaling and Interaction, Cellular Assembly and Organization, Cellular Function and Maintenance	development of gap junctions	1.24e-06		-0.254	BDNF,FZD5,GJA1,NLGN1,NRCAM,PCDHB10,PCDHB2,SLITRK1,SYNDIG1,THBS1	10
Cancer, Organismal Injury and Abnormalities, Reproductive System Disease	prostatic intraepithelial neoplasia	1.25e-06			ACTC1,ANXA2,BAMBI,BHLHE40,CD74,CDKN2A,CHGA,FGFR2,GBP2,GPRC5A,IER3,IRF1,PSAT1,PTGDS,SERPING1	15
Cell Death and Survival	cell death of colorectal cancer cell lines	1.26e-06		-0.241	ATF3,CDKN1A,CDKN2A,CNR1,DSG2,EDN1,ETS1,FGF2,GDF15,GLIPR1,IGF2,IGF2R,KRT18,LTBR,MAP2K6,MYB,MYC,NOTCH1,NRG1,NTRK3,PMAIP1,PPARG,PPP1R15A,PPP1R1B,PTGS2,RUNX1,SATB1,TK1,TNFRSF10A,TNFRSF10B,VEGFA	31
Cell-To-Cell Signaling and Interaction, Cellular Assembly and Organization, Cellular Development, Cellular Function and Maintenance, Cellular Growth and Proliferation, Nervous System Development and Function, Tissue Development	developmental process of synapse	1.31e-06		-0.152	BDNF,FZD5,NLGN1,NRCAM,PCDHB10,PCDHB2,SLITRK1,SYNDIG1,THBS1	9
Gastrointestinal Disease, Organismal Injury and Abnormalities	obstruction of intestine	1.31e-06			ACTG2,BDNF,CNTN5,DPYD,ECE1,EDNRB,IRAK3,PLAU,PTCH1	9
Cancer, Organismal Injury and Abnormalities, Renal and Urological Disease	urinary tract tumor	1.33e-06			ADAMTS9,AIM1,AJUBA,ANXA2,ARAP2,ATF3,AXL,BHLHE40,BIRC3,C3orf52,CACNA1B,CD9,CDC42EP3,CDCP1,CDH23,CDH5,CDH6,CDKN1A,CDKN2A,CDKN2B,CLEC3B,CNTN2,CRLF1,CSPG4,CYR61,DAPK1,DPYD,EMILIN1,FAAH,FAP,FBN2,FGF2,FGFR2,FOSB,FOSL1,FOXJ1,GABRD,GBP2,GPAT2,GPM6A,HIF1A,HIF3A,ICAM1,IFIT3,IGF2,IGF2BP3,IGFBP5,ITGA2B,ITGA5,ITIH5,KBTBD8,KLF5,LPAR6,MAP2K6,MME,MYC,MYT1,NEDD4,NETO2,NEUROD1,NFKBIZ,NOTCH1,NQO1,NUDT10,PCK2,PDK4,P…	105
Cellular Movement	cell movement of colorectal cancer cell lines	1.35e-06		-0.733	ARHGEF28,ARHGEF4,AXL,CD82,CDCP1,CDKN2A,F2RL1,FGFR2,IGF2,ITGA2,KLF4,MYC,NTRK3,PLAU,PTGS2,SDC4,SPARCL1,TLR4,VEGFA	19
Cancer, Endocrine System Disorders, Organismal Injury and Abnormalities, Reproductive System Disease	ovarian cancer	1.35e-06			ABCA1,ABCC3,ADD2,AGPAT2,AIF1,ALCAM,ALDH1L1,ARHGEF28,ATAD2,ATP6V1B1,ATP8A1,ATP8B1,CABP1,CACNA1A,CACNA1B,CAPN12,CD109,CDKN1A,CDKN2A,CDKN2B,CLEC3B,COL1A2,CRTAC1,CYP11A1,CYR61,DACH1,DEF6,DHCR24,EFNB2,ELAVL3,ETV4,FAP,FBN2,FGF1,FGF2,FGFR2,GBP2,GDAP1L1,GDF15,GLB1L2,GNB4,HBEGF,HCAR2,HMGA1,HMMR,IGF2,IGF2BP3,IGF2R,ITGA3,ITIH5,KIAA1524,KIAA1683,LAPTM5,LPAR6,LUZP1,MAOB,MAP6,MCAM,MYH9,MYO10,MYO7B,MYOF,MYT1,NA…	113
Cellular Development, Cellular Growth and Proliferation, Hematological System Development and Function, Lymphoid Tissue Structure and Development	proliferation of lymphocytes	1.35e-06		0.709	AIF1,ANXA1,CD74,CDKN1A,CDKN2A,HIF1A,HLA-DMB,HLA-DPA1,HMGA1,ICAM1,IGF2,ITGA2B,ITGA5,MYC,PDCD1LG2,PLCB2,PNP,PRKCE,PTPRJ,SDC4,SOX2,TFRC,THBS1,TNFRSF10B,TNFRSF4,ULBP1,VCAM1	27
Cancer, Hematological Disease, Immunological Disease, Organismal Injury and Abnormalities	lymphoma	1.37e-06			ABI3BP,ADAMTS9,ADAMTSL1,AHR,ANXA1,ATF3,B3GAT1,BIRC3,CDKN1A,CDKN2A,CHRD,CLEC18B,CNR1,COL1A2,CORO2A,CYR61,DAPK1,DES,DPYD,DSC3,DTX1,EFNB2,ETS1,FAP,FBN2,FCGR2A,FGFR2,GBP2,GFAP,GJA1,GLIS3,ICAM1,IFIT3,IQGAP1,ITGA5,ITIH5,LIF,MAF,MCAM,MGAT4A,MME,MTHFD1L,MYC,MYO7B,MYOF,NCAM1,NEK6,NOTCH1,OSMR,PCDHB15,PDCD1LG2,PDIA2,PDLIM3,PLS3,PTPN14,RELB,RNF112,RRM2,RUNX1,SCN9A,SDC1,SLC16A7,SMAD3,SWAP70,SYNDIG1,TFPI,THY1,…	77
Cancer, Organismal Injury and Abnormalities	tumorigenesis of neuroepithelial tumor	1.43e-06			ABCC3,AJUBA,AKAP12,ALCAM,AOX1,APOL4,BCL11A,BOC,C3orf52,CA12,CAPN3,CD109,CD93,CDC42EP3,CDKN1A,CDKN2A,CDKN2B,COL1A2,CSPG4,EHD4,ETV4,FGF1,FGF2,FGFR2,GAP43,GBP2,GFAP,GJA1,GLIPR1,GLIS3,GNAO1,HBEGF,HIF1A,IGF2,IGFBP5,KCNK1,LIF,LOXL2,MCOLN3,MUC6,MYC,MYH9,MYO15A,MYT1,NCAM1,NEK6,NOTCH1,NTRK3,NUDT10,OBSCN,PCBP3,PEG3,PIEZO1,PPARG,PRKCE,PRKCH,PTGDS,PTGS2,PTH1R,PTX3,RHPN2,RRM2,RUNX2,SCN9A,SERPINE1,SERPING1,SH3…	80
Developmental Disorder, Gastrointestinal Disease, Hereditary Disorder, Neurological Disease, Organismal Injury and Abnormalities	familial Hirschsprung disease	1.46e-06			BDNF,CNTN5,DPYD,ECE1,EDNRB,IRAK3,PLAU,PTCH1	8
Cancer, Hematological Disease, Organismal Injury and Abnormalities	lymphoid cancer	1.49e-06			ABCA1,ABCB4,ABCC3,ABI3BP,ADAMTS9,ADAMTSL1,ADD2,AHR,AKAP12,ANGPTL2,ANXA1,ATF3,ATP8B1,AXL,B3GAT1,BIRC3,C3orf52,CACNA1A,CAPN12,CD74,CDC42EP3,CDCP1,CDKN1A,CDKN2A,CDKN2B,CHAC2,CHRD,CLEC18A/CLEC18C,CLEC18B,CNR1,CNTN5,COL1A2,CORO2A,CSPG4,CYP2D6,CYR61,DAPK1,DES,DLC1,DLGAP3,DPYD,DSC3,DTX1,EDN1,EFNB2,ETS1,EVA1A,FAP,FBN2,FCGR2A,FGF2,FGFR2,FREM1,GADD45G,GBP2,GFAP,GHR,GJA1,GLIS3,GPAT2,GSG2,GULP1,HEY2,HIF1A,HV…	155
Cell-To-Cell Signaling and Interaction	aggregation of tumor cell lines	1.5e-06		-1.203	CDKN1A,DSC2,DSG2,FGF2,ICAM1,LEF1,MYH9,NCAM1,NRG1,TNFRSF18,VCAM1	11
Endocrine System Disorders, Gastrointestinal Disease, Metabolic Disease, Organismal Injury and Abnormalities	diabetic complication	1.52e-06			ABCA1,AIF1,CA12,CA14,CACNA1A,CACNA1B,CAPN3,CDKN2A,CLEC3B,CNR1,COL1A2,COL8A1,CRIP1,CYP2D6,FGF1,GRIK2,LEF1,MME,MYC,PPARG,PTGDS,PTGS2,ROBO2,SCN9A,TFPI,VCAM1,VEGFA,VWF	28
Cellular Assembly and Organization	formation of plasma membrane	1.53e-06		-0.946	BDNF,FZD5,GJA1,IQGAP1,NGFR,NLGN1,NRCAM,PCDHB10,PCDHB2,SLITRK1,SYNDIG1,THBS1	12
Embryonic Development, Organismal Development	development of body trunk	1.6e-06		-1.067	C1GALT1,CAPN3,CDKN2B,CRIP1,DNAAF1,ECE1,EDN1,FGF2,GJA1,HBEGF,ICAM1,ITGA3,KRT18,MYLK2,NEUROD1,NOTCH1,NRG1,NTRK3,OBSCN,RBM20,ROBO2,RUNX1,TF,TUBA4A	24
Cardiovascular System Development and Function, Cellular Movement	cell movement of endothelial cell lines	1.62e-06	Decreased	-2.087	ALCAM,CD9,CDH13,CXCL5,CYR61,DLC1,FGF2,NRG1,NTN4,PLAU,PPARG,RUNX2,THBS1,TLR4,VEGFA	15
Cancer, Organismal Injury and Abnormalities	thoracic cancer	1.63e-06			ADAM12,AHR,AJUBA,ALCAM,ALDH1L1,ANXA2,ARAP2,ATAD2,ATP1A3,AXL,B3GAT1,BCL11A,C3orf52,CD9,CDC42EP3,CDC6,CDH13,CDKN1A,CDKN2A,CHGA,CNTN5,CSPG4,FAP,FGF2,FGFR2,FHIT,GABRD,GBP2,HEG1,HIF1A,HMGA1,ICAM1,IGF2,IGF2BP2,IRF1,ITGA3,ITGA5,KLF5,KLHL5,LPAR6,MLPH,MME,MMP11,MUC6,MYC,MYH9,NCAM1,NDRG2,NEK6,NOTCH1,NQO1,NUDT10,OSMR,PDCD1LG2,PDK4,PEG3,PLS1,PPARG,PRKCE,PTGDS,PTGS2,PTPN14,RGN,RRM2,RUNX1,SCN9A,SERPINE1,SFRP4,…	83
Cancer, Organismal Injury and Abnormalities, Respiratory Disease	lung cancer	1.68e-06			ADAM12,AHR,AJUBA,ALCAM,ALDH1L1,ANXA2,ARAP2,ATAD2,ATP1A3,AXL,B3GAT1,BCL11A,C3orf52,CD9,CDC42EP3,CDC6,CDH13,CDKN1A,CDKN2A,CHGA,CNTN5,CSPG4,FAP,FGF2,FGFR2,FHIT,GABRD,GBP2,HEG1,HIF1A,HMGA1,ICAM1,IGF2,IGF2BP2,IRF1,ITGA3,ITGA5,KLF5,KLHL5,LPAR6,MLPH,MMP11,MUC6,MYC,MYH9,NCAM1,NDRG2,NEK6,NOTCH1,NQO1,NUDT10,OSMR,PDCD1LG2,PDK4,PEG3,PLS1,PPARG,PRKCE,PTGDS,PTGS2,PTPN14,RGN,RRM2,RUNX1,SCN9A,SERPINE1,SFRP4,SLC7…	82
Cell Death and Survival	cell death of breast cancer cell lines	1.8e-06		0.803	AHR,BIRC3,CDKN1A,CDKN2A,CYR61,FGF2,FGFR2,FHIT,FRMD6,GPAT2,HCAR2,HIF1A,IER3,IGFBP5,IRF1,ITGA2,KLF5,KRT18,MAP2K6,NACC2,NOTCH1,NQO1,NRG1,PCK2,PMAIP1,PPARG,PRKCE,PTGS2,SDC1,TFRC,TLR3,TNFRSF10A,TNFRSF10B,TNFRSF10C,VEGFA	35
Cardiovascular System Development and Function, Cell Morphology, Cellular Development, Organismal Development, Tissue Development	tubulation of endothelial cells	1.84e-06		-1.871	ALCAM,AMIGO2,AXL,CD9,CDKN2A,CRYAB,EDN1,EDNRB,EFNB2,FGF2,HRH1,PPARG,TEAD4,THY1,VEGFA	15
Cancer, Gastrointestinal Disease, Hepatic System Disease, Organismal Injury and Abnormalities	hepatocellular carcinoma	1.86e-06			ADAM12,ANXA1,AP3B2,ARNTL2,ATAD2,AXL,BDNF,CD109,CDC42EP3,CDKN1A,CDKN2A,DLC1,DPYD,EDNRB,ETS1,FAM83H,FGFR2,GBP2,GCH1,GHR,GNAO1,GPM6A,HGFAC,HIF1A,ICAM1,IGF2,IGF2BP3,IGF2R,LEF1,MME,MYC,NEDD4,NOTCH1,NQO1,NTRK1,OSMR,PDK4,PLAU,PLCB2,PPARG,PPP1R15A,PTGS2,PVR,RASGEF1B,RELB,RGN,ROBO2,RRM2,SH3GL2,SLC1A4,STAB1,TSPAN7,VEGFA	53
Cancer, Organismal Injury and Abnormalities, Respiratory Disease	lung tumor	1.95e-06			ADAM12,AHR,AJUBA,ALCAM,ALDH1L1,ANXA2,ARAP2,ATAD2,ATP1A3,AXL,B3GAT1,BCL11A,C3orf52,CD9,CDC42EP3,CDC6,CDH13,CDKN1A,CDKN2A,CHGA,CNTN5,CSPG4,DPYD,EIF2S1,FAP,FGF2,FGFR2,FHIT,GABRD,GBP2,HEG1,HIF1A,HMGA1,ICAM1,IGF2,IGF2BP2,IRF1,ITGA3,ITGA5,KLF5,KLHL5,LPAR6,MLPH,MMP11,MUC6,MYC,MYH9,NCAM1,NDRG2,NEK6,NOTCH1,NQO1,NUDT10,OSMR,PDCD1LG2,PDK4,PEG3,PLS1,PPARG,PRKCE,PTGDS,PTGS2,PTPN14,RGN,RRM2,RUNX1,SCN9A,SERPINE…	84
Cancer, Organismal Injury and Abnormalities	thoracic neoplasm	2.04e-06			ADAM12,AHR,AJUBA,ALCAM,ALDH1L1,ANXA2,ARAP2,ATAD2,ATP1A3,AXL,B3GAT1,BCL11A,C3orf52,CD9,CDC42EP3,CDC6,CDH13,CDKN1A,CDKN2A,CHGA,CNTN5,CSPG4,DPYD,EIF2S1,FAP,FGF2,FGFR2,FHIT,GABRD,GBP2,HEG1,HIF1A,HMGA1,ICAM1,IGF2,IGF2BP2,IRF1,ITGA3,ITGA5,KLF5,KLHL5,LPAR6,MLPH,MME,MMP11,MUC6,MYC,MYH9,NCAM1,NDRG2,NEK6,NOTCH1,NQO1,NUDT10,OSMR,PDCD1LG2,PDK4,PEG3,PLS1,PPARG,PRKCE,PTGDS,PTGS2,PTPN14,RGN,RRM2,RUNX1,SCN9A,SER…	85
Cancer, Hematological Disease, Organismal Injury and Abnormalities	lymphocytic neoplasm	2.15e-06			ABI3BP,ADAMTS9,ADAMTSL1,ADD2,AHR,ANXA1,ATF3,B3GAT1,BIRC3,C3orf52,CD74,CDC42EP3,CDKN1A,CDKN2A,CDKN2B,CHRD,CLEC18B,CNR1,COL1A2,CORO2A,CYR61,DAPK1,DES,DLC1,DLGAP3,DPYD,DSC3,DTX1,EFNB2,ETS1,EVA1A,FAP,FBN2,FCGR2A,FGF2,FGFR2,GADD45G,GBP2,GFAP,GHR,GJA1,GLIS3,HVCN1,ICAM1,IFIT3,IQGAP1,ITGA5,ITIH5,KLHL13,LEF1,LIF,MAF,MCAM,MGAT4A,MME,MTHFD1L,MYB,MYC,MYO15A,MYO7B,MYOF,NCAM1,NEK6,NOTCH1,NQO1,NRCAM,OSMR,PCDHB1…	102
Cancer, Gastrointestinal Disease, Organismal Injury and Abnormalities	oral tumor	2.29e-06			ACTC1,ADAM12,ANXA1,CDC42EP1,CDH13,CDKN2A,CNN1,CRYAB,DSG2,EDIL3,FAM83G,FGF1,FGFR2,GBP2,ICAM1,IGFBP5,ITGBL1,KIAA1524,KLHL41,LAMC3,MATN2,MMP11,MYC,NOTCH1,PLAU,PTCH1,PTGS2,ROBO2,RRM2,SERPINE1,TRAM2,TUBA4A,VEGFA	33
Cancer, Organismal Injury and Abnormalities	squamous-cell carcinoma	2.3e-06			ABCA1,ABCA2,ABCC3,ACTC1,ADAM12,ADAMTSL1,ADD2,AIF1,AJUBA,AKAP12,ALCAM,ALDH1L1,ANO1,ANXA1,APOL4,ARAP2,ARHGEF28,ASIC3,ATAD2,ATP1A3,ATP8A1,AXL,BCL11A,BDNF,C21orf62,C6orf132,C9orf24,CABP1,CACNA1A,CACNA1B,CAPN12,CCDC88B,CD109,CD55,CD74,CDC42EP1,CDC42EP3,CDH13,CDH23,CDKN1A,CDKN2A,CLEC18A/CLEC18C,CLEC18B,CNN1,CNTN5,COL1A2,CPAMD8,CRTAC1,CSPG4,CYP11A1,CYP2D6,CYR61,DDX25,DEF6,DES,DKK2,DLC1,DPYD,DSC3,DSG2,ED…	190
Cancer, Organismal Injury and Abnormalities, Reproductive System Disease	invasive breast cancer	2.3e-06			ADAMTS9,ANXA1,CDC42EP3,CDKN1A,CDKN2A,CNN1,COL1A2,CYP2D6,CYR61,FAP,FGFR2,GREM1,IER3,IGF2,MYBL2,MYH9,NTRK3,PDK4,PLAU,PTGS2,PTPRF,PTPRJ,RRM2,SERPINE1,TNFRSF18,TUBA4A,VEGFA	27
Cancer, Neurological Disease, Organismal Injury and Abnormalities	glioma	2.35e-06			ABCC3,AJUBA,AKAP12,ALCAM,AOX1,APOL4,BCL11A,BOC,C3orf52,CA12,CAPN3,CD109,CD93,CDC42EP3,CDKN1A,CDKN2A,CDKN2B,COL1A2,CSPG4,EHD4,ETV4,FGF1,FGF2,FGFR2,GAP43,GBP2,GFAP,GJA1,GLIPR1,GLIS3,GNAO1,HBEGF,HIF1A,IGF2,IGFBP5,KCNK1,LIF,MCOLN3,MUC6,MYC,MYH9,MYO15A,MYT1,NCAM1,NEK6,NOTCH1,NTRK3,NUDT10,OBSCN,PCBP3,PEG3,PIEZO1,PPARG,PRKCE,PRKCH,PTGDS,PTGS2,PTH1R,PTX3,RHPN2,RRM2,RUNX2,SCN9A,SERPINE1,SERPING1,SH3RF2,SL…	79
Cancer, Gastrointestinal Disease, Organismal Injury and Abnormalities	gastric adenocarcinoma	2.36e-06			ABCA1,ABCA2,ADAMTS9,ANKRD6,ARID3A,ATP2B2,ATP6V1B1,ATP8A1,BARHL1,C1QTNF3,CACNA1A,CAPN12,CBS/CBSL,CCM2L,CD109,CDC6,CDH23,CDH5,CDKN2A,CHRD,CNR1,CSPG4,CYR61,DLC1,DPYD,DSC2,DYSF,EDNRB,EHD2,FAM83H,FGFR2,IGF2BP3,IRAK2,ITGA3,KCNB1,KCTD16,KIF1A,LAMC3,MASTL,MICAL1,MUC6,MYBL2,MYH9,MYO10,MYO15A,NCAM1,NFASC,NGFR,NQO1,NRCAM,OSBPL6,PAPPA2,PDK4,PEG3,PGM5,PHGDH,PHYHIPL,PLAT,PPFIA4,PTCH1,PTPRJ,RRAS2,RTN1,RUNX1T1,S…	86
Cell Death and Survival	apoptosis of breast cancer cell lines	2.4e-06		0.644	AHR,BIRC3,CDKN1A,CDKN2A,CYR61,FGF2,FHIT,GPAT2,HCAR2,HIF1A,IER3,IGFBP5,IRF1,ITGA2,KLF5,KRT18,MAP2K6,NACC2,NQO1,NRG1,PMAIP1,PPARG,PRKCE,PTGS2,SDC1,TFRC,TLR3,TNFRSF10A,TNFRSF10B,TNFRSF10C,VEGFA	31
Cancer, Organismal Injury and Abnormalities	solid tumor of head and neck	2.52e-06			ABCA1,ABCA2,ABCC3,ACTC1,ADAM12,ADAMTS9,AIM1,AJUBA,AKAP12,ANO1,ANXA1,AOX1,APOL4,AXL,BARHL1,BCL11A,BDNF,BOC,C21orf62,C3orf52,C6orf132,C9orf24,CACNA1A,CACNA1B,CAPN12,CD109,CD74,CDC42EP1,CDC42EP3,CDH13,CDKN1A,CDKN2A,CLEC18A/CLEC18C,CLEC18B,CNN1,CPAMD8,CRYAB,CSPG4,CYP2D6,CYR61,DES,DPYD,DSG2,EDIL3,EFNB2,EHD4,EMILIN1,ETS1,FAM83G,FGF1,FGF2,FGFR2,FHIT,GBP2,GDF15,GJA1,GRIA1,HEG1,HGFAC,HIF1A,IGFBP5,IGFN1,IT…	136
Cancer, Neurological Disease, Organismal Injury and Abnormalities	glioma cancer	2.55e-06			AJUBA,AKAP12,ALCAM,CAPN3,CD93,CDKN1A,CDKN2A,CDKN2B,COL1A2,CSPG4,FGF2,FGFR2,GAP43,GBP2,GFAP,GLIPR1,GNAO1,IGFBP5,LIF,MYC,MYH9,NCAM1,NEK6,OBSCN,PEG3,PPARG,PTGDS,PTX3,RRM2,ST8SIA1,SYNJ2,TF,TGFBI,TLR4,TRAM2,TSHZ2,TUBA4A,VCAM1,VEGFA	39
Cell Death and Survival	apoptosis of colorectal cancer cell lines	2.62e-06		-0.679	ATF3,CDKN1A,CDKN2A,CNR1,DSG2,EDN1,ETS1,FGF2,GDF15,GLIPR1,IGF2,IGF2R,KRT18,MYB,MYC,NOTCH1,NRG1,NTRK3,PMAIP1,PPARG,PPP1R15A,PPP1R1B,PTGS2,RUNX1,SATB1,TNFRSF10A,TNFRSF10B	27
Cancer, Organismal Injury and Abnormalities	papillary adenocarcinoma	2.7e-06			ABCC3,AGPAT2,ATP8B1,C3orf52,CACNA1A,CDC42EP3,CDKN1A,EFNB2,ETS1,FGFR2,GBP2,HIF1A,ITGA5,MCAM,NRG1,NUDT10,PDK4,PPARG,PRKCE,PTCH1,RUNX2,SEMA3C,SERPING1,TFPI2,THBS1,TLR3,TRAM2,VEGFA	28
Cell Death and Survival	cell viability of tumor cell lines	2.76e-06		-1.417	ABCC3,AHR,ATF3,AXL,BDNF,C1GALT1,CAPN3,CD82,CDKN1A,CDKN2A,FGF2,FGFR2,FHIT,FOSL1,GDF15,HBEGF,HIF1A,HMGA1,IER3,IGF2,IGF2BP3,IGF2R,KIF1A,KLF4,KLF5,LEF1,LIF,MAP2K6,MAPT,MASTL,MCAM,MCOLN3,MYB,MYC,NCAM1,NEK7,NEUROD1,NGFR,NOTCH1,NRG1,NTRK1,NTRK3,PLAU,PMAIP1,PPARGC1A,PPFIA4,PPP1R1B,PRKCE,PRKCH,PTGS2,PTPRN,PTPRN2,RAD51,RELB,REST,RRM2,SDC1,SLC7A1,SMAD3,SOX2,STC1,SYNM,TNFRSF10B,TRIB2,VEGFA	65
Cell Cycle	G1 phase of tumor cell lines	2.9e-06		-1.738	AHR,AXL,BHLHE40,CDKN1A,CDKN2A,CDKN2B,CYR61,ETS1,FGF2,GDF15,GJA1,HMGA1,IGF2,ITGA5,KLF4,MYBL2,MYC,NOTCH1,NRG1,PPARG,PPP2R2C,PRKCE,SOX2,SYNM,TFRC	25
Cardiovascular System Development and Function, Cellular Development, Cellular Function and Maintenance, Cellular Growth and Proliferation, Organismal Development, Tissue Development	cell proliferation of vascular endothelial cells	3.1e-06		-1.816	CDH13,CDKN1A,CHGA,EFNB2,F2RL1,FGF2,HIF1A,HRH1,MYOF,PRKCE,PTPRJ,SEMA6A,TEAD4,THBS1,TNFRSF12A,VEGFA	16
Cancer, Organismal Injury and Abnormalities	invasive cancer	3.15e-06			ADAMTS9,ANXA1,CDC42EP3,CDKN1A,CDKN2A,CNN1,COL1A2,CYP2D6,CYR61,DPYD,FAP,FGF2,FGFR2,FOSL1,GREM1,IER3,IGF2,MYBL2,MYH9,NEDD4,NTRK3,PDK4,PLAU,PTGS2,PTPRF,PTPRJ,RRM2,RUNX2,SERPINE1,SNTB1,TNFRSF18,TUBA4A,VEGFA	33
Cellular Movement, Immune Cell Trafficking	leukocyte migration	3.15e-06		-1.797	AIF1,ALCAM,ANXA1,BST1,CD74,CXCL5,EDNRB,F2RL1,FGF1,FGF2,GDF15,GNAO1,ICAM1,ITGA3,ITGA5,MCAM,MYH9,PLAU,PLCB2,PPARG,PROCR,RAC2,SCN9A,SEMA3A,SEMA4A,SERPINE1,STAB1,THBS1,THY1,TLR4,TNFRSF18,VCAM1,VEGFA	33
Cancer, Endocrine System Disorders, Organismal Injury and Abnormalities	thyroid cancer	3.48e-06			ABCA1,ABCC3,AXL,C3orf52,CDC42EP1,CDC42EP3,CDKN1A,CDKN2A,DSG2,EFNB2,ETS1,FGF2,FGFR2,GBP2,GDF15,HEG1,HGFAC,ITGA3,ITGA5,LAMC3,MUC6,MYC,NOTCH1,NRG1,NTRK1,PPARG,PPARGC1A,PRKCE,PTCH1,PTGS2,RTN1,RUNX2,SNTB1,THBS1,TLR3,TNFRSF10C,TRAM2,TUBA4A	38
Organismal Injury and Abnormalities, Reproductive System Disease	disorder of pregnancy	3.6e-06			ABCB4,ACOX2,ACTG2,ANGPTL2,ATP8B1,C1GALT1,CACNA1B,CDH13,COL8A1,CORO2A,CYP11A1,DRD2,DSC2,FCGR2A,FOXS1,GCNT1,GDF15,HRH1,HSD11B2,KLF5,LDHC,MAP6,MARVELD2,MYO10,NANS,NETO2,NLGN1,NMNAT3,NTRK3,PDLIM3,PHYHIPL,PRRT2,PTGS2,RFTN2,RUNX1T1,SERPINE1,SNTB1,SPARCL1,SPOCD1,TFPI,THBS2,TSPOAP1,TUBA4A,VEGFA	44
Cellular Development, Cellular Growth and Proliferation, Tissue Development	development of stem cells	3.66e-06		-1.195	KLF4,LIF,MYC,PIEZO1,PPARGC1A,RUNX1,SMAD3,SOX2	8
Cancer, Organismal Injury and Abnormalities	head and neck cancer	3.72e-06			ABCA1,ABCA2,ABCC3,ACTC1,ADAM12,ADAMTS9,AIM1,AJUBA,AKAP12,ANO1,ANXA1,APOL4,AXL,BARHL1,BDNF,C21orf62,C3orf52,C6orf132,C9orf24,CACNA1B,CAPN12,CD74,CDC42EP1,CDC42EP3,CDH13,CDKN1A,CDKN2A,CLEC18A/CLEC18C,CLEC18B,CNN1,CPAMD8,CRYAB,CSPG4,CYP2D6,CYR61,DES,DPYD,DSG2,EDIL3,EFNB2,EMILIN1,ETS1,FAM83G,FGF1,FGF2,FGFR2,FHIT,GBP2,GDF15,HEG1,HGFAC,HIF1A,IGFBP5,IGFN1,ITGA3,ITGA5,ITGBL1,KIAA1524,KIF1A,KLF4,KLF5,KLHL…	115
Cardiovascular Disease, Organismal Injury and Abnormalities	arrhythmia	4.2e-06			ATP1A3,CDC42EP3,CNTN5,CYP2D6,DES,DSC2,DSG2,HEY2,HRH1,KCND3,MAOB,PLAT,PTGS2,RBM20,SCN9A,SERPINE1,SOAT1,TFPI,TUBA4A,VCAM1,VEGFA,VWF	22
Cancer, Organismal Injury and Abnormalities	neck neoplasm	4.25e-06			ABCA1,ABCA2,ABCC3,ANXA1,AXL,BAIAP2L2,BRI3BP,C3orf52,CACNA1B,CDC42EP1,CDC42EP3,CDKN1A,CDKN2A,DAPK1,DSG2,EFNB2,ETS1,FGF2,FGFR2,GBP2,GDF15,GLIS3,HEG1,HGFAC,ITGA3,ITGA5,KIF1A,LAMC3,MUC6,MYC,NOTCH1,NRG1,NTNG2,NTRK1,PPARG,PPARGC1A,PRKCE,PTCH1,PTGS2,RRM2,RTN1,RUNX2,SLC39A14,SNTB1,THBS1,TLR3,TNFRSF10C,TRAM2,TUBA4A,VEGFA	50
Gastrointestinal Disease, Hepatic System Disease, Organismal Injury and Abnormalities	liver lesion	4.37e-06		-0.152	ABCA1,ABCA2,ABCB4,ABCC3,ABI3BP,ACTC1,ACTG2,ADAM12,ADAMTSL1,ALCAM,AMIGO2,AMPD3,ANXA1,ANXA2,ANXA3,AOX1,AP3B2,APCDD1L,ARAP2,ARHGAP29,ARHGEF28,ARHGEF4,ARNTL2,ARSJ,ATAD2,ATP1A3,ATP2A3,ATP2B2,ATP8A1,AXL,B3GAT1,B4GALT1,BCL11A,BDNF,BHLHE40,BOC,C16orf89,C1GALT1,C1QTNF3,C21orf62,CA12,CABP1,CACNA1A,CACNA1B,CACNG4,CADM3,CD109,CD82,CDC42EP3,CDCP1,CDH13,CDH15,CDH23,CDH5,CDH6,CDHR1,CDKN1A,CDKN2A,CDKN2B,CELF3,CH…	274
Cellular Movement, Hair and Skin Development and Function	cell movement of skin cell lines	4.55e-06	Decreased	-2.155	ALCAM,CXCL5,CYR61,FGF2,NTN4,PLAU,PPARG,THBS1,VEGFA	9
Cell Morphology, Tissue Development	tubulation of cells	4.76e-06		-1.552	ALCAM,AMIGO2,AXL,CD9,CDKN2A,CRYAB,EDN1,EDNRB,EFNB2,FGF2,HRH1,PPARG,SEMA3A,TEAD4,THY1,VEGFA	16
Cell Death and Survival, Organismal Injury and Abnormalities	cell death of epithelial cells	4.82e-06		-1.811	ATP2B2,BIRC3,CDKN2A,CRYAB,FGF1,FGF2,IER3,IRF1,ITGA3,KCNB1,MAP2K6,MAPT,MCOLN3,MYC,NEK6,NMNAT3,NTRK3,PAWR,PLAU,PMAIP1,PPARG,PPP1R15A,PTCH1,RAD51,SMAD3,TFRC,TJP2,TLR3,TNFRSF10A,TNFRSF10B	30
Cell Death and Survival, Hair and Skin Development and Function	cell viability of skin cell lines	4.83e-06		-0.298	FGF2,NTN4,THBS1,THBS2,VEGFA	5
Cancer, Hematological Disease, Immunological Disease, Organismal Injury and Abnormalities	lymphoproliferative malignancy	5e-06			ABCA1,ABCB4,ABCC3,ABI3BP,ADAMTS9,ADAMTSL1,ADD2,AHR,AKAP12,ANGPTL2,ANXA1,ATF3,ATP8B1,AXL,B3GAT1,BIRC3,C3orf52,CACNA1A,CAPN12,CD74,CDC42EP3,CDCP1,CDKN1A,CDKN2A,CDKN2B,CHAC2,CHRD,CLEC18A/CLEC18C,CLEC18B,CNR1,CNTN5,COL1A2,CORO2A,CSPG4,CYP2D6,CYR61,DAPK1,DES,DLC1,DLGAP3,DPYD,DSC3,DTX1,EFNB2,ETS1,EVA1A,FAP,FBN2,FCGR2A,FGF2,FGFR2,FREM1,GADD45G,GBP2,GFAP,GHR,GJA1,GLIS3,GPAT2,GSG2,GULP1,HEY2,HIF1A,HVCN1,I…	149
Lipid Metabolism, Small Molecule Biochemistry	synthesis of fatty acid	5.01e-06	Decreased	-2.253	ABCA1,ANXA1,CD74,CNTFR,EDN1,ELOVL7,FCGR2A,HRH1,IGF2,ITGA3,KLF5,LIF,PDK4,PLA2G4A,PPARG,PTGDS,PTGS2,RUNX1,SMAD3,VEGFA,VWF	21
Cell Death and Survival	cell death of carcinoma cell lines	5.21e-06		0.64	ALDH1L1,AXL,CDCP1,CDKN2A,DPYD,EIF2S1,FGF2,FGFR2,FHIT,GPM6A,HIF1A,HMGA1,KRT18,MYC,NOTCH1,NQO1,NRG1,NT5E,PAWR,PMAIP1,PPARG,PPP1R1B,PRKCE,PTGS2,RASD1,REST,RRM2,THY1,TLR4,TNFRSF10A,TNFRSF10B	31
Cellular Development, Cellular Growth and Proliferation, Hematological System Development and Function, Lymphoid Tissue Structure and Development	cell proliferation of T lymphocytes	5.26e-06		1.235	AIF1,ANXA1,CD74,CDKN2A,HIF1A,HLA-DMB,HLA-DPA1,ICAM1,IGF2,ITGA2B,MYC,PDCD1LG2,PLCB2,PNP,PRKCE,PTPRJ,SDC4,SOX2,TFRC,THBS1,TNFRSF4,VCAM1	22
Dermatological Diseases and Conditions, Organismal Injury and Abnormalities	psoriasis	5.29e-06			ADAM12,AIM1,ANXA1,ANXA2,ANXA3,AP1S3,CDHR1,CKMT1A/CKMT1B,CLEC3B,CNN1,COL1A2,CRIP1,CSPG4,CTSV,CXCL5,DKK2,DSC2,EFNB2,EIF2S1,FGFR2,FOSL1,GBP2,GJA1,GPM6B,HIF1A,ICAM1,IFIT3,ITGA2,ITGA3,ITGA5,KRT18,MCAM,MUC6,OLFM1,OSMR,PKP1,PLAT,PLAU,PPARG,PTGS2,SEMA3A,SERPINE1,SERPINF2,TF,TLR3,TLR4,UPP1,VCAM1,VEGFA,VWF	50
Cellular Development, Connective Tissue Development and Function, Tissue Development	differentiation of connective tissue cells	5.38e-06		-1.108	CHRD,CYR61,DDX21,F2RL1,FAAH,FGF1,FGF2,FGFR2,GREM1,NOTCH1,PPARG,PPARGC1A,PTCH1,RRAS2,RUNX1,RUNX2,SMAD3,SOX2,STC1,THY1,TNFRSF11A,TRIB2,VEGFA	23
Cellular Movement	invasion of carcinoma cell lines	5.38e-06	Decreased	-2.977	ADAM12,ALCAM,AXL,BDNF,CD82,CYR61,DLC1,ETV4,FGFR2,FHIT,FOSL1,HBEGF,IGF2BP3,IQGAP1,NDRG2,PLS1,PPARG,PRKCE,PTGS2,RUNX2,ST8SIA1,TGFBI,VEGFA	23
Cancer, Organismal Injury and Abnormalities	breast or ovarian carcinoma	5.41e-06			ABCA1,ABCC3,ADAMTS9,ADD2,AGPAT2,AIF1,AJUBA,ALDH1L1,ANXA1,ARHGEF28,ATAD2,ATP8A1,ATP8B1,AXL,CABP1,CACNA1A,CACNA1B,CAPN12,CD109,CD9,CDC42EP1,CDC42EP3,CDKN1A,CDKN2A,CECR1,CLEC3B,CNN1,COL1A2,COL8A1,CPAMD8,CRTAC1,CSPG4,CYP11A1,CYP2D6,CYR61,DACH1,DEF6,DNAAF1,DYSF,ELAVL3,ETS1,ETV4,FAP,FBN2,FGF2,FGFR2,FOSL1,GBP2,GDAP1L1,GINS4,GLB1L2,GNB4,GREM1,GRIK2,HBEGF,HCAR2,HGFAC,HRH1,IER3,IGF2R,IGFN1,ITGA3,ITIH5,KIAA…	139
Connective Tissue Disorders, Organismal Injury and Abnormalities, Skeletal and Muscular Disorders	non-traumatic arthropathy	5.75e-06			ACOX2,ADAM12,ADAMTS9,AIF1,ANXA1,ARAP2,ATP8A1,BDNF,CACNA1A,CD74,CDKN2A,CRYAB,CXCL5,CYYR1,DDX25,DRD2,EHD4,F2RL1,FCGR2A,FGF2,FOSB,FZD5,GABRD,GBP2,GFAP,GHR,HIF1A,HLA-DMB,HLA-DPA1,HRH1,ICAM1,IGFBP5,ITGA5,MAOB,MLPH,MME,MMP11,MYO1C,NGFR,NT5E,NTRK1,PPARG,PTGDS,PTGS2,PTH1R,PTPRN2,PTX3,SCN9A,SDC1,SDC4,SLC1A4,SLC7A1,SNAP25,TF,TFPI2,TFRC,THBS1,TLR3,TLR4,TNFRSF10A,TNFRSF10B,TNFRSF10C,TNFRSF11A,TNFRSF18,TRAM2,…	68
Neurological Disease, Organismal Injury and Abnormalities, Psychological Disorders	disorder of basal ganglia	5.86e-06			ADAMTSL1,ANXA2,ATP1A3,ATP2B2,BDNF,BHLHE40,CA12,CACNA1B,CAPN3,CD74,CHGA,CNR1,CRIM1,CRYAB,CYP2D6,DRD2,ETV4,FGF2,GABRD,GAP43,GCH1,GFAP,GJA1,GNAO1,GRIA1,GRIK2,HRH1,IER3,LRRN1,MAOB,MAPT,MICALL1,NDRG2,NEDD4,NRG1,PPARG,PPARGC1A,PPP1R1B,PRRT2,RELB,RGS9,RTN1,SCN9A,SDC4,SERPINF2,SH3GL2,SLC14A1,SLC16A9,SLC1A4,SNAP25,SNCB,SOX2,SPARCL1,SYN1,THY1,TLR4,TUBA4A,USP37	58
Organ Morphology, Tissue Morphology	quantity of dermal cells	6.23e-06		0.152	KLF4,MYC,PTH1R,SOX2	4
Molecular Transport, Small Molecule Biochemistry	secretion of peptide	6.23e-06			CD74,EDN1,EXOC3L1,PNP	4
Cardiovascular System Development and Function	morphogenesis of cardiovascular system	6.66e-06	Decreased	-2.97	ANXA2,CHGA,CLDN5,DNAAF1,EFNB2,FGF2,MAP2K6,MYLK2,NOTCH1,PTPRJ,STC1,VCAM1,VEGFA	13
Cancer, Gastrointestinal Disease, Organismal Injury and Abnormalities	esophageal carcinoma	7.13e-06			ANO1,AOX1,APCDD1L,ASIC3,AXL,B4GALNT4,BOC,BST1,CACNA1B,CDH23,CDKN2A,COL1A2,COL8A1,CPAMD8,DPYD,FBN2,FHIT,GABRD,GRIA1,IGF2,IRAK2,IRF1,KCTD16,KIF1C,KLF5,MAPT,MYC,MYO15A,MYO7A,NOTCH1,NQO1,NRG1,OSMR,PEG3,PGM5,PNMAL2,PPARG,PPP1R1B,PTCH1,PTGS2,RAD51,SEMA4A,SLC22A17,SPOCK2,THY1,TLR4,TUBA4A,VEGFA,WDHD1	49
Cancer, Cellular Development, Cellular Growth and Proliferation, Organismal Injury and Abnormalities, Tumor Morphology	proliferation of tumor cells	7.35e-06		-0.5	BAMBI,CD82,CDH5,CDKN1A,CDKN2A,CYR61,EDN1,FGF2,FHIT,FST,IGF2,MCAM,MYC,NOTCH1,PRKCE,PTGS2,SEC14L2,SIX1,SMAD3,THBS1,VEGFA	21
Cancer, Endocrine System Disorders, Gastrointestinal Disease, Organismal Injury and Abnormalities	pancreatic cancer	7.49e-06			ABCB4,ABI3BP,ADAM12,ADAMTSL1,AHR,ANKRD6,ANXA1,AP3B2,ATP2B2,ATP8A1,AXL,BOC,BST1,C3orf52,C4orf32,CA14,CACNA1A,CACNA1B,CD109,CD74,CD93,CDH23,CDKN1A,CDKN2A,CHGA,CNTN2,CNTN5,COL1A2,COL8A1,CRIM1,CSPG4,CYP2D6,CYR61,CYYR1,DAPK1,DLC1,DLGAP3,DNAAF1,DPYD,DPYSL5,DYSF,ETS1,ETV4,FAP,FBN2,FGF2,FGFR2,FREM1,FRMD6,GABRD,GAP43,GDF15,GLB1L2,GRIK2,HBEGF,HEG1,HIF1A,HRH1,HS3ST5,IGF2R,IGFN1,IQGAP1,IRAK2,ITGA3,ITGA5,ITIH…	153
Cardiovascular Disease, Neurological Disease, Organismal Injury and Abnormalities	stroke	7.57e-06			CA12,CA14,CACNA1B,CYP2D6,DRD2,EDN1,GABRD,GRIA1,HCAR2,HCAR3,ITGA2B,MAPT,PLAT,PRKCH,PTGS2,PYGL,SCN9A,SNAP25,SOAT1,TNFRSF12A,TUBA4A,VCAM1	22
Organismal Survival	survival of organism	7.62e-06			AGPAT2,BARHL1,CDKN2A,CYP2D6,ETS1,FCGR2A,ICAM1,KLF5,MME,MYB,MYC,NCAM1,NOTCH1,NTRK3,OSMR,PPARG,PPP1R1B,PTGS2,PTX3,SERPINE1,SULT1A1,VEGFA,VWF	23
Cardiovascular Disease, Organismal Injury and Abnormalities	acute coronary syndrome	8.73e-06			CD55,CNR1,CXCL5,DRD2,EDN1,F2RL1,FCGR2A,GABRD,ITGA2B,NGFR,NRG1,PLAT,PPARG,PTGS2,PTX3,SERPINE1,SERPINF2,SH2B3,SOAT1,TFPI,TUBA4A,VEGFA,VWF	23
Cardiovascular Disease, Organismal Injury and Abnormalities, Skeletal and Muscular Disorders	ST-elevation myocardial infarction	8.76e-06			DRD2,ITGA2B,PLAT,PTGS2,PTX3,SERPINE1,SOAT1,TUBA4A,VWF	9
Cancer, Endocrine System Disorders, Organismal Injury and Abnormalities	differentiated thyroid cancer	8.79e-06			ABCC3,C3orf52,CDC42EP3,CDKN1A,CDKN2A,EFNB2,ETS1,FGFR2,GBP2,ITGA5,NOTCH1,NRG1,PPARG,PRKCE,PTCH1,PTGS2,RUNX2,THBS1,TLR3,TRAM2	20
Cell Death and Survival	necrosis of brain cancer cell lines	8.84e-06		1.003	BIRC3,CDKN2A,CRYAB,CSPG4,DHCR24,FGF2,HIF1A,MAPT,MYC,NOTCH1,NRG1,NT5E,NTRK1,PPARG,PRKCE,PTGS2,SEMA3A,TNFRSF10B,VEGFA	19
Cellular Development, Cellular Growth and Proliferation	arrest in proliferation of tumor cell lines	9.2e-06			CDKN1A,CDKN2A,CDKN2B,FGFR2,GDF15,IRF1,KLF4,LIF,MAP2K6,MYC,NOTCH1,RUNX1,SERPINE1,SLC7A5	14
Connective Tissue Disorders, Inflammatory Disease, Inflammatory Response, Organismal Injury and Abnormalities, Skeletal and Muscular Disorders	inflammation of joint	9.56e-06			ACOX2,ADAM12,ADAMTS9,AIF1,ANXA1,ARAP2,ATP8A1,BDNF,CACNA1A,CACNA1B,CD74,CDKN2A,CNTN2,CRYAB,CXCL5,CYYR1,DDX25,DRD2,EDN1,EHD4,F2RL1,FCGR2A,FGF2,FOSB,FZD5,GABRD,GBP2,GFAP,GHR,HIF1A,HLA-DMB,HLA-DPA1,HRH1,ICAM1,IGFBP5,ITGA5,MAOB,MLPH,MME,MMP11,MYO1C,NGFR,NTRK1,PPARG,PSTPIP1,PTGDS,PTGS2,PTH1R,PTPRN2,PTX3,SCN9A,SDC1,SDC4,SLC1A4,SLC7A1,SNAP25,TF,TFPI2,TFRC,THBS1,THBS2,TLR3,TLR4,TNFRSF10A,TNFRSF10B,TNFRSF1…	72
Cell Cycle	cell cycle progression	9.77e-06		-1.946	ADAM12,AHR,AJUBA,ARNTL2,ATF3,AXL,BRINP1,CDC6,CDKN1A,CDKN2A,CDKN2B,CYR61,DTL,EDN1,FGF2,FGFR2,FOSL1,FRMD6,GLIPR1,HBEGF,HIF1A,IER3,IGF2,IGFBP5,IRF1,ITGA2,KIF1C,KIF4A,KLF4,LIF,MAP2K6,MASTL,MGAT4A,MYC,MYT1,NEK6,NEK7,NGFR,NOTCH1,NRG1,NTRK1,PAWR,PDCD1LG2,PPARG,PPP1R15A,PRKCH,PTX3,RASSF2,REST,RUNX1,RUNX1T1,RUNX2,SMAD3,SOX2,THBS1,TNFRSF10B,VEGFA	57
Lipid Metabolism, Small Molecule Biochemistry	synthesis of eicosanoid	1.06e-05		-1.935	ANXA1,CD74,CNTFR,EDN1,FCGR2A,HRH1,IGF2,ITGA3,KLF5,PLA2G4A,PPARG,PTGDS,PTGS2,RUNX1,SMAD3,VEGFA,VWF	17
Cardiovascular Disease, Organismal Injury and Abnormalities	Infarction	1.06e-05			ATP1A3,CD55,DRD2,EDN1,FCGR2A,HRH1,ITGA2B,MAPT,NGFR,PLAT,PPARG,PRKCH,PTGS2,PTX3,SERPINE1,SERPINF2,SH2B3,SOAT1,TUBA4A,VEGFA,VWF	21
Cell-To-Cell Signaling and Interaction, Hematological System Development and Function	binding of leukocytes	1.08e-05		-1.006	ALCAM,ANXA1,FCGR2A,FGF1,FGF2,GDF15,ICAM1,ITGA5,MCAM,NT5E,PLAU,PPARG,SERPINE1,SERPING1,STAB1,THBS1,THY1,TLR3,TLR4,ULBP1,VCAM1,VEGFA	22
Cell Cycle	mitogenesis	1.1e-05		-1.742	AXL,CYR61,EDN1,FGF2,FGFR2,HBEGF,IGF2,IGFBP5,NRG1,PTX3,THBS1,VEGFA	12
Cell-To-Cell Signaling and Interaction	communication of cells	1.11e-05		-0.42	ABCA1,AKAP12,ALCAM,ANXA1,ASIC3,AXL,BIRC3,BST1,CD74,CDC42EP3,CORO2A,CSPG4,CXCL5,DAPK1,DPYSL5,DTX1,EDN1,EDNRB,EFS,F2RL1,GABRD,GDF15,GJA1,GNG12,GPR143,GPRC5A,GRIA1,GSG2,HBEGF,HIF1A,IGF2R,IQGAP1,KIAA1524,LTBR,MAP2K6,MAPK10,NOTCH1,NRG1,PDE9A,PILRA,PLAU,PPARG,PPP1R1B,PRKCH,PSTPIP1,PTH1R,PTPRJ,RAC2,RASD1,SH3GL2,THBS2,TLE2,TLR3,TNFRSF10A,TNFRSF10C,TNFRSF11A,TNFRSF18,UCN,VEGFA,VLDLR	60
Neurological Disease	damage of nervous system	1.13e-05		1.342	BDNF,CA12,CA14,CACNA1B,CHGA,CYP2D6,DRD2,FGF2,GABRD,GHR,IGF2,PLAT,PLAU,PTGS2,SNAP25	15
Neurological Disease, Organismal Injury and Abnormalities	seizure disorder	1.22e-05			ANKRD6,ATF3,BDNF,CA12,CA14,CACNA1A,CACNA1B,CDKN1A,CNTN2,CYR61,CYYR1,FOSB,GABRD,GADD45G,GFAP,GNAO1,GRIA1,KCNB1,KCNK1,MICALL1,NRG1,PCDH19,PRRT2,PTGS2,RNF144A,SCN9A,SLC12A5,SLC2A14,SLC39A14,SLC6A11,SPNS2,SYN1,TLR4	33
Cancer, Organismal Injury and Abnormalities, Skeletal and Muscular Disorders	myosarcoma	1.26e-05			ABCA1,ARHGEF4,ATP6V1B1,CACNA1A,CDKN1A,CDKN2A,CPAMD8,CSPG4,DSC3,FAP,FGFR2,GOLGA7B,HMGA1,HSD17B3,IGF2,IGFN1,KLF5,MLPH,MME,MUC6,MYH9,NCAM1,NELL2,NETO2,NOTCH1,PIWIL4,PNP,PTGS2,PTPRN2,ROBO2,RRM2,RUNX1T1,SKOR1,TLE2,TLR4,TUBA4A,VEGFA,WWC2	38
Cancer, Gastrointestinal Disease, Organismal Injury and Abnormalities	oral cancer	1.33e-05			ACTC1,ADAM12,ANXA1,CDH13,CDKN2A,CNN1,CRYAB,DSG2,EDIL3,FGF1,FGFR2,GBP2,IGFBP5,ITGBL1,KIAA1524,KLHL41,MATN2,MMP11,MYC,PLAU,PTGS2,ROBO2,RRM2,SERPINE1,TRAM2,TUBA4A,VEGFA	27
Cardiovascular System Development and Function, Cellular Movement	migration of vascular endothelial cells	1.39e-05	Decreased	-2.152	CD9,CDH13,CDH5,CHGA,DLC1,EFNB2,F2RL1,FGF2,HIF1A,HRH1,PTGS2,PTPRJ,SDC4,STAB1,TEAD4,THY1,VEGFA	17
Cellular Movement	migration of colorectal cancer cell lines	1.39e-05		-0.336	ARHGEF4,AXL,CD82,CDKN2A,F2RL1,FGFR2,IGF2,KLF4,MYC,NTRK3,PLAU,SDC4,SPARCL1,TLR4,VEGFA	15
Cellular Movement	cell movement of carcinoma cell lines	1.43e-05	Decreased	-2.588	ALCAM,AXL,BDNF,CD9,CYR61,DLC1,ETS1,ETV4,FGF2,FOSL1,HMMR,IGF2BP3,ITGA2,ITGA5,NCAM1,NDRG2,NOTCH1,NRG1,PTGS2,RUNX2,SERPINE1,SMAD3,TGFBI,VCAM1	24
Cancer, Hematological Disease, Immunological Disease, Organismal Injury and Abnormalities	non-Hodgkin disease	1.45e-05			ABI3BP,ADAMTS9,ADAMTSL1,AHR,ANXA1,ATF3,B3GAT1,BIRC3,CDKN1A,CDKN2A,CHRD,CNR1,COL1A2,CORO2A,CYR61,DAPK1,DPYD,DSC3,DTX1,EFNB2,ETS1,FBN2,FCGR2A,FGFR2,GBP2,GJA1,GLIS3,ICAM1,IFIT3,IQGAP1,ITGA5,ITIH5,LIF,MAF,MCAM,MGAT4A,MME,MTHFD1L,MYC,MYOF,NCAM1,NEK6,NOTCH1,OSMR,PCDHB15,PDCD1LG2,PDLIM3,PLS3,PTPN14,RELB,RNF112,RRM2,RUNX1,SCN9A,SDC1,SLC16A7,SWAP70,SYNDIG1,THY1,TLR4,TNFRSF10A,TNFRSF10B,TNFRSF10C,TSHZ2,TUB…	67
Cell-To-Cell Signaling and Interaction	communication	1.46e-05		-0.713	ABCA1,AKAP12,ALCAM,ANXA1,ASIC3,AXL,BIRC3,BST1,CD74,CDC42EP3,CORO2A,CSPG4,CXCL5,DAPK1,DPYSL5,DTX1,EDN1,EDNRB,EFNB2,EFS,F2RL1,GABRD,GDF15,GJA1,GNG12,GPR143,GPRC5A,GRIA1,GSG2,HBEGF,HIF1A,IGF2R,IQGAP1,KIAA1524,LTBR,MAP2K6,MAPK10,MCAM,NOTCH1,NRG1,PDE9A,PILRA,PLAU,PPARG,PPP1R1B,PRKCH,PSTPIP1,PTH1R,PTPRJ,RAC2,RASD1,SH3GL2,STAB1,THBS2,TLE2,TLR3,TNFRSF10A,TNFRSF10C,TNFRSF11A,TNFRSF18,UCN,VEGFA,VLDLR	63
Cancer, Organismal Injury and Abnormalities	soft tissue sarcoma	1.47e-05			ABCA1,AGPAT2,ARHGEF4,ATP6V1B1,C3orf52,CACNA1A,CDKN1A,CDKN2A,CPAMD8,CSPG4,DSC3,FAP,FGFR2,GOLGA7B,HMGA1,HSD17B3,IGF2,IGFN1,KLF5,MLPH,MME,MUC6,MYH9,NCAM1,NELL2,NETO2,NOTCH1,NTRK1,NTRK3,PDK4,PIWIL4,PNP,PPARG,PTGS2,PTPRN2,ROBO2,RRM2,RUNX1T1,SKOR1,TLE2,TLR4,TUBA4A,VEGFA,WWC2	44
Cancer, Endocrine System Disorders, Organismal Injury and Abnormalities	thyroid carcinoma	1.47e-05			ABCA1,ABCC3,AXL,C3orf52,CDC42EP1,CDC42EP3,CDKN1A,CDKN2A,DSG2,EFNB2,ETS1,FGFR2,GBP2,HEG1,HGFAC,ITGA3,ITGA5,LAMC3,MUC6,NRG1,NTRK1,PPARG,PRKCE,PTCH1,PTGS2,RTN1,RUNX2,SNTB1,THBS1,TLR3,TNFRSF10C,TRAM2,TUBA4A	33
Cardiovascular System Development and Function, Embryonic Development, Organ Development, Organismal Development, Tissue Development	cardiogenesis	1.56e-05			CAPN3,CDKN2B,CRIP1,DNAAF1,ECE1,EDN1,GJA1,HBEGF,ICAM1,MYLK2,NOTCH1,NTRK3,OBSCN,RBM20,RUNX1,TUBA4A	16
Cardiovascular System Development and Function, Cellular Movement	migration of endothelial cell lines	1.64e-05		-1.664	ALCAM,CD9,CDH13,CYR61,DLC1,FGF2,NRG1,NTN4,PLAU,RUNX2,TLR4,VEGFA	12
Cancer, Organismal Injury and Abnormalities	cancer of head	1.71e-05			ACTC1,ADAM12,AKAP12,ANXA1,BARHL1,CDH13,CDKN1A,CDKN2A,CNN1,CRYAB,DSG2,EDIL3,FGF1,FGFR2,GBP2,IGFBP5,ITGBL1,KIAA1524,KLHL41,LOXL2,MATN2,MMP11,MYC,NCAM1,PLAU,PTCH1,PTGS2,REST,ROBO2,RRM2,SERPINE1,SOX2,THBS1,TRAM2,TUBA4A,USP37,VEGFA	37
Cancer, Organismal Injury and Abnormalities, Respiratory Disease	carcinoma in lung	1.77e-05			ADAM12,AJUBA,ALCAM,ALDH1L1,ANXA2,ARAP2,ATP1A3,AXL,B3GAT1,BCL11A,C3orf52,CD9,CDC42EP3,CDC6,CDH13,CDKN1A,CDKN2A,CHGA,CNTN5,CSPG4,FGF2,FGFR2,FHIT,GABRD,GBP2,HEG1,HIF1A,HMGA1,ICAM1,IGF2BP2,IRF1,ITGA3,ITGA5,KLF5,KLHL5,LPAR6,MUC6,MYC,MYH9,NCAM1,NDRG2,NOTCH1,NQO1,NUDT10,OSMR,PDCD1LG2,PDK4,PEG3,PLS1,PPARG,PRKCE,PTGS2,PTPN14,RGN,RRM2,RUNX1,SERPINE1,SFRP4,SLC7A5,SOX2,STC1,SULT1A1,THBS1,TK1,TLR4,TSHZ2,TUBA4…	70
Cell Cycle	interphase of tumor cell lines	1.8e-05		-1.048	AHR,ANXA2,AXL,BHLHE40,CDH13,CDKN1A,CDKN2A,CDKN2B,CYR61,ETS1,FGF2,FHIT,GDF15,GJA1,HMGA1,IGF2,IGFBP5,ITGA5,KLF4,MAP2K6,MASTL,MCM10,MYB,MYBL2,MYC,NOTCH1,NRG1,PLAU,PPARG,PPP2R2C,PRKCE,SOX2,SYNM,TF,TFRC	35
Cell Death and Survival	cell death of breast cell lines	1.81e-05		-0.138	CDKN1A,CDKN2A,CYR61,DAPK1,FRMD6,IRF1,KLF5,MYC,OBSCN,PRKCE,TNFRSF10B	11
Cancer, Organismal Injury and Abnormalities, Reproductive System Disease	tumorigenesis of genital tumor	1.81e-05			ABCA1,ABCB4,ABCC3,ABI3BP,ACTC1,ADAMTSL1,ADD2,AGPAT2,AIF1,AIM1,ALDH1L1,ALG11,AP3B2,ARAP2,ARHGAP29,ARHGEF28,ARID3A,ARNTL2,ATAD2,ATP2A3,ATP6V1B1,ATP8A1,ATP8B1,B4GALNT4,BAIAP2L2,BCL11A,CABP1,CACNA1A,CACNA1B,CAPN12,CCDC88B,CD109,CD55,CD74,CDC42EP3,CDH13,CDKN1A,CDKN2A,CELF3,CLEC3B,CNTN5,COL1A2,CPAMD8,CPSF2,CRIM1,CRTAC1,CSPG4,CYP11A1,DAPK1,DDX25,DEF6,DLC1,DRD2,DSC3,DTX1,DUSP26,DYSF,EIF2S1,ELAVL3,FAP,FBN…	208
Cellular Development, Cellular Growth and Proliferation, Tissue Development	development of induced pluripotent stem cells	1.82e-05		-1.067	KLF4,MYC,RUNX1,SOX2	4
Tissue Morphology	quantity of skin cell lines	1.82e-05			FGF2,THBS1,THBS2,VEGFA	4
Cancer, Organismal Injury and Abnormalities	growth of tumor	1.85e-05		-0.277	BAMBI,CD82,CDH5,CDKN1A,CDKN2A,CYR61,EDN1,FGF2,FHIT,FST,HIF1A,IGF2,MCAM,MYC,NOTCH1,PRKCE,PTGS2,SEC14L2,SIX1,SMAD3,THBS1,VEGFA	22
Cellular Development, Cellular Growth and Proliferation, Embryonic Development	proliferation of embryonic cell lines	1.87e-05		1.198	ARNTL2,CDCP1,CDKN1A,CDKN2A,CYP11A1,DAPK1,DLC1,FBN2,FGF1,FGFR2,GPAT2,IGF2,PTCH1,PTGS2,TEAD4,VEGFA	16
Cardiovascular System Development and Function, Cell Death and Survival	cell viability of endothelial cell lines	1.88e-05		-0.665	FGF2,MYC,NTN4,THBS1,THBS2,VEGFA	6
Cardiovascular System Development and Function, Cell-To-Cell Signaling and Interaction	binding of endothelial cell lines	1.92e-05	Decreased	-2.083	ANXA1,CDH13,FGF2,NT5E,NTN4,SERPINF2,THBS1,VCAM1,VEGFA	9
Cancer, Endocrine System Disorders, Organismal Injury and Abnormalities	thyroid gland tumor	1.97e-05			ABCA1,ABCA2,ABCC3,AXL,BAIAP2L2,BRI3BP,C3orf52,CACNA1B,CDC42EP1,CDC42EP3,CDKN1A,CDKN2A,DAPK1,DSG2,EFNB2,ETS1,FGF2,FGFR2,GBP2,GDF15,GLIS3,HEG1,HGFAC,ITGA3,ITGA5,KIF1A,LAMC3,MUC6,MYC,NOTCH1,NRG1,NTNG2,NTRK1,PPARG,PPARGC1A,PRKCE,PTCH1,PTGS2,RTN1,RUNX2,SLC39A14,SNTB1,THBS1,TLR3,TNFRSF10C,TRAM2,TUBA4A	47
Organismal Injury and Abnormalities	discomfort	1.99e-05		0.762	AXL,BDNF,CA12,CA14,CACNA1A,CACNA1B,CNR1,CYP2D6,DRD2,FGFR2,GABRD,GRIA1,HCAR2,HCAR3,HRH1,ICAM1,ITGA2B,NRG1,PLAT,PPARG,PTGS2,PTH1R,RRM2,SCN9A,SNAP25,TUBA4A,VEGFA,VWF	28
Cardiovascular Disease, Organismal Injury and Abnormalities	peripheral arterial disease	2.03e-05			ANKRD6,BDNF,CECR1,COL1A2,ELF4,FCGR2A,GPRC5A,GULP1,HCAR2,HCAR3,IGFBP5,KLF4,LAPTM5,PLA2G4A,PTGS2,RUNX1,SLCO2B1,SNX10,SOAT1,THBS1,THY1,VEGFA,VWA5A	23
Cellular Development, Cellular Growth and Proliferation, Nervous System Development and Function, Tissue Development	development of neurons	2.05e-05		0.403	BDNF,FZD5,MAP6,MAPT,NCAM1,NLGN1,NRCAM,NTRK1,PCDHB10,PCDHB2,PLAT,PRKCE,ROBO2,SLITRK1,SYNDIG1,THBS1	16
Cardiovascular System Development and Function, Cellular Development, Cellular Growth and Proliferation	proliferation of endothelial cell lines	2.11e-05		-0.808	CD9,CDH13,CHGA,FGF2,LEF1,NTN4,PTX3,RUNX2,TEAD4,THBS1,THBS2,VEGFA	12
Cancer, Neurological Disease, Organismal Injury and Abnormalities	glioblastoma	2.13e-05			AJUBA,AKAP12,ALCAM,CAPN3,CD93,CDKN1A,CDKN2A,COL1A2,CSPG4,FGF2,FGFR2,GAP43,GBP2,GLIPR1,GNAO1,IGFBP5,LIF,MYC,MYH9,NCAM1,NEK6,OBSCN,PEG3,PTGDS,PTX3,RRM2,ST8SIA1,SYNJ2,TF,TGFBI,TLR4,TRAM2,TSHZ2,TUBA4A,VCAM1,VEGFA	36
Cell Death and Survival	cell viability of carcinoma cell lines	2.14e-05		-0.136	ABCC3,AXL,C1GALT1,FGF2,FGFR2,FHIT,HBEGF,HIF1A,IGF2,KLF5,NCAM1,NEUROD1,NOTCH1,NTRK1,PMAIP1,PPP1R1B,PRKCE,PTGS2	18
Cancer, Organismal Injury and Abnormalities	embryonal tumor	2.15e-05			ABCC3,ADAMTSL1,BARHL1,C3orf52,CCM2L,CDKN1A,CDKN2A,CDKN2B,ETV4,FAP,FBN2,FCGR2A,FGF2,GHR,IGF2,IRAK3,MUC6,MYBL2,MYC,NOVA2,NTRK3,PTCH1,REST,RRM2,RUNX1T1,SOX2,THBS2,TUBA4A,USP37,VEGFA,ZFHX4	31
Cell-To-Cell Signaling and Interaction	response of tumor cell lines	2.19e-05		-0.91	ANXA1,AXL,CDKN1A,CDKN2A,DEF6,F2RL1,FCGR2A,HBEGF,IRF1,MYC,PTX3,RRAS2,TLR3,TLR4	14
Cancer, Organismal Injury and Abnormalities	soft tissue neoplasm	2.22e-05			ABCA1,AGPAT2,ANO1,ARHGEF4,ATP6V1B1,C3orf52,CACNA1A,CDKN1A,CDKN2A,CPAMD8,CSPG4,DES,DSC3,FAP,FGFR2,GOLGA7B,HMGA1,HSD17B3,IGF2,IGFN1,KLF5,MLPH,MME,MUC6,MYH9,NCAM1,NELL2,NETO2,NOTCH1,NTRK1,NTRK3,PDK4,PIWIL4,PNP,PPARG,PTGS2,PTPRN2,ROBO2,RRM2,RUNX1T1,SKOR1,TLE2,TLR4,TUBA4A,VEGFA,WWC2	46
Cancer, Endocrine System Disorders, Gastrointestinal Disease, Organismal Injury and Abnormalities	carcinoma in pancreas	2.25e-05			ABCB4,ABI3BP,ADAM12,ADAMTSL1,AHR,ANKRD6,ANXA1,AP3B2,ATP2B2,ATP8A1,AXL,BOC,BST1,C3orf52,C4orf32,CA14,CACNA1A,CACNA1B,CD109,CD74,CD93,CDH23,CDKN1A,CDKN2A,CHGA,CNTN2,CNTN5,COL1A2,COL8A1,CRIM1,CSPG4,CYP2D6,CYR61,CYYR1,DAPK1,DLC1,DLGAP3,DNAAF1,DPYSL5,DYSF,ETS1,ETV4,FAP,FBN2,FGFR2,FREM1,FRMD6,GAP43,GLB1L2,GRIK2,HBEGF,HEG1,HIF1A,HS3ST5,IGF2R,IGFN1,IQGAP1,IRAK2,ITGA3,ITGA5,ITIH5,KCNB1,KIAA0895L,KIF1C,KLF…	143
Cellular Development, Cellular Growth and Proliferation	proliferation of bladder cancer cell lines	2.3e-05	Decreased	-2.178	BRINP1,CDKN1A,CHGA,FGF2,FGFR2,FOSL1,HBEGF,IGF2,PLAT	9
Cellular Development, Cellular Growth and Proliferation	proliferation of lung cancer cell lines	2.3e-05		-1.438	ADAM12,ALDH1L1,ANXA1,ANXA2,AXL,CDCP1,CDKN1A,CDKN2A,CYR61,FGF2,FHIT,FOSL1,HIF1A,IGF2,MYC,NOTCH1,NRG1,PLS1,PPARG,PPARGC1A,PPP2R2C,PRKCE,PTGS2,RASD1,SOX2,ST8SIA1,TRIB2	27
Cancer, Endocrine System Disorders, Organismal Injury and Abnormalities	thyroid gland nonmedullary carcinoma	2.43e-05			ABCC3,C3orf52,CDC42EP3,CDKN1A,CDKN2A,EFNB2,ETS1,FGFR2,GBP2,ITGA5,NRG1,PPARG,PRKCE,PTCH1,PTGS2,RUNX2,THBS1,TLR3,TRAM2	19
Gene Expression	expression of RNA	2.47e-05		-1.296	ABCA2,AHR,ARHGEF28,ARNTL2,ATAD2,ATF3,ATP8B1,BAMBI,BCL11A,BHLHE40,CAPN3,CD82,CD9,CDH13,CDKN1A,CDKN2A,CYR61,DACH1,DAPK1,DDX21,DLX5,DTX1,DUSP26,EDN1,EDNRB,ELF4,ETS1,ETV4,F2RL1,FGF1,FGF2,FOSB,FOSL1,FOXJ1,FST,FZD5,GHR,GJA1,GREM1,GRHL1,HEY2,HIF1A,HIF3A,HMGA1,IGF2,IGF2BP2,IGF2BP3,IGFBP5,IQGAP1,IRAK2,IRF1,KLF4,KLF5,LEF1,LIF,LOXL2,LTBR,MAF,MAP2K6,MME,MYB,MYBL2,MYC,MYLK2,NACC2,NEK6,NEUROD1,NKX3-2,NOTCH1,NQ…	101
Cancer, Endocrine System Disorders, Gastrointestinal Disease, Organismal Injury and Abnormalities	pancreatic tumor	2.52e-05			ABCB4,ABCC3,ABI3BP,ADAM12,ADAMTSL1,AHR,ANKRD6,ANXA1,AP3B2,ATP2B2,ATP8A1,ATP8B1,AXL,BOC,BST1,C3orf52,C4orf32,CA14,CACNA1A,CACNA1B,CD109,CD74,CD93,CDH23,CDH6,CDKN1A,CDKN2A,CHGA,CNTN2,CNTN5,COL1A2,COL8A1,CRIM1,CSPG4,CYP2D6,CYR61,CYYR1,DAPK1,DLC1,DLGAP3,DNAAF1,DPYD,DPYSL5,DRD2,DYSF,ETS1,ETV4,FAP,FBN2,FGF2,FGFR2,FREM1,FRMD6,GABRD,GAP43,GDF15,GLB1L2,GRIA1,GRIK2,HBEGF,HEG1,HIF1A,HRH1,HS3ST5,IGF2R,IGFN1,…	169
Embryonic Development, Hematological System Development and Function, Lymphoid Tissue Structure and Development, Organ Development, Organismal Development, Tissue Development	lymphangiogenesis	2.67e-05		-1.342	EDN1,EDNRB,FGF1,FGF2,PTPN14,VEGFA	6
Cell Cycle	arrest in interphase	2.72e-05			AHR,ANXA2,AXL,BHLHE40,CDC6,CDH13,CDKN1A,CDKN2A,CDKN2B,CYR61,FGF2,FHIT,GDF15,IGF2,IGFBP5,ITGA5,KLF4,MAP2K6,MASTL,MCM10,MYBL2,MYC,NOTCH1,NRG1,PLAU,PPARG,PPP2R2C,PRKCH,RAD51,SYNM,TFRC	31
Cardiovascular Disease, Organismal Injury and Abnormalities, Skeletal and Muscular Disorders	cardiac fibrillation	2.73e-05			ATP1A3,CDC42EP3,CNTN5,CYP2D6,DSG2,HRH1,MAOB,PLAT,PTGS2,RBM20,SERPINE1,SOAT1,TFPI,TUBA4A,VCAM1,VEGFA,VWF	17
Cell-To-Cell Signaling and Interaction	binding of colorectal cancer cell lines	2.74e-05	Decreased	-2.532	CD82,DSG2,FGF2,FGFR2,ITGA2,ITGA3,ITGA5,LEF1,TFRC,TLR4,VEGFA	11
Cardiovascular System Development and Function, Cellular Development, Cellular Function and Maintenance, Cellular Growth and Proliferation, Embryonic Development, Hematological System Development and Function, Lymphoid Tissue Structure and Development, Organ Development, Organismal Development, Tissue Development	proliferation of lymphatic endothelial cells	2.79e-05		-1.342	EDN1,EDNRB,FGF1,FGF2,VEGFA	5
Cancer, Organismal Injury and Abnormalities	endometrioid carcinoma	2.92e-05			ABCA1,ABCB4,ABCC3,ABI3BP,ACTC1,ADAMTSL1,ADD2,AGPAT2,AIF1,AIM1,ALDH1L1,ALG11,AP3B2,ARAP2,ARHGAP29,ARHGEF28,ARID3A,ARNTL2,ATAD2,ATP2A3,ATP6V1B1,ATP8A1,ATP8B1,B4GALNT4,BAIAP2L2,BCL11A,CABP1,CACNA1A,CACNA1B,CAPN12,CCDC88B,CD109,CD55,CD74,CDC42EP3,CDKN2A,CELF3,CNTN5,COL1A2,CPAMD8,CPSF2,CRIM1,CRTAC1,CSPG4,CYP11A1,DAPK1,DDX25,DEF6,DLC1,DRD2,DSC3,DTX1,DUSP26,DYSF,EIF2S1,ELAVL3,FAP,FBN2,FGFR2,FRMD6,FZD6,G…	195
Cancer, Gastrointestinal Disease, Hepatic System Disease, Organismal Injury and Abnormalities	liver tumor	2.97e-05			ABCA1,ABCA2,ABCB4,ABCC3,ABI3BP,ACTC1,ACTG2,ADAM12,ADAMTSL1,ALCAM,AMIGO2,AMPD3,ANXA1,ANXA2,ANXA3,AOX1,AP3B2,APCDD1L,ARAP2,ARHGAP29,ARHGEF28,ARHGEF4,ARNTL2,ARSJ,ATAD2,ATP1A3,ATP2A3,ATP2B2,ATP8A1,AXL,B3GAT1,B4GALT1,BCL11A,BDNF,BHLHE40,BOC,C16orf89,C1GALT1,C1QTNF3,C21orf62,CA12,CABP1,CACNA1A,CACNA1B,CACNG4,CADM3,CD109,CD82,CDC42EP3,CDCP1,CDH13,CDH15,CDH23,CDH5,CDH6,CDHR1,CDKN1A,CDKN2A,CDKN2B,CELF3,CH…	264
Neurological Disease	injury of nervous system	2.97e-05		1	CA12,CA14,CACNA1B,CHGA,CYP2D6,DRD2,FGF2,GABRD,GHR,IGF2,PLAT,PLAU,PTGS2,SNAP25	14
Cellular Development, Cellular Growth and Proliferation, Embryonic Development, Organ Development, Organismal Development, Skeletal and Muscular System Development and Function, Tissue Development	formation of muscle cells	3.06e-05		-0.762	ADAM12,CAPN3,EDN1,HBEGF,IGF2,OBSCN,VCAM1	7
Cancer, Organismal Injury and Abnormalities, Reproductive System Disease	endometrial carcinoma	3.09e-05			ABCB4,ABI3BP,ACTC1,ADAMTSL1,AGPAT2,AIM1,ALDH1L1,ALG11,AP3B2,ARAP2,ARHGAP29,ARHGEF28,ARID3A,ARNTL2,ATAD2,ATP2A3,ATP6V1B1,ATP8B1,B4GALNT4,BAIAP2L2,BCL11A,CABP1,CACNA1A,CCDC88B,CD109,CD55,CD74,CDC42EP3,CDH13,CDKN2A,CELF3,CNTN5,CPAMD8,CPSF2,CRIM1,CRTAC1,CSPG4,DAPK1,DDX25,DLC1,DRD2,DSC3,DTX1,DUSP26,DYSF,EIF2S1,ELAVL3,FAP,FBN2,FGF2,FGFR2,FRMD6,FZD6,GFAP,GINS4,GNAO1,GPRC5A,GRHL1,GRIA1,GSG2,GULP1,HS3ST5,…	163
Cell Death and Survival	cell death of lung cancer cell lines	3.12e-05		0.417	ALDH1L1,ATAD2,AXL,BIRC3,CDCP1,CDKN1A,CDKN2A,EIF2S1,FGF2,FHIT,GLIPR1,HIF1A,MYC,NOTCH1,NQO1,NRG1,NT5E,PAWR,PMAIP1,PPARG,PRKCE,PTGS2,RASD1,REST,RRM2,TNFRSF10B	26
Cancer, Organismal Injury and Abnormalities, Reproductive System Disease	adenocarcinoma in endometrium	3.17e-05			ABCB4,ABI3BP,ACTC1,ADAMTSL1,AGPAT2,AIM1,ALDH1L1,ALG11,AP3B2,ARAP2,ARHGAP29,ARHGEF28,ARID3A,ARNTL2,ATAD2,ATP2A3,ATP6V1B1,ATP8B1,B4GALNT4,BAIAP2L2,BCL11A,CABP1,CACNA1A,CCDC88B,CD109,CD55,CD74,CDC42EP3,CDKN2A,CELF3,CNTN5,CPAMD8,CPSF2,CRIM1,CRTAC1,CSPG4,DAPK1,DDX25,DLC1,DRD2,DSC3,DTX1,DUSP26,DYSF,EIF2S1,ELAVL3,FAP,FBN2,FGF2,FGFR2,FRMD6,FZD6,GFAP,GINS4,GNAO1,GPRC5A,GRHL1,GRIA1,GSG2,GULP1,HS3ST5,IFIT3,…	162
Cell Death and Survival, Organismal Injury and Abnormalities	cell death of epithelial cell lines	3.22e-05		-1.836	ATP2B2,BIRC3,CDKN2A,CRYAB,FGF1,FGF2,IER3,IRF1,KCNB1,MAP2K6,MAPT,MCOLN3,NEK6,NMNAT3,NTRK3,PAWR,PMAIP1,PPARG,PPP1R15A,PTCH1,RAD51,TFRC,TJP2,TNFRSF10A,TNFRSF10B	25
Cell Cycle	arrest in cell cycle progression	3.29e-05			AHR,CDKN1A,CDKN2A,CDKN2B,HIF1A,IER3,IRF1,KLF4,LIF,MAP2K6,MGAT4A,MYC,NGFR,NOTCH1,PPARG,PPP1R15A,PRKCH,RASSF2,RUNX1,RUNX1T1,RUNX2,SMAD3,SOX2,THBS1	24
Cancer, Organismal Injury and Abnormalities, Reproductive System Disease	benign neoplasm of female genital organ	3.35e-05			ACTC1,ADAM12,AGPAT2,AHR,ATP8B1,CACNA1A,CDC42EP3,CDKN1A,CDKN2A,CLEC3B,CYR61,EDNRB,FGF2,GPM6A,IFIT3,IGF2,IGFBP5,IQGAP1,MAF,MCAM,MICALL1,MMP11,MYC,NOTCH1,OLFM1,PDK4,PEG3,PPARG,PTGS2,RRM2,SEMA3C,SERPING1,SLC7A1,STX3,TFPI2,THBS2,TLR4,TSHZ2,TUBA4A,VEGFA	40
Cellular Growth and Proliferation	arrest in proliferation of cells	3.45e-05			CDKN1A,CDKN2A,CDKN2B,FGF1,FGFR2,GDF15,IRF1,KLF4,LIF,MAP2K6,MYC,NOTCH1,RUNX1,RUNX2,SERPINE1,SLC7A5	16
Cellular Development, Cellular Growth and Proliferation, Hair and Skin Development and Function	proliferation of epithelial cell lines	3.48e-05		0.074	ARNTL2,CDCP1,CDKN1A,CDKN2A,CYR61,DAPK1,DLC1,FBN2,FGF1,FGF2,FGFR2,GPAT2,ITGA5,MYC,NOTCH1,PTCH1,PTGS2,SEC14L2,SMAD3,TEAD4	20
Cancer, Organismal Injury and Abnormalities, Reproductive System Disease	uterine carcinoma	3.5e-05			ABCB4,ABI3BP,ACTC1,ADAMTSL1,AGPAT2,AIM1,ALDH1L1,ALG11,AP3B2,ARAP2,ARHGAP29,ARHGEF28,ARID3A,ARNTL2,ATAD2,ATP2A3,ATP6V1B1,ATP8B1,B4GALNT4,BAIAP2L2,BCL11A,CABP1,CACNA1A,CCDC88B,CD109,CD55,CD74,CDC42EP3,CDH13,CDKN2A,CELF3,CNTN5,CPAMD8,CPSF2,CRIM1,CRTAC1,CSPG4,CTSV,DAPK1,DDX25,DLC1,DRD2,DSC3,DTX1,DUSP26,DYSF,EIF2S1,ELAVL3,FAM83G,FAP,FBN2,FGF2,FGFR2,FRMD6,FZD6,GFAP,GINS4,GNAO1,GPR143,GPRC5A,GRHL1,GRIA1…	173
Cell-To-Cell Signaling and Interaction, Hematological System Development and Function, Immune Cell Trafficking, Inflammatory Response	activation of leukocytes	3.69e-05		-1.148	ANXA1,CD93,CHGA,EDN1,F2RL1,FCGR2A,GJA1,HLA-DPA1,HRH1,ITGA3,ITGA5,LTBR,NT5E,PLAT,PTPRJ,RAB3B,SCN9A,SERPING1,THBS1,TLR3,TLR4,TNFRSF10A,TNFRSF10B,ULBP1	24
Cell Cycle	G1/S phase transition	3.76e-05		-1.117	AHR,CDC6,CDKN1A,CDKN2A,ELF4,ETS1,GADD45G,GJA1,HMGA1,KLF4,LEF1,MYC,NRG1,PPARG,PRKCE,SOX2,USP37	17
Cell-To-Cell Signaling and Interaction, Skeletal and Muscular System Development and Function	adhesion of muscle precursor cells	3.81e-05			ADAM12,PLAU,SERPINE1	3
Nervous System Development and Function	arousal	3.81e-05			BDNF,DRD2,FAAH	3
Cellular Growth and Proliferation	arrest in growth of bone marrow cell lines	3.81e-05			IRF1,RUNX1,RUNX2	3
Embryonic Development, Nervous System Development and Function, Organismal Development, Tissue Development	neurogenesis of embryonic tissue	3.81e-05			FGF2,LIF,PIEZO1	3
Lipid Metabolism, Small Molecule Biochemistry	synthesis of ganglioside GM3	3.81e-05			CD82,CD9,ST8SIA1	3
Cellular Function and Maintenance	cellular homeostasis	3.81e-05		1.022	ABCC3,ANXA1,ATP1A3,ATP6V1B1,CACNA1A,CAPN3,CD55,CDH5,CDKN1A,CDKN2A,CHGA,CXCL5,DAPK1,EDN1,F2RL1,FGF1,GJA1,HIF1A,ICAM1,ITGA3,KIAA1524,KIF5C,KRT18,LIF,MAPT,MCAM,MCOLN3,MYC,NEDD4,NEUROD1,NMNAT3,NOTCH1,NT5E,NTN4,PDK4,PIEZO1,PLAU,PMAIP1,PNP,PPARG,PPARGC1A,PPFIA4,PPP1R1B,PROCR,PTPRJ,PYGL,RIC3,RTN1,SLC12A5,SLC39A14,STC1,THBS2,TJP2,TNFRSF10A,TNFRSF10B,TNFRSF4,TRIB2,VEGFA,VWF	59
Cell-To-Cell Signaling and Interaction, Inflammatory Response	immune response of tumor cell lines	3.83e-05		-0.633	ANXA1,AXL,CDKN1A,CDKN2A,DEF6,F2RL1,FCGR2A,HBEGF,IRF1,MYC,PTX3,RRAS2,TLR4	13
Cardiovascular System Development and Function, Cell-To-Cell Signaling and Interaction	adhesion of endothelial cell lines	3.91e-05		-1.632	ANXA1,CDH13,FGF2,NTN4,THBS1,VCAM1,VEGFA	7
Neurological Disease, Organismal Injury and Abnormalities	epilepsy	3.98e-05			ANKRD6,ATF3,BDNF,CA12,CA14,CACNA1A,CACNA1B,CDKN1A,CNTN2,CYR61,FOSB,GABRD,GADD45G,GFAP,GNAO1,GRIA1,KCNB1,KCNK1,PCDH19,PRRT2,PTGS2,SCN9A,SLC12A5,SLC2A14,SLC39A14,SLC6A11,SPNS2,SYN1,TLR4	29
Neurological Disease, Organismal Injury and Abnormalities	damage of brain	3.99e-05		1.342	BDNF,CA12,CA14,CACNA1B,CYP2D6,DRD2,FGF2,GABRD,GHR,IGF2,PLAT,PLAU,PTGS2,SNAP25	14
Cancer, Organismal Injury and Abnormalities, Renal and Urological Disease	renal cancer	4.16e-05			AIM1,AJUBA,ANXA2,ARAP2,AXL,BHLHE40,C3orf52,CD9,CDC42EP3,CDCP1,CDH23,CDH5,CDH6,CDKN1A,CDKN2A,CLEC3B,CNTN2,CRLF1,CSPG4,CYR61,DAPK1,FAAH,FAP,FBN2,FGF2,FGFR2,FOXJ1,GABRD,GBP2,GPAT2,GPM6A,HIF1A,HIF3A,IFIT3,IGF2,IGF2BP3,IGFBP5,ITGA2B,ITGA5,ITIH5,KBTBD8,MAP2K6,MME,MYC,NETO2,NEUROD1,NFKBIZ,NOTCH1,NUDT10,PCK2,PDK4,PNP,PPARG,PPP1R1B,PRKCE,PRKCH,PTCH1,PYGL,RAI14,RASGEF1C,REST,RGN,ROBO2,RRAS2,RRM2,RUNX2,SERP…	80
Cancer, Organismal Injury and Abnormalities	upper aero-digestive squamous cell carcinoma	4.25e-05			ACTC1,ADAM12,ASIC3,AXL,CDH13,CDKN2A,CNN1,DPYD,DSG2,EDIL3,FGF1,GBP2,IGF2,IGFBP5,IRF1,ITGBL1,KIAA1524,KLF5,KLHL41,MATN2,NOTCH1,OSMR,PLAU,PPARG,PPP1R1B,PTCH1,PTGS2,ROBO2,RRM2,SERPINE1,THY1,TRAM2,TUBA4A,VEGFA	34
Inflammatory Disease	chronic inflammatory disorder	4.26e-05			ABCA1,ACOX2,ADAM12,AHR,AIF1,ANXA1,ARAP2,ATP8A1,BDNF,C3orf52,CD74,CDC42EP3,CDKN2A,CKMT1A/CKMT1B,COL1A2,CXCL5,CYP11A1,CYYR1,DDX25,DRD2,EDN1,EHD4,F2RL1,FCGR2A,FGF1,FGF2,FGFR2,FOSB,FZD5,GABRD,GBP2,GFAP,GHR,HBEGF,HIF1A,HLA-DMB,HLA-DPA1,HRH1,ICAM1,IGFBP5,ITGA5,KCNB1,KCND3,KRT18,MAOB,MCAM,MLPH,MME,MYO1C,NGFR,NTRK1,PDCD1LG2,PPARG,PRKCE,PROCR,PTGS2,PTH1R,PTPRN2,SDC1,SDC4,SERPINE1,SLC7A1,SNAP25,SOAT1,STAB1…	79
Cell Cycle	G2 phase	4.46e-05			ANXA2,CDH13,CDKN1A,CDKN2A,CDKN2B,DTL,FHIT,GADD45G,IGF2,IGFBP5,MAP2K6,MASTL,MCM10,MYB,MYBL2,MYC,NEK6,NRG1,PLAU,RAD51,RUNX2,TPD52L1	22
Cell-To-Cell Signaling and Interaction	binding of connective tissue cells	4.59e-05		-1.414	ADAM12,CD248,CYR61,ICAM1,ITGA5,PLAU,SDC1,SDC4,TGFBI,THY1,VCAM1	11
Cell-To-Cell Signaling and Interaction	signal transduction	4.77e-05			ABCA1,AKAP12,ALCAM,ANXA1,ASIC3,AXL,BIRC3,BST1,CD74,CDC42EP3,CORO2A,CSPG4,CXCL5,DAPK1,DPYSL5,DTX1,EDN1,EDNRB,EFS,F2RL1,GABRD,GDF15,GJA1,GNG12,GPR143,GPRC5A,GRIA1,GSG2,HBEGF,HIF1A,IGF2R,IQGAP1,LTBR,MAP2K6,MAPK10,PDE9A,PILRA,PLAU,PPARG,PPP1R1B,PRKCH,PSTPIP1,PTH1R,RAC2,RASD1,SH3GL2,THBS2,TLE2,TLR3,TNFRSF10A,TNFRSF10C,TNFRSF11A,TNFRSF18,UCN,VLDLR	55
Cancer, Organismal Injury and Abnormalities, Renal and Urological Disease	Renal Cancer and Tumors	4.85e-05			ADAMTS9,AIM1,AJUBA,ANXA2,ARAP2,AXL,BHLHE40,C3orf52,CD9,CDC42EP3,CDCP1,CDH23,CDH5,CDH6,CDKN1A,CDKN2A,CLEC3B,CNTN2,CRLF1,CSPG4,CYR61,DAPK1,FAAH,FAP,FBN2,FGF2,FGFR2,FOXJ1,GABRD,GBP2,GPAT2,GPM6A,HIF1A,HIF3A,IFIT3,IGF2,IGF2BP3,IGFBP5,ITGA2B,ITGA5,ITIH5,KBTBD8,MAP2K6,MME,MYC,NETO2,NEUROD1,NFKBIZ,NOTCH1,NUDT10,PCK2,PDK4,PNP,PPARG,PPP1R1B,PRKCE,PRKCH,PTCH1,PYGL,RAI14,RASGEF1C,REST,RGN,ROBO2,RRAS2,RRM2,RU…	81
Cancer, Organismal Injury and Abnormalities, Renal and Urological Disease	bladder cancer	4.87e-05			AIM1,AJUBA,ATF3,BIRC3,CACNA1B,CDKN1A,CDKN2A,CDKN2B,DPYD,EMILIN1,FAP,FGF2,FGFR2,FOSB,FOSL1,ICAM1,IGF2,LPAR6,MAP2K6,MYT1,NEDD4,NOTCH1,NQO1,PDK4,PLAT,PPARG,PPP1R15A,PTGS2,RBP1,RRM2,RUNX1,TF,TFPI2,THBS1,TLR4,TNFRSF10A,TSHZ2,TUBA4A,VEGFA	39
Cardiovascular Disease, Hematological Disease, Organismal Injury and Abnormalities	thromboembolism	4.96e-05			EDNRB,PLAT,PROCR,PTGS2,RRM2,TFPI,VEGFA	7
Cardiovascular Disease, Hematological Disease, Organismal Injury and Abnormalities	peripheral venous thrombosis	5.05e-05			HCAR2,HCAR3,PLAT,PTGS2,TFPI,VEGFA	6
Cancer	cell transformation	5.13e-05		-0.645	CDKN1A,DAPK1,EIF2S1,FGFR2,HMGA1,MYC,NGFR,NOTCH1,NRG1,NTRK1,PAWR,PRKCE,RRAS2,RUNX1,TRIB2	15
Cellular Assembly and Organization, Cellular Function and Maintenance	organization of cytoskeleton	5.14e-05		-0.986	ANXA1,ARHGEF4,ATP8B1,BDNF,BST1,CD82,CDC42EP1,CDH13,DAPK1,DES,DLC1,DNAAF1,EDN1,F2RL1,FAM83H,FCGR2A,FGFR2,FHIT,GPM6B,HMMR,ICAM1,IQGAP1,ITGA3,KIF4A,KRT18,MAP6,MAPT,MYH9,MYO10,NCAM1,NEK6,NLGN1,NRG1,NTRK1,PLAT,PLAU,PLS3,PRKCE,PTPRF,PTPRJ,RAC2,RHOU,ROBO2,SDC4,SNX10,STRIP2,SYNE3,SYNM,THBS1,TLR4,VEGFA,VWF	52
Cell-To-Cell Signaling and Interaction, Hematological System Development and Function, Immune Cell Trafficking	adhesion of immune cells	5.28e-05		-1.654	ALCAM,ANXA1,FCGR2A,GDF15,ICAM1,ITGA5,MCAM,NT5E,PLAU,PPARG,SERPINE1,SERPING1,STAB1,THBS1,THY1,TLR3,TLR4,VCAM1,VEGFA	19
Cancer, Organismal Injury and Abnormalities, Reproductive System Disease	uterine endometrioid carcinoma	5.36e-05			ABCB4,ABI3BP,ACTC1,ADAMTSL1,AGPAT2,AIM1,ALDH1L1,ALG11,AP3B2,ARAP2,ARHGAP29,ARHGEF28,ARID3A,ARNTL2,ATAD2,ATP2A3,ATP6V1B1,ATP8B1,B4GALNT4,BAIAP2L2,BCL11A,CABP1,CACNA1A,CCDC88B,CD109,CD55,CD74,CDC42EP3,CDKN2A,CELF3,CNTN5,CPAMD8,CPSF2,CRIM1,CRTAC1,CSPG4,DAPK1,DDX25,DLC1,DRD2,DSC3,DTX1,DUSP26,DYSF,EIF2S1,ELAVL3,FAP,FBN2,FGFR2,FRMD6,FZD6,GFAP,GINS4,GNAO1,GPRC5A,GRHL1,GRIA1,GSG2,GULP1,HS3ST5,IFIT3,IGF2R…	160
Cell-To-Cell Signaling and Interaction, Hematological System Development and Function	activation of blood cells	5.52e-05		-1.274	ANXA1,CD93,CHGA,EDN1,F2RL1,FCGR2A,GJA1,HLA-DPA1,HRH1,ITGA3,ITGA5,LTBR,NT5E,PLAT,PTPRJ,RAB3B,SCN9A,SERPING1,THBS1,TLR3,TLR4,TNFRSF10A,TNFRSF10B,ULBP1,VWF	25
Cell Death and Survival	cell viability of lung cancer cell lines	5.59e-05		0.119	ATF3,AXL,FGF2,FGFR2,FHIT,HBEGF,HIF1A,IGF2,KLF5,NCAM1,NEUROD1,NOTCH1,NTRK1,PRKCE,PTGS2	15
Cell Death and Survival	cell death of melanoma cell lines	5.74e-05		1.459	CAPN3,CDKN1A,CDKN2A,DTL,ETS1,FGF2,GADD45G,GULP1,KLF5,MAP2K6,MYBL2,MYC,PAWR,PDE9A,PHGDH,PMAIP1,PPP1R15A,PRKCE,RRM2,RTN1,SH2D4A,TK1,TNFRSF10B,TNFRSF10C	24
Cell Cycle	arrest in interphase of tumor cell lines	5.83e-05			AHR,ANXA2,AXL,BHLHE40,CDH13,CDKN1A,CDKN2A,CDKN2B,CYR61,FGF2,FHIT,GDF15,IGF2,IGFBP5,ITGA5,KLF4,MAP2K6,MASTL,MYBL2,MYC,NOTCH1,NRG1,PLAU,PPP2R2C,SYNM,TFRC	26
Hematological Disease	blood protein disorder	5.86e-05			ANXA2,ATP2B2,BDNF,BIRC3,CDKN2A,CHGA,CNTFR,CRYAB,FCGR2A,FGF2,FGFR2,GBP2,GDF15,GFAP,GHR,HCAR3,IFIT3,IGF2,ITGA2,ITGA3,MYC,NCAM1,OSMR,PDCD1LG2,PDIA2,PTGS2,PTPRF,RRM2,RUNX2,SATB1,SDC1,TF,TFPI,TLR3,TLR4,TUBA4A,VEGFA	37
Inflammatory Disease, Neurological Disease, Skeletal and Muscular Disorders	Multiple Sclerosis	5.9e-05			ALCAM,ANXA1,AXL,BRINP1,CACNA1B,CNR1,CRYAB,CYP2D6,F2RL1,FCGR2A,FGF2,FHIT,HLA-DMB,HRH1,KCNB1,KCND3,MAPT,NRCAM,PTGS2,RRM2,SERPING1,SLC1A4,SNAP25	23
Cardiovascular Disease, Organismal Injury and Abnormalities, Skeletal and Muscular Disorders	myocardial infarction	5.96e-05			CD55,DRD2,EDN1,FCGR2A,ITGA2B,NGFR,PLAT,PPARG,PTGS2,PTX3,SERPINE1,SERPINF2,SH2B3,SOAT1,TUBA4A,VEGFA,VWF	17
Cancer, Organismal Injury and Abnormalities, Respiratory Disease	non-small cell lung cancer	6.09e-05			ADAM12,AJUBA,ALCAM,ALDH1L1,ANXA2,ARAP2,ATP1A3,AXL,B3GAT1,BCL11A,C3orf52,CD9,CDC42EP3,CDC6,CDH13,CDKN1A,CDKN2A,CNTN5,CSPG4,FGF2,FGFR2,FHIT,GABRD,GBP2,HEG1,HIF1A,HMGA1,ICAM1,IGF2BP2,IRF1,ITGA3,ITGA5,KLF5,KLHL5,LPAR6,MUC6,MYC,MYH9,NDRG2,NOTCH1,NQO1,NUDT10,OSMR,PDCD1LG2,PDK4,PEG3,PLS1,PPARG,PRKCE,PTGS2,PTPN14,RGN,RRM2,RUNX1,SERPINE1,SFRP4,SLC7A5,SOX2,STC1,SULT1A1,TK1,TLR4,TSHZ2,TUBA4A,VEGFA,VWF	66
Gastrointestinal Disease, Inflammatory Disease	gastroenteritis	6.35e-05			ANXA1,CDC42EP3,CKMT1A/CKMT1B,COL1A2,CXCL5,CYP11A1,DRD2,EDN1,FGFR2,GABRD,GBP2,HIF1A,HRH1,ICAM1,PPARG,PROCR,PTGS2,SERPINE1,TF,TLR4,TRAM2,VEGFA	22
Psychological Disorders	depressive disorder	6.36e-05			ATP1A3,BDNF,CA12,CA14,CACNA1A,CACNA1B,CHGA,CRYAB,DRD2,GABRD,GFAP,GRIA1,HRH1,MAOB,MAPT,NCAM1,NGFR,NRG1,PDE9A,PPARG,PTGS2,REST,SCN9A,SERPINE1,SLC1A4,SWAP70,TAGLN3	27
Cancer, Gastrointestinal Disease, Hepatic System Disease, Organismal Injury and Abnormalities	hepatobiliary system cancer	6.42e-05			ABCA1,ABCA2,ABCB4,ABCC3,ABI3BP,ACTG2,ADAM12,ADAMTSL1,ALCAM,AMIGO2,AMPD3,ANXA1,ANXA2,ANXA3,AOX1,AP3B2,APCDD1L,ARAP2,ARHGAP29,ARHGEF28,ARHGEF4,ARNTL2,ARSJ,ATAD2,ATP1A3,ATP2B2,ATP8A1,AXL,B3GAT1,B4GALT1,BCL11A,BDNF,BHLHE40,BOC,C16orf89,C1GALT1,C1QTNF3,C21orf62,CA12,CABP1,CACNA1A,CACNA1B,CACNG4,CADM3,CD109,CD82,CDC42EP3,CDCP1,CDH13,CDH15,CDH23,CDH5,CDH6,CDHR1,CDKN1A,CDKN2A,CDKN2B,CELF3,CHRD,CHRDL1,CNN…	261
Cell Death and Survival	apoptosis of melanoma cell lines	6.62e-05		1.441	CDKN1A,CDKN2A,ETS1,FGF2,GADD45G,MAP2K6,MYC,PAWR,PHGDH,PMAIP1,PPP1R15A,PRKCE,RTN1,TNFRSF10B,TNFRSF10C	15
Cellular Development, Cellular Growth and Proliferation, Embryonic Development, Organismal Development, Tissue Development	development of embryonic cells	6.66e-05			BDNF,FGF2,NRG1,PPARGC1A,SMAD3	5
Metabolic Disease, Organismal Injury and Abnormalities, Renal and Urological Disease	microalbuminuria	6.66e-05			CNR1,ICAM1,PTGDS,PTGS2,VWF	5
Organismal Injury and Abnormalities, Renal and Urological Disease	renal impairment	6.68e-05			CA12,CA14,CACNA1B,CDKN1A,CHGA,CYP2D6,DRD2,EDN1,FCGR2A,GABRD,GHR,GRIA1,MYH9,PPARG,PTGDS,PTGS2,SERPINE1,TF,TFPI,VEGFA	20
Cancer, Developmental Disorder, Gastrointestinal Disease, Hematological Disease, Immunological Disease, Organismal Injury and Abnormalities	splenic marginal zone B-cell lymphoma	6.74e-05			ANXA1,BIRC3,DTX1,MME,NOTCH1,SWAP70	6
Cell Morphology	sprouting	6.79e-05		-1.31	ANGPTL2,BDNF,CYR61,EFNB2,FGF2,IGF2,NCAM1,NOTCH1,PTPRJ,VEGFA	10
Cardiovascular Disease, Organismal Injury and Abnormalities	acute coronary event	6.91e-05			CNR1,DRD2,EDN1,F2RL1,FCGR2A,ITGA2B,MME,PLAT,PPARG,PTGS2,PTX3,SERPINE1,SOAT1,TFPI,TUBA4A,VEGFA,VWF	17
Cell Death and Survival	cell death of hepatoma cell lines	6.99e-05		-0.635	ALCAM,CDKN1A,CDKN2A,DPYD,EIF2S1,FGFR2,FOSB,IGF2BP2,IRAK2,MYC,NEDD4,PPARG,PPARGC1A,PTGS2,SMAD3,TNFRSF10A,TNFRSF10B,VEGFA	18
Neurological Disease	amyotrophic lateral sclerosis	7.13e-05			ACTC1,AMPD3,ANXA1,CDC42EP3,CDKN1A,COL1A2,CYP2D6,CYR61,DRD2,FAM149A,GABRD,GFAP,HRH1,MCAM,NGFR,PAWR,PTGS2,SCN9A,SLC1A4,TF,TFRC,TUBA4A	22
Cancer, Organismal Injury and Abnormalities	ductal carcinoma	7.41e-05			ABCB4,ABI3BP,ADAM12,ADAMTSL1,AGPAT2,ANKRD6,ANXA1,AP3B2,ATP2B2,ATP8A1,AXL,BOC,BST1,C3orf52,C4orf32,CA14,CACNA1A,CACNA1B,CD109,CD93,CDC42EP3,CDH23,CDKN1A,CDKN2A,CHGA,CNTN2,CNTN5,COL1A2,COL8A1,CPAMD8,CRIM1,CSPG4,CYP2D6,CYR61,CYYR1,DAPK1,DLC1,DLGAP3,DNAAF1,DPYSL5,DYSF,ETS1,ETV4,FAP,FBN2,FGFR2,FOSL1,FREM1,FRMD6,GAP43,GLB1L2,GREM1,GRIK2,HEG1,HS3ST5,IER3,IGF2R,IGFN1,IQGAP1,IRAK2,ITGA5,ITIH5,KCNB1,KIAA08…	147
Cancer, Cell Death and Survival, Organismal Injury and Abnormalities, Tumor Morphology	apoptosis of tumor cells	7.43e-05		0.854	ADAM12,CDC6,CDKN1A,CDKN2A,ETS1,FHIT,HBEGF,HIF1A,MYC,NOTCH1,NTRK1,PMAIP1,PRKCE,TF,TNFRSF10A,TNFRSF10B,VEGFA	17
Cancer, Endocrine System Disorders, Organismal Injury and Abnormalities	papillary thyroid carcinoma	7.43e-05			ABCC3,C3orf52,CDC42EP3,CDKN1A,EFNB2,ETS1,FGFR2,GBP2,ITGA5,NRG1,PPARG,PRKCE,PTCH1,RUNX2,THBS1,TLR3,TRAM2	17
Cancer, Gastrointestinal Disease, Hepatic System Disease, Organismal Injury and Abnormalities	liver cancer	7.71e-05			ABCA1,ABCA2,ABCB4,ABCC3,ABI3BP,ACTG2,ADAM12,ADAMTSL1,ALCAM,AMIGO2,AMPD3,ANXA1,ANXA2,ANXA3,AOX1,AP3B2,APCDD1L,ARAP2,ARHGAP29,ARHGEF28,ARHGEF4,ARNTL2,ARSJ,ATAD2,ATP1A3,ATP2B2,ATP8A1,AXL,B3GAT1,B4GALT1,BCL11A,BDNF,BHLHE40,BOC,C16orf89,C1GALT1,C1QTNF3,C21orf62,CA12,CABP1,CACNA1A,CACNA1B,CACNG4,CADM3,CD109,CD82,CDC42EP3,CDCP1,CDH13,CDH15,CDH23,CDH5,CDH6,CDHR1,CDKN1A,CDKN2A,CDKN2B,CELF3,CHRD,CHRDL1,CNN…	256
Cardiovascular Disease, Hematological Disease, Organismal Injury and Abnormalities	thrombosis of vein	7.75e-05			HCAR2,HCAR3,PLAT,PLAU,PROCR,PTGS2,TFPI,THBS1,VEGFA,VWF	10
Cancer, Organismal Injury and Abnormalities	head and neck carcinoma	7.78e-05			ABCA1,ABCA2,ABCC3,ACTC1,ADAM12,AJUBA,AKAP12,ANO1,APOL4,AXL,BDNF,C21orf62,C3orf52,C6orf132,C9orf24,CACNA1B,CAPN12,CD74,CDC42EP1,CDC42EP3,CDH13,CDKN1A,CDKN2A,CLEC18A/CLEC18C,CLEC18B,CNN1,CPAMD8,CSPG4,CYP2D6,CYR61,DES,DSG2,EDIL3,EFNB2,EMILIN1,ETS1,FAM83G,FGF1,FGFR2,FHIT,GBP2,HEG1,HGFAC,IGFBP5,IGFN1,ITGA3,ITGA5,ITGBL1,KIAA1524,KLF4,KLF5,KLHL41,KRT18,LAMC3,LTBR,MATN2,MMP11,MUC6,NOTCH1,NRG1,NTRK1,PCDHB…	96
Cancer, Organismal Injury and Abnormalities, Reproductive System Disease	endometrioid endometrial adenocarcinoma	8.03e-05			ABCB4,ABI3BP,ACTC1,ADAMTSL1,AGPAT2,AIM1,ALDH1L1,ALG11,AP3B2,ARAP2,ARHGAP29,ARHGEF28,ARID3A,ARNTL2,ATAD2,ATP2A3,ATP6V1B1,ATP8B1,B4GALNT4,BAIAP2L2,BCL11A,CABP1,CACNA1A,CCDC88B,CD109,CD55,CD74,CDC42EP3,CDKN2A,CELF3,CNTN5,CPAMD8,CPSF2,CRIM1,CRTAC1,CSPG4,DAPK1,DDX25,DLC1,DRD2,DSC3,DTX1,DUSP26,DYSF,EIF2S1,ELAVL3,FAP,FBN2,FGFR2,FRMD6,FZD6,GFAP,GINS4,GNAO1,GPRC5A,GRHL1,GRIA1,GSG2,GULP1,HS3ST5,IFIT3,IGF2R…	156
Infectious Diseases	infection of gonadal cell lines	8.04e-05		-0.975	CD55,HS3ST5,NTRK3,TFRC	4
Cancer, Gastrointestinal Disease, Organismal Injury and Abnormalities	oral squamous cell carcinoma	8.08e-05			ACTC1,ADAM12,CDH13,CNN1,DSG2,EDIL3,FGF1,GBP2,IGFBP5,ITGBL1,KIAA1524,KLHL41,MATN2,PLAU,PTGS2,ROBO2,RRM2,SERPINE1,TRAM2,TUBA4A,VEGFA	21
Cardiovascular System Development and Function, Cell-To-Cell Signaling and Interaction	adhesion of vascular endothelial cells	8.26e-05		-0.218	GDF15,ICAM1,LTBR,MCAM,NLGN1,PPARG,THBS1,THY1,TLR3,TNFRSF4,VCAM1,VEGFA	12
Cell Death and Survival	apoptosis of breast cell lines	8.45e-05		-0.34	CDKN1A,CDKN2A,DAPK1,IRF1,KLF5,MYC,OBSCN,PRKCE,TNFRSF10B	9
Cardiovascular Disease, Organismal Injury and Abnormalities, Skeletal and Muscular Disorders	atrial fibrillation	8.47e-05			ATP1A3,CDC42EP3,CNTN5,CYP2D6,HRH1,MAOB,PLAT,PTGS2,SERPINE1,SOAT1,TFPI,TUBA4A,VCAM1,VEGFA,VWF	15
Cardiovascular Disease	vascular lesion	8.49e-05			CBS/CBSL,FBN2,GABRD,GRIA1,MMP11,NOTCH1,PLAU,PTGS2,SMAD3,SOAT1,VCAM1,VEGFA,VWF	13
Cellular Movement, Hematological System Development and Function, Immune Cell Trafficking	cell movement of leukocytes	8.61e-05		-1.343	AIF1,ANXA1,BST1,CD74,CXCL5,EDNRB,F2RL1,GDF15,GNAO1,ICAM1,ITGA3,ITGA5,MCAM,MYH9,PLAU,PLCB2,PPARG,PROCR,RAC2,SCN9A,SEMA3A,SEMA4A,SERPINE1,STAB1,THBS1,THY1,TLR4,VCAM1	28
Psychological Disorders	Anxiety Disorders	9e-05			ANXA1,ATP1A3,BDNF,CA12,CA14,CACNA1A,CACNA1B,CDC42EP3,CNR1,DRD2,GABRD,HRH1,MAOB,SCN9A,SLC1A4,SLC6A11	16
Gene Expression	transcription	9.05e-05		-1.068	ABCA2,AHR,ARNTL2,ATAD2,ATF3,ATP8B1,BAMBI,BCL11A,BHLHE40,CAPN3,CD82,CD9,CDH13,CDKN1A,CDKN2A,CYR61,DACH1,DDX21,DLX5,DTX1,DUSP26,EDN1,EDNRB,ELF4,ETS1,ETV4,F2RL1,FGF1,FGF2,FOSB,FOSL1,FOXJ1,FST,FZD5,GHR,GJA1,GREM1,GRHL1,HEY2,HIF1A,HIF3A,HMGA1,IGF2,IQGAP1,IRF1,KLF4,KLF5,LEF1,LIF,LOXL2,LTBR,MAF,MAP2K6,MME,MYB,MYBL2,MYC,MYLK2,NACC2,NEK6,NEUROD1,NKX3-2,NOTCH1,NRG1,NTRK3,PAWR,PHGDH,PPARG,PPARGC1A,PRKCE,PTC…	93
Cell Cycle	arrest in G1 phase	9.1e-05			AHR,AXL,BHLHE40,CDC6,CDKN1A,CDKN2A,CDKN2B,CYR61,FGF2,GDF15,ITGA5,KLF4,MYBL2,MYC,NOTCH1,PPARG,PPP2R2C,PRKCH,SYNM,TFRC	20
Endocrine System Disorders, Metabolic Disease	metabolic syndrome X	9.19e-05			ACOX2,CA12,CA14,CNR1,DRD2,GHR,HCAR2,HCAR3,HRH1,PPARG,PPARGC1A,PTGS2,SERPINE1,SOAT1,THBS1	15
Organismal Development	growth of vessel	9.52e-05		0	EDN1,EDNRB,FGF1,FGF2,PLAU,SERPINE1,VEGFA	7
Cell-To-Cell Signaling and Interaction, Hematological System Development and Function, Immune Cell Trafficking	adhesion of antigen presenting cells	9.72e-05			ALCAM,ICAM1,SERPINE1,STAB1,THY1	5
Cardiovascular System Development and Function, Cell-To-Cell Signaling and Interaction	binding of microvascular endothelial cells	9.72e-05		-0.2	ICAM1,PPARG,THBS1,THY1,VCAM1	5
Cardiovascular System Development and Function, Cellular Movement	chemotaxis of vascular endothelial cells	9.72e-05		-1.951	PTGS2,SCN9A,THBS1,THBS2,VEGFA	5
Cell Cycle	G2/M phase	9.81e-05			CDH13,CDKN1A,CDKN2A,CDKN2B,DTL,GADD45G,IGF2,IGFBP5,MAP2K6,MASTL,MCM10,MYB,MYBL2,NEK6,NRG1,PLAU,RUNX2,TPD52L1	18
Cell-To-Cell Signaling and Interaction	binding of myeloid cells	9.86e-05		0.34	ANXA1,FCGR2A,FGF1,FGF2,GDF15,ICAM1,ITGA5,PLAU,PPARG,SERPINE1,STAB1,THY1,VCAM1,VEGFA	14
Cellular Movement	cell movement of epithelial cells	0.0001		-1.128	CD82,CSPG4,FAAH,FGF2,HBEGF,ITGA2,ITGA5,MYC,PTPRF,SMAD3	10
Neurological Disease, Organismal Injury and Abnormalities, Psychological Disorders	traumatic brain injury	0.000102		1	CA12,CA14,CACNA1B,CYP2D6,DRD2,FGF2,GABRD,GHR,IGF2,PLAT,PLAU,PTGS2,SNAP25	13
Cell Cycle	entry into interphase	0.000105		-0.591	BHLHE40,CDC6,CDKN1A,CDKN2A,FGF2,HBEGF,ITGA2,MCM10,MYC,NRG1,RUNX2	11
Connective Tissue Disorders, Inflammatory Disease, Organismal Injury and Abnormalities, Skeletal and Muscular Disorders	Rheumatic Disease	0.000106			ACOX2,ADAM12,ADAMTS9,AIF1,ANXA1,ARAP2,ATP8A1,BDNF,CACNA1A,CACNA1B,CD74,CDKN2A,CNTN2,CRYAB,CXCL5,CYYR1,DDX25,DRD2,EDN1,EDNRB,EHD4,F2RL1,FCGR2A,FGF2,FGFR2,FOSB,FOXJ1,FZD5,GABRD,GBP2,GFAP,GHR,HCAR3,HIF1A,HLA-DMB,HLA-DPA1,HRH1,ICAM1,IGFBP5,ITGA5,MAOB,MLPH,MME,MMP11,MYO1C,NGFR,NTRK1,PDCD1LG2,PPARG,PSTPIP1,PTGDS,PTGS2,PTH1R,PTPRN2,PTX3,SCN9A,SDC1,SDC4,SLC1A4,SLC7A1,SNAP25,TF,TFPI2,TFRC,THBS1,THBS2,TLR3…	77
Cancer, Organismal Injury and Abnormalities, Skeletal and Muscular Disorders	smooth muscle tumor	0.000107			ACTC1,ADAM12,AHR,CDC42EP3,CDKN1A,CDKN2A,CYR61,EDNRB,FGF2,FGFR2,FOSL1,GPM6A,HMGA1,IFIT3,IGF2,IGFBP5,IQGAP1,MAF,MICALL1,MMP11,MYC,OLFM1,PDK4,PEG3,PPARG,PTGS2,RRM2,SLC7A1,STX3,TUBA4A	30
Organismal Injury and Abnormalities	Edema	0.000107			ATP1A3,CA12,CA14,EDN1,FZD6,GABRD,HRH1,KIF1A,PIEZO1,PLAT,PTPN14,SERPING1,SLC12A5,VEGFA	14
Cancer, Organismal Injury and Abnormalities, Renal and Urological Disease	Bladder Cancer and Tumors	0.000109			AIM1,AJUBA,ATF3,BIRC3,CACNA1B,CDKN1A,CDKN2A,CDKN2B,DPYD,EMILIN1,FAP,FGF2,FGFR2,FOSB,FOSL1,GABRD,ICAM1,IGF2,LPAR6,MAP2K6,MYT1,NEDD4,NOTCH1,NQO1,PDK4,PLAT,PPARG,PPP1R15A,PTGS2,RBP1,RRM2,RUNX1,SCN9A,TF,TFPI2,THBS1,TLR4,TNFRSF10A,TSHZ2,TUBA4A,VEGFA	41
Cancer, Gastrointestinal Disease, Organismal Injury and Abnormalities	oral cavity carcinoma	0.000111			ACTC1,ADAM12,CDH13,CNN1,DSG2,EDIL3,FGF1,GBP2,IGFBP5,ITGBL1,KIAA1524,KLHL41,MATN2,MMP11,PLAU,PTGS2,ROBO2,RRM2,SERPINE1,TRAM2,TUBA4A,VEGFA	22
Cancer, Organismal Injury and Abnormalities, Skeletal and Muscular Disorders	rhabdomyosarcoma	0.000114			ABCA1,ARHGEF4,ATP6V1B1,CACNA1A,CDKN2A,CPAMD8,CSPG4,DSC3,FAP,GOLGA7B,HSD17B3,IGF2,IGFN1,KLF5,MLPH,MME,MUC6,MYH9,NCAM1,NELL2,NETO2,NOTCH1,PIWIL4,PNP,PTPRN2,ROBO2,RUNX1T1,SKOR1,TLE2,TLR4,TUBA4A,VEGFA,WWC2	33
Cell-To-Cell Signaling and Interaction, Cellular Function and Maintenance, Inflammatory Response	phagocytosis of leukemia cell lines	0.000115		-0.64	ANXA1,AXL,DEF6,FCGR2A,PTX3,RRAS2	6
Tissue Morphology	quantity of epithelial tissue	0.000115		0.243	F2RL1,KLF4,MYC,PTH1R,SOX2,VEGFA	6
Cellular Development	differentiation of neuroblastoma cell lines	0.000116		1.044	BDNF,IGF2,IGFBP5,NCAM1,NOTCH1,NTRK1,PLAT	7
Cell-To-Cell Signaling and Interaction, Cellular Function and Maintenance, Inflammatory Response	phagocytosis of tumor cell lines	0.000116		-0.956	ANXA1,AXL,DEF6,F2RL1,FCGR2A,PTX3,RRAS2	7
Cell-To-Cell Signaling and Interaction	response of leukemia cell lines	0.000116		-0.956	ANXA1,AXL,DEF6,FCGR2A,PTX3,RRAS2,TLR4	7
Cancer, Cell Death and Survival, Organismal Injury and Abnormalities, Tumor Morphology	cell death of cancer cells	0.000119		0.515	BDNF,CD74,CDC6,CDKN1A,ETS1,FHIT,MYC,NGFR,NTRK1,PMAIP1,PPARG,PRKCE,PTGS2,TF,TNFRSF10A,TNFRSF10B,VCAM1,VEGFA	18
Gastrointestinal Disease, Inflammatory Response	inflammation of gastrointestinal tract	0.000121			ANXA1,CDC42EP3,CKMT1A/CKMT1B,COL1A2,CXCL5,CYP11A1,DRD2,EDN1,FGFR2,GABRD,GBP2,HIF1A,ICAM1,PPARG,PROCR,PTGS2,SERPINE1,TF,TLR4,TRAM2,VEGFA	21
Cellular Growth and Proliferation	cytostasis of tumor cell lines	0.000121		-1.014	ADAM12,BHLHE40,CBS/CBSL,CDKN1A,CYR61,ETS1,FHIT,IRF1,LIF,MAP2K6,NOTCH1,NQO1,PPP1R15A,SFRP4,SMAD3,TNFRSF10B	16
Cell Death and Survival	apoptosis of connective tissue cells	0.000123		-0.633	ATF3,BIRC3,CDKN1A,CDKN2A,DAPK1,FGFR2,MYBL2,MYC,PPARG,STC1,TNFRSF10A,TNFRSF10B,VEGFA	13
Cardiovascular System Development and Function, Cell-To-Cell Signaling and Interaction	adhesion of endothelial cells	0.000127		-0.782	ALCAM,GDF15,ICAM1,LTBR,MCAM,NLGN1,PPARG,SERPING1,THBS1,THY1,TLR3,TNFRSF4,VCAM1,VEGFA	14
Hematological System Development and Function	hemostasis	0.000127		-0.469	EDN1,F2RL1,FCGR2A,HS3ST5,ICAM1,ITGA2,ITGA2B,PLAT,PROCR,SEMA3A,TFPI,THBS1,TLR4,VWF	14
Cell-To-Cell Signaling and Interaction, Hair and Skin Development and Function	binding of epithelial cell lines	0.000129		-1.821	ABCA1,ANXA2,BST1,DAPK1,ICAM1,ITGA3,PLAU,SDC4,TLR4	9
Cardiovascular System Development and Function, Tissue Morphology	permeability of vascular system	0.000129		-1.545	CDH5,FGF2,GNAO1,MCAM,PLAT,PLAU,PROCR,PTPRJ,VEGFA	9
Cancer, Endocrine System Disorders, Gastrointestinal Disease, Organismal Injury and Abnormalities	pancreatic adenocarcinoma	0.00013			ABCB4,ABI3BP,ADAM12,ADAMTSL1,ANKRD6,ANXA1,AP3B2,ATP2B2,ATP8A1,AXL,BOC,BST1,C3orf52,C4orf32,CA14,CACNA1A,CACNA1B,CD109,CD74,CD93,CDH23,CDKN1A,CDKN2A,CHGA,CNTN2,CNTN5,COL1A2,COL8A1,CRIM1,CSPG4,CYP2D6,CYR61,CYYR1,DAPK1,DLC1,DLGAP3,DNAAF1,DPYSL5,DYSF,ETS1,ETV4,FAP,FBN2,FREM1,FRMD6,GAP43,GLB1L2,GRIK2,HBEGF,HEG1,HIF1A,HS3ST5,IGF2R,IGFN1,IQGAP1,IRAK2,ITGA3,ITGA5,ITIH5,KCNB1,KIAA0895L,KIF1C,KLF4,LAMC3,LE…	138
Neurological Disease, Organismal Injury and Abnormalities	epileptic seizure	0.00013			ANKRD6,ATF3,BDNF,CACNA1B,CDKN1A,CYR61,FOSB,GABRD,GADD45G,GFAP,KCNB1,KCNK1,PTGS2,SLC2A14,SLC39A14,SPNS2	16
Cancer, Organismal Injury and Abnormalities	chondrosarcoma	0.000134			CDKN1A,CDKN2A,FGFR2,IGF2R,LOXL2,PTCH1,RUNX2,VEGFA	8
Cell-To-Cell Signaling and Interaction, Hematological System Development and Function, Immune Cell Trafficking, Inflammatory Response	activation of phagocytes	0.000134	Decreased	-2.207	ANXA1,CD93,CHGA,F2RL1,HRH1,LTBR,PLAT,SCN9A,SERPING1,THBS1,TLR4,TNFRSF10A,TNFRSF10B	13
Cardiovascular Disease, Organismal Injury and Abnormalities, Skeletal and Muscular Disorders	acute myocardial infarction	0.000134			DRD2,EDN1,FCGR2A,ITGA2B,PLAT,PPARG,PTGS2,PTX3,SERPINE1,SOAT1,TUBA4A,VEGFA,VWF	13
Cardiovascular Disease, Hematological Disease, Organismal Injury and Abnormalities	venous thromboembolism	0.000137			PLAT,PROCR,PTGS2,TFPI,VEGFA	5
Cellular Development, Cellular Growth and Proliferation, Organ Development, Skeletal and Muscular System Development and Function, Tissue Development	proliferation of muscle cells	0.000138	Decreased	-2.65	AIF1,CDH13,EDN1,FGF2,HBEGF,IGFBP5,ITGA5,LIF,NDRG4,PPARG,SERPINE1,ST8SIA1,THBS1,TLR4	14
Cellular Development, Cellular Growth and Proliferation	cell proliferation of sarcoma cell lines	0.000139		-0.007	CD248,CDKN1A,CDKN2A,CNN1,EMILIN1,FGF1,FGF2,FGFR2,FOSL1,GJA1,HMGA1,IGF2,MAP2K6,PLAU,PPARG,PPARGC1A,VEGFA	17
Cancer, Cellular Development, Cellular Growth and Proliferation, Organismal Injury and Abnormalities, Tumor Morphology	proliferation of cancer cells	0.000139		-0.98	BAMBI,CDH5,CDKN2A,CYR61,EDN1,FGF2,FHIT,IGF2,MCAM,MYC,NOTCH1,PRKCE,SEC14L2,SIX1,SMAD3,THBS1,VEGFA	17
Cancer, Cellular Development, Cellular Growth and Proliferation, Organismal Injury and Abnormalities, Tumor Morphology	proliferation of leiomyoma cells	0.000141			EDN1,FGF2,IGF2,PRKCE	4
Gene Expression	transcription of RNA	0.000144		-1.484	ABCA2,AHR,ARNTL2,ATAD2,ATF3,ATP8B1,BAMBI,BCL11A,BHLHE40,CAPN3,CD82,CD9,CDH13,CDKN1A,CDKN2A,CYR61,DACH1,DDX21,DLX5,DTX1,DUSP26,EDN1,EDNRB,ELF4,ETS1,ETV4,F2RL1,FGF1,FGF2,FOSB,FOSL1,FOXJ1,FST,FZD5,GHR,GJA1,GREM1,GRHL1,HEY2,HIF1A,HIF3A,HMGA1,IQGAP1,IRF1,KLF4,KLF5,LEF1,LIF,LOXL2,LTBR,MAF,MAP2K6,MME,MYB,MYBL2,MYC,NACC2,NEK6,NEUROD1,NKX3-2,NOTCH1,NRG1,PAWR,PHGDH,PPARG,PPARGC1A,PRKCE,PTCH1,PTPRN,RELB,RES…	86
Cancer, Organismal Injury and Abnormalities, Reproductive System Disease	ductal breast carcinoma	0.000146			AGPAT2,ANXA1,CDC42EP3,CDKN1A,CDKN2A,CPAMD8,CYR61,FAP,FBN2,FGFR2,FOSL1,GREM1,IER3,IGFN1,KIAA1524,NKX3-2,PDK4,PPP1R1B,PTPRF,RAB11FIP1,ROBO2,RRM2,SNTB1,SOX2,STC2,TNFRSF18,TUBA4A,VEGFA	28
Cell-To-Cell Signaling and Interaction, Hematological System Development and Function	aggregation of blood cells	0.000147		0.927	ANGPTL2,CD9,CSRP1,FCGR2A,ICAM1,ITGA2,ITGA2B,MYH9,PLAT,PTX3,SEMA3A,THBS1,VWF	13
Neurological Disease, Organismal Injury and Abnormalities	neuralgia	0.000147			CACNA1A,CACNA1B,GRIA1,PTGS2,SCN9A,SNAP25	6
Cellular Development, Cellular Growth and Proliferation, Connective Tissue Development and Function, Tissue Development	initiation of generation of dermal fibroblasts	0.000149			KLF4,MYC,SOX2	3
Cellular Development, Cellular Growth and Proliferation, Tissue Development	initiation of generation of induced pluripotent stem cells	0.000149			KLF4,MYC,SOX2	3
Cellular Compromise, Neurological Disease, Organismal Injury and Abnormalities	injury of neurons	0.000149			CHGA,FGF2,IGF2	3
Cell-To-Cell Signaling and Interaction, Nervous System Development and Function	long-term potentiation of brain	0.000149			BDNF,NRG1,PLAT	3
Connective Tissue Development and Function, Organ Morphology, Tissue Morphology	quantity of dermal fibroblasts	0.000149			KLF4,MYC,SOX2	3
Embryonic Development, Tissue Morphology	quantity of embryonic tissue	0.000149			CDKN2A,IGF2,LIF	3
Neurological Disease	sensory deficit	0.000149			NTRK1,PIEZO2,SCN9A	3
Cardiovascular Disease, Dermatological Diseases and Conditions, Organismal Injury and Abnormalities, Skeletal and Muscular Disorders	venous ulcer of leg	0.000149			PTGS2,TFPI,VEGFA	3
Gastrointestinal Disease, Inflammatory Disease, Inflammatory Response, Organismal Injury and Abnormalities	colitis	0.000155			ANXA1,CDC42EP3,CKMT1A/CKMT1B,COL1A2,CXCL5,CYP11A1,DRD2,EDN1,FGFR2,GABRD,GBP2,ICAM1,PPARG,PROCR,PTGS2,SERPINE1,TF,TLR4,TRAM2,VEGFA	20
Cancer, Gastrointestinal Disease, Organismal Injury and Abnormalities	rectum tumor	0.000155			AMER2,AMIGO2,ANKRD6,ANXA1,ATP8A1,CACNA1A,CACNA1B,CDH23,CPAMD8,DPYD,EFNB2,FGFR2,GJA1,GLB1L2,GLIS3,HCAR3,HIF1A,KCND3,KIF5C,LUZP2,MPP6,MYO7B,NACC2,NTNG2,NTRK1,PAWR,PCDH19,PDE9A,PTCH1,PTGS2,PTPRJ,PTPRN,ROBO2,RUNX2,SEMA3A,SFRP4,SLC38A1,TFRC,VEGFA,ZFHX4	40
Cell Death and Survival, Organismal Injury and Abnormalities	apoptosis of epithelial cell lines	0.000156	Decreased	-2.124	ATP2B2,BIRC3,CDKN2A,CRYAB,FGF1,IER3,IRF1,MAP2K6,MAPT,MCOLN3,NEK6,PAWR,PMAIP1,PPP1R15A,PTCH1,TFRC,TJP2,TNFRSF10A,TNFRSF10B	19
Cancer, Organismal Injury and Abnormalities	tumorigenesis of adenocarcinoma	0.000156			ABCA1,ABCC3,ADD2,AGPAT2,AIF1,AIM1,AJUBA,ALDH1L1,ANXA2,ARAP2,ARHGEF28,ATAD2,ATP8A1,ATP8B1,AXL,B3GAT1,BHLHE40,C3orf52,CABP1,CACNA1A,CACNA1B,CAPN12,CD109,CD9,CDC42EP3,CDC6,CDH23,CDH5,CDKN1A,CDKN2A,CLEC3B,CNTN2,COL1A2,CRTAC1,CSPG4,CYP11A1,CYR61,DAPK1,DEF6,ELAVL3,FAAH,FAP,FBN2,FGFR2,FOXJ1,GABRD,GBP2,GDAP1L1,GLB1L2,GNB4,GPAT2,GPM6A,HBEGF,HCAR2,HIF1A,HMGA1,IFIT3,IGF2BP3,IGF2R,ITGA2B,ITGA3,ITGA5,ITIH5,KB…	142
Organismal Injury and Abnormalities	blood clot	0.000158			EDNRB,HCAR2,HCAR3,ITGA2B,PLAT,PLAU,PROCR,PTGS2,RRM2,SERPINE1,SERPINF2,TFPI,THBS1,VEGFA,VWF	15
Cardiovascular Disease, Organismal Injury and Abnormalities, Reproductive System Disease	preeclampsia	0.00016			ACOX2,ACTG2,ANGPTL2,C1GALT1,CDH13,COL8A1,CORO2A,CYP11A1,DSC2,FOXS1,GCNT1,GDF15,KLF5,MAP6,MARVELD2,MYO10,NANS,NETO2,NLGN1,NMNAT3,NTRK3,PDLIM3,PHYHIPL,PRRT2,PTGS2,RFTN2,RUNX1T1,SERPINE1,SNTB1,SPARCL1,SPOCD1,THBS2,TSPOAP1,VEGFA	34
Cell-To-Cell Signaling and Interaction	adhesion of myeloid cells	0.000161		-0.567	ANXA1,GDF15,ICAM1,ITGA5,PLAU,PPARG,SERPINE1,STAB1,THY1,VCAM1,VEGFA	11
Cell Morphology, Cellular Function and Maintenance	permeability of cells	0.000161		0.086	ANXA1,CDH5,ITGA3,MCAM,NT5E,NTN4,PLAU,PROCR,PTPRJ,TJP2,VEGFA	11
Connective Tissue Disorders, Inflammatory Disease, Inflammatory Response, Organismal Injury and Abnormalities, Skeletal and Muscular Disorders	spondylarthritis	0.000161			BDNF,CACNA1A,CACNA1B,CNTN2,NGFR,NTRK1,PTGS2,SCN9A,SLC1A4,TNFRSF10A,TNFRSF10B	11
Cardiovascular System Development and Function, Cell Morphology, Cellular Development, Organismal Development, Tissue Development	tubulation of vascular endothelial cells	0.000162		-1.777	AMIGO2,AXL,CD9,EFNB2,FGF2,HRH1,PPARG,TEAD4,THY1,VEGFA	10
Embryonic Development, Organ Development, Organismal Development, Skeletal and Muscular System Development and Function, Tissue Development	formation of muscle	0.000165		-1.524	ADAM12,CAPN3,DYSF,EDN1,HBEGF,IGF2,ITGA5,MYLK2,OBSCN,TEAD4,VCAM1,VEGFA	12
Cardiovascular Disease, Hereditary Disorder, Organismal Injury and Abnormalities	familial cardiovascular disease	0.00017			ACTC1,CBS/CBSL,COL1A2,CRYAB,DES,DRD2,DSC2,DSG2,ECE1,EDN1,FBN2,GHR,HEY2,HRH1,KCND3,MYLK2,NOTCH1,PDLIM3,RBM20,SCN9A,SMAD3,SOAT1	22
Cellular Growth and Proliferation	colony formation of colorectal cancer cell lines	0.00017		-0.294	DLC1,FGFR2,HIF1A,KLF4,PTGS2,SATB1,VEGFA	7
Cellular Movement	invasion of lung cancer cell lines	0.000174		-1.993	ADAM12,ALCAM,AXL,BDNF,CD82,ETV4,FHIT,FOSL1,PLS1,PPARG,PRKCE,PTGS2,ST8SIA1	13
Endocrine System Disorders, Gastrointestinal Disease, Metabolic Disease, Organismal Injury and Abnormalities, Renal and Urological Disease	diabetic nephropathy	0.000175			ABCA1,AIF1,CA12,CA14,CAPN3,CDKN2A,CLEC3B,CRIP1,FGF1,GRIK2,LEF1,MME,MYC,PPARG,PTGDS,PTGS2,ROBO2,VEGFA	18
Cellular Development, Cellular Growth and Proliferation, Nervous System Development and Function, Tissue Development	proliferation of neuronal cells	0.000178	Decreased	-2.054	BDNF,EFNB2,FGF2,ITGA3,LIF,MAPT,NCAM1,NGFR,NRG1,THBS1,VEGFA	11
Drug Metabolism, Lipid Metabolism, Small Molecule Biochemistry	synthesis of prostaglandin E2	0.000178	Decreased	-2.059	ANXA1,CNTFR,EDN1,FCGR2A,IGF2,ITGA3,KLF5,PLA2G4A,PPARG,PTGS2,SMAD3	11
Cell Cycle	G1/S phase transition of tumor cell lines	0.000181		-0.943	AHR,CDKN1A,CDKN2A,ETS1,GJA1,HMGA1,KLF4,MYC,NRG1,PPARG,PRKCE,SOX2	12
Cellular Movement	invasion of ovarian cancer cell lines	0.000183		-1.555	ATF3,AXL,DLC1,EDN1,ETS1,HIF1A,PLAU,VEGFA	8
Cell Death and Survival	apoptosis of carcinoma cell lines	0.000185		0.414	ALDH1L1,CDCP1,CDKN2A,FGF2,FGFR2,FHIT,HMGA1,KRT18,MYC,NOTCH1,NRG1,PAWR,PMAIP1,PPARG,PPP1R1B,PRKCE,PTGS2,RASD1,REST,RRM2,THY1,TLR4,TNFRSF10A,TNFRSF10B	24
Cellular Development, Cellular Growth and Proliferation, Connective Tissue Development and Function, Skeletal and Muscular System Development and Function, Tissue Development	proliferation of osteoblasts	0.000185		0.447	CYR61,FGF2,FGFR2,GREM1,IGF2,IGFBP5	6
Developmental Disorder, Gastrointestinal Disease, Hereditary Disorder, Neurological Disease, Organismal Injury and Abnormalities	Hirschsprung disease 1	0.000189			CNTN5,DPYD,IRAK3,PLAU,PTCH1	5
