# Supplementary material for: Impact of miRNA-mRNA Profiling and Their Correlation on Medulloblastoma Tumorigenesis
Source: Mol Ther Nucleic Acids. 2018 Jun 19;12:490–503. doi: 10.1016/j.omtn.2018.06.004 (PMC6070673; doi:10.1016/j.omtn.2018.06.004)
Supplement: Table S3. The Number of Genes Involved in Various Diseases and Pathways Specific to the Cerebellum [file mmc4.xls]

## Sheet: Sheet0
SigGeneCerebullumLogFC5_Networks
© 2000-2017 QIAGEN. All rights reserved.
ID	Analysis	Molecules in Network	Score	Focus Molecules	Top Diseases and Functions
1	IPA_SigGeneCerebullumListLogFC5 - 2017-06-20 08:49 AM	AHR,AMIGO2,BAMBI,CDC42EP1,CDCP1,Cg,DES,ECE1,EDN1,EDNRB,F2RL1,FCGR2A,FHIT,FST,GPIIB-IIIA,HLA-DMB,IL1,IRAK2,IRAK3,LCOR,NFkB (complex),NFKBIZ,NGFR,RASSF2,RNF112,RRAS2,SDC4,SLC7A5,SOAT1,STC1,TFPI2,TJP2,TNFRSF4,TNFRSF18,TNFRSF11A	39	31	Cell Death and Survival, Cell Morphology, Dermatological Diseases and Conditions
2	IPA_SigGeneCerebullumListLogFC5 - 2017-06-20 08:49 AM	Alp,BDNF,CD9,CNR1,Collagen type IV,Collagen(s),CSPG4,CYR61,EFNB2,ERK1/2,FGF2,FGFR2,Focal adhesion kinase,FOSB,GFAP,HCAR2,HMMR,IGF2,IGFBP5,Integrin,ITGA2,ITGA3,Laminin,LIF,LRRN1,PDGF BB,PIWIL4,PLAU,PROCR,PTPRJ,RUNX2,SERPINE1,TFPI,TMSB4,VEGFA	29	26	Cardiovascular System Development and Function, Cellular Movement, Organismal Development
3	IPA_SigGeneCerebullumListLogFC5 - 2017-06-20 08:49 AM	Akt,ALCAM,AXL,BST1,CDH13,CDKN2B,CDKN2B-AS1,Creb,DNA-methyltransferase,FOSL1,IER3,KIAA1524,KLF4,Mek,MTORC1,NTRK3,PCK2,PDK4,PMAIP1,PP2A,PPARGC1A,PPP1R1B,Ppp2c,PPP2R2C,PRKAA,Raf,RASD1,SEC14L2,SEMA3C,SEMA6A,SH2B3,SLC22A17,ST8SIA1,SYCP3,SYNM	29	26	Cellular Development, Cellular Growth and Proliferation, Cell Morphology
4	IPA_SigGeneCerebullumListLogFC5 - 2017-06-20 08:49 AM	ABCC3,AJUBA,Alpha catenin,ANXA2,ATAD2,COL8A1,Cpla2,Cyclin D,DHRS2,DTL,FAP,FZD5,Gcn5l,GHR,GINS4,GLIPR1,Growth hormone,HDL-cholesterol,HSD11B2,KIF1C,LDL-cholesterol,LEF1,MYB,MYC,MYH9,NETO2,NRG1,PERP,RAC2,Rock,SERPINF2,STAT5a/b,TF,ULBP1,WDHD1	29	26	Cancer, Organismal Injury and Abnormalities, Cellular Function and Maintenance
5	IPA_SigGeneCerebullumListLogFC5 - 2017-06-20 08:49 AM	ADAM12,ARHGEF4,Caspase 3/7,CDKN1A,CHGA,Collagen type III,Cyclin A,Cyclin E,ELF4,F Actin,FRMD6,GDF15,HBEGF,HEY2,IQGAP1,ITGA2B,KLF5,KRT18,MAP2K1/2,MFNG,NCAM1,NEUROD1,NLGN1,Notch,NOTCH1,NTRK1,PACSIN3,PI3K (complex),PRKCE,RHOU,RUNX1,RUNX1T1,SEMA3A,Smad,VWF	29	26	Cellular Movement, Cell Morphology, Cellular Assembly and Organization
6	IPA_SigGeneCerebullumListLogFC5 - 2017-06-20 08:49 AM	AIF1,AMPK,AURK,BCL11A,BCR (complex),BIRC3,caspase,ETS1,GADD45G,GBP2,GJA1,hemoglobin,IFIT3,Ifn gamma,IGF2BP3,Jnk,LTBR,MAF,MME,NFAT (complex),NQO1,p85 (pik3r),PAWR,PTPRN2,PTX3,PVR,RELB,SAA,TCR,THY1,TLR3,TNFRSF10A,TNFRSF10B,TNFRSF12A,VCAM1	26	24	Cancer, Organismal Injury and Abnormalities, Cellular Development
7	IPA_SigGeneCerebullumListLogFC5 - 2017-06-20 08:49 AM	26s Proteasome,ABCA1,Alpha tubulin,calpain,CD74,CDC6,CDK4/6,CDKN2A,DLX5,E2f,GNB4,HIF1A,HIF3A,Igm,ITGA5,Lfa-1,MAPT,MCM10,MYBL2,MYO7A,Nr1h,NT5E,RAB11FIP1,RAD51,Ras homolog,RHPN2,SLC2A14,SNTB1,SOX2,SRC (family),STC2,TEAD4,TFRC,TTBK1,Ubiquitin	26	24	Cancer, Organismal Functions, Organismal Injury and Abnormalities
8	IPA_SigGeneCerebullumListLogFC5 - 2017-06-20 08:49 AM	ATF3,CD55,CD82,CECR1,CHAC1,CXCL5,EIF2S1,EMID1,Erm,ICAM1,IFN Beta,IL12 (complex),IL12 (family),Immunoglobulin,Integrin alpha 3 beta 1,Interferon alpha,IRF1,LDL,LOXL2,MAP2K6,MCAM,NAIP,P38 MAPK,Pde4,Pkc(s),PLA2G4A,PLAT,PNP,PPP1R15A,PRKCH,RBP1,SLFN5,SYK/ZAP,TLR4,TRIB2	24	23	Infectious Diseases, Cellular Movement, Cancer
9	IPA_SigGeneCerebullumListLogFC5 - 2017-06-20 08:49 AM	ADCY,AKAP12,ANXA1,Ap1,CA12,Cbp/p300,CD3,CDH5,CDH15,COL1A2,Collagen Alpha1,CYP11A1,DRD2,DSC2,ERK,estrogen receptor,FGF1,HMGA1,Hsp27,Mapk,OSMR,PCDH19,PI3K (family),Pka catalytic subunit,PPARG,PTGS2,Ras,RRM2,SDC1,SMAD3,Smad2/3,THBS1,THBS2,UCN,Vegf	21	21	Cardiovascular System Development and Function, Inflammatory Response, Organismal Injury and Abnormalities
10	IPA_SigGeneCerebullumListLogFC5 - 2017-06-20 08:49 AM	ACTG2,AIM1,AKAP12,ARL4C,BNIP3L,CAPZA1,COL15A1,CYP27A1,DAPK1,DHCR7,DSG2,EGLN,FSH,GPRC5A,IgG,Lh,MAP4K4,MUC6,NRCAM,P4HA2,PDLIM3,PLS3,PLXDC2,PPFIA4,PPP2R5B,PTCH1,PTPRF,PTPRN,PYGL,RAB27A,Secretase gamma,TCF,TK1,UPP1,VLDLR	19	20	Nervous System Development and Function, Organ Morphology, Organismal Development
11	IPA_SigGeneCerebullumListLogFC5 - 2017-06-20 08:49 AM	ARNTL2,CAPN3,CCNA1,CD9,CD55,CD209,CKMT1A/CKMT1B,CRHR1,CSRP1,EDN1,EPAS1,FBLN2,GJA1,Gm-csf,GRIK2,HAMP,HIF3A,ITIH5,LPAR1,MYBL2,NELL2,NMNAT1,NOP2,PARP1,PLA2G4A,PRKCH,PTGER2,PTGS2,RPS3A,SEMA4A,SFRP4,SIX1,TIA1,TMPRSS6,VEGFA	19	20	Cellular Function and Maintenance, Cardiovascular System Development and Function, Organ Morphology
12	IPA_SigGeneCerebullumListLogFC5 - 2017-06-20 08:49 AM	ATP2A3,B4GALT1,B4GALT5,CBS/CBSL,CLCF1,CNTFR,CORO2A,CRLF1,CTSV,ETV4,GCNT1,IL6ST,KDM5B,KRT18,LGALS3,LGALS3BP,LIFR,MUC4,MUC5AC,NF1,NFATC1,NGFR,NR3C1,NTRK1,PDCD1LG2,PRLR,PTH1R,PTPRC,RNASET2,SELE,SP1,SWAP70,TNFRSF10B,TNFSF14,VCAM1	18	19	Cell Death and Survival, Cellular Movement, Tissue Morphology
13	IPA_SigGeneCerebullumListLogFC5 - 2017-06-20 08:49 AM	C12orf75,CD74,CD93,CD248,CNOT7,CXCL8,CXCR2,FXYD6,G-protein beta,GHR,GNAO1,GNB5,GNG2,GNG12,GPR143,GRIA1,IFIT3,ITGAX,LGALS3BP,LY6E,LYPD1,MME,MPP6,PDLIM2,PHLDA1,PLCB2,PRR16,RARA,RCAN1,RTN1,SH3RF2,SLC14A1,STRA6,TGM2,ZNF217	18	19	Cell-To-Cell Signaling and Interaction, Cellular Function and Maintenance, Hematological System Development and Function
14	IPA_SigGeneCerebullumListLogFC5 - 2017-06-20 08:49 AM	ADORA2B,ATF3,CCL18,CFB,CNN1,COL1A2,CTSC,CXCL2,CXCL5,DSC3,Eotaxin,GCLM,GPR176,HCAR3,HTR7,IDO1,IL13,IRAK3,MAP3K7CL,NCAPH,NRIP3,OASL,PCDHB2,PHLDA1,PIEZO1,RIN2,S100A6,SLC16A3,SLC7A1,STAB1,STAC,SYNJ2,TLR6,TNF,TREM1	15	17	Cellular Movement, Hematological System Development and Function, Immune Cell Trafficking
15	IPA_SigGeneCerebullumListLogFC5 - 2017-06-20 08:49 AM	AHR,AIM2,AMPD3,BHLHE40,CDC42EP3,CHI3L1,COL1A1,Cpla2,CRP,EBI3,FAAH,FGFR2,GREM1,HLA-DPA1,HLA-DRA,IGFBP5,IL24,IL27,IL17F,IL1B,JAG2,LEP,MIF,MMP11,MRC1,MUC4,NAMPT,PILRA,PTGDS,RELB,SERPINE1,SLC39A14,SMAD4,THBS1,TRAM2	15	17	Connective Tissue Disorders, Inflammatory Disease, Organismal Injury and Abnormalities
16	IPA_SigGeneCerebullumListLogFC5 - 2017-06-20 08:49 AM	ADAM12,ARHGEF28,C1GALT1,CD109,CDCP1,CDHR1,CELF1,Cofilin,DLC1,DVL1,EGFR,FZD6,GAS6,HSD17B3,IGF2BP3,ITGA2,MCOLN3,MET,MGEA5,MYO10,MYOF,NFASC,OTUD7B,PIWIL4,PTK2,PTPRK,RAB11FIP1,RHOA,S1PR2,SERPINE2,Smad,TBXA2R,TGFBR1,TGFBR2,TNS4	15	17	Cellular Movement, Cardiovascular System Development and Function, Cell-To-Cell Signaling and Interaction
17	IPA_SigGeneCerebullumListLogFC5 - 2017-06-20 08:49 AM	ANXA3,ARHGAP29,ARID3A,ARSJ,CD24,CEMIP,CREBBP,CRIP1,CST5,DDX21,ELOVL7,FHL1,GAP43,GDF15,HNRNPA2B1,HS2ST1,IGF1,IGFBP2,JMJD1C,KMT2E,NCOA3,NRP1,REST,SCN9A,SNAP25,SPHK1,SRSF1,SULT1A1,SYN1,SYT7,THRA,TUFT1,USP37,VCAN,WDR77	15	17	Cellular Development, Cellular Growth and Proliferation, Cancer
18	IPA_SigGeneCerebullumListLogFC5 - 2017-06-20 08:49 AM	ATF3,ATP8B1,ATR,BCL2,BRCA1,BRI3BP,CFTR,CXCL8,DLG1,DPH6,DPYSL5,EREG,FAM83G,GCH1,IFNG,ITGBL1,KAT5,MAP1LC3B2,MICAL1,MYC,NEK6,NEK7,NEK9,NUPR1,OGN,OSBPL6,PARP1,RELA,RFTN2,STK38,STX3,TFAP2A	14	16	Cell Death and Survival, Cell Cycle, Cellular Growth and Proliferation
19	IPA_SigGeneCerebullumListLogFC5 - 2017-06-20 08:49 AM	14-3-3,ADD2,BTG3,CALD1,CPSF2,ENO3,FAM129A,Gsk3,GULP1,Hat,Hdac,Histone h3,Histone h4,Hsp70,Hsp90,HVCN1,IGF2R,KIF4A,LUZP1,MEIS1,MYO1C,MYT1,NDRG4,NELFE,P-TEFb,RAD51AP1,RNA polymerase II,SATB1,SFRP1,SLC27A2,SMC2,SRPK2,TPD52L1,TUBA4A,ZBTB5	13	16	Cell Cycle, Cellular Assembly and Organization, Cellular Function and Maintenance
20	IPA_SigGeneCerebullumListLogFC5 - 2017-06-20 08:49 AM	ADAMTS9,AOX1,BCL2,CTNNB1,CYP2D6,DNMT3B,DSP,ENO2,F11,FABP1,FUT3,FUT8,GALNT6,GMDS,HGFAC,HNF1A,HNF4A,IDO1,IGFBP5,LEF1,MAOB,mir-29,mir-148,MUC4,NKX2-1,PEG3,PKP1,PLP2,PPP1R13L,PPP1R1B,PTPN14,RPP25,SERPING1,SLC1A4,UGT1A7 (includes others)	13	16	Cancer, Organismal Injury and Abnormalities, Reproductive System Disease
21	IPA_SigGeneCerebullumListLogFC5 - 2017-06-20 08:49 AM	AHI1,ANO1,BOC,BRINP1,CAD,CCND1,CHD4,DNAJB6,E2F3,FOXJ1,GRHL1,H2AFZ,HELLS,HEXIM1,HR,IGFBP5,KCNK1,MGAT4A,NACC2,NCEH1,PCLAF,PHGDH,PIEZO2,POLR2A,RALGPS2,RB1CC1,RCOR2,SNRK,TK1,TP73,TPX2,ZMYND8,ZNF326,ZNF592,ZNF687	12	15	Cellular Development, Cellular Growth and Proliferation, Developmental Disorder
22	IPA_SigGeneCerebullumListLogFC5 - 2017-06-20 08:49 AM	ADAM12,ANGPTL2,AREG,AZGP1,CA14,CTSB,EVA1A,FGF9,GPM6A,GSTP1,HBB,IFI16,IFIT1,IGFBP3,IGFBP7,LGALS3,MAPK1,MAPK13,MECP2,NFIC,NFIX,PLS1,PRSS12,PSMB9,RCOR1,SEL1L3,SELENOP,SIN3A,SLC12A5,SMARCA4,SPARCL1,SPOCD1,TAP1,TMEM154,TNFRSF10C	11	14	Organ Morphology, Cancer, Organismal Injury and Abnormalities
23	IPA_SigGeneCerebullumListLogFC5 - 2017-06-20 08:49 AM	ABCC4,AR,ATM,ATP1A3,BCL6B,BRD4,CASP3,CAST,DACH1,DCTPP1,DHCR24,DNM1L,ESR2,GAST,HS3ST5,KDM4B,MAPK10,MEF2C,MME,MRAS,MTHFD1L,MYLK2,NDRG2,NKX3-1,OBSCN,PARK7,PDE9A,PELP1,PKMYT1,PSAT1,RRM2,SLC16A9,STK4,TCF7L2,TNFSF12	11	14	Cell Death and Survival, Cellular Growth and Proliferation, Tissue Development
24	IPA_SigGeneCerebullumListLogFC5 - 2017-06-20 08:49 AM	ABCB4,API5,ARHGEF2,ARID3B,BCL2L11,C3orf52,CRYAB,CTTNBP2,CTTNBP2NL,CUL2,CYFIP2,DTX1,FASLG,GLIS3,HRH1,KIF5C,KLF5,LBR,LIF,mir-19,mir-25,NOTCH3,PACSIN1,PCGF2,PDCD10,PRKCD,PSTPIP1,RAI14,STK25,STRIP2,STRN3,TP53,TRAF1,TRAF3IP3,YWHAG	10	13	Cell Death and Survival, Skeletal and Muscular Disorders, Cellular Development
25	IPA_SigGeneCerebullumListLogFC5 - 2017-06-20 08:49 AM	ADAM9,Alpha Actinin,ASAP2,CDH17,CLDN5,Collagen type I,CPA4,CTTN,DEF6,DYSF,ELN,EMILIN1,GIT1,ITGA4,ITGA9,ITGB1,LAPTM5,LCN2,MMP9,NEDD4,NOV,PODXL2,PTK6,PXN,SH3GL2,SLC3A2,SLC7A8,SNCA,SNCB,STAT5A,Talin,TES,TGFBI,TMSB4,ZYX	10	13	Cell-To-Cell Signaling and Interaction, Cellular Assembly and Organization, Cellular Movement
