# Supplementary material for: Impact of miRNA-mRNA Profiling and Their Correlation on Medulloblastoma Tumorigenesis
Source: Mol Ther Nucleic Acids. 2018 Jun 19;12:490–503. doi: 10.1016/j.omtn.2018.06.004 (PMC6070673; doi:10.1016/j.omtn.2018.06.004)
Supplement: Table S4. Top Diseases and Functions Controlled by the Genes that Express in the Cerebellum — The log fold change five or above was considered as significant. [file mmc5.xls]

## Sheet: Sheet0
SigGeneCerebullumLogFC5_CanonicalPathwayAdjPVal
© 2000-2017 QIAGEN. All rights reserved.
Ingenuity Canonical Pathways	-log(B-H p-value)	Ratio	z-score	Molecules
Axonal Guidance Signaling	2.58	0.0769	#NUM!	MME,RAC2,PAPPA2,PLCB2,BDNF,SEMA6A,VEGFA,GNB4,EFNB2,MICAL1,ITGA3,NGFR,NTRK1,PRKCE,MMP11,SEMA4A,ROBO2,GNG12,ITGA2,PTCH1,TUBA4A,ITGA5,FGFR2,DPYSL5,ADAMTS9,SEMA3A,RRAS2,ADAM12,NTRK3,GNAO1,FZD6,FZD5,PRKCH,SEMA3C
Hepatic Fibrosis / Hepatic Stellate Cell Activation	2.58	0.105	#NUM!	VCAM1,ICAM1,MYH9,EDNRB,FGF2,SMAD3,FGFR2,BAMBI,COL8A1,IGFBP5,FGF1,VEGFA,COL1A2,TLR4,IGF2,EDN1,NGFR,ECE1,SERPINE1
STAT3 Pathway	2.45	0.151	0.905	MYC,GHR,RRAS2,NTRK3,NGFR,NTRK1,CDKN1A,MAPK10,FGFR2,TNFRSF11A,IGF2R
Signaling by Rho Family GTPases	2.45	0.0894	-0.229	ARHGEF4,NEDD4,ITGA2,CDH6,ITGA5,CDC42EP3,FGFR2,CDH15,IQGAP1,DES,GNB4,ITGA3,CDH5,GNAO1,RHOU,MAPK10,CDC42EP1,GFAP,ACTG2,CDH13,ACTC1,GNG12
PTEN Signaling	2.39	0.118	0	RAC2,ITGA2,ITGA5,FGFR2,TNFRSF11A,IGF2R,SYNJ2,ITGA3,RRAS2,GHR,NTRK3,NGFR,CDKN1A,NTRK1
Molecular Mechanisms of Cancer	2.39	0.0761	#NUM!	MAP2K6,CDKN2A,RAC2,PLCB2,SMAD3,HIF1A,CDKN2B,MYC,ITGA3,RHOU,PRKCE,BIRC3,NAIP,PMAIP1,ARHGEF4,ITGA2,PTCH1,ITGA5,FGFR2,RRAS2,GNAO1,CDKN1A,MAPK10,FZD6,FZD5,PRKCH,LEF1,NOTCH1
Role of Macrophages, Fibroblasts and Endothelial Cells in Rheumatoid Arthritis	2.26	0.08	#NUM!	MAP2K6,SFRP4,PLCB2,VCAM1,ICAM1,FGF2,FGFR2,IRAK3,MYC,VEGFA,TLR4,RRAS2,F2RL1,NGFR,GNAO1,FZD6,PRKCE,DKK2,PRKCH,FZD5,LEF1,TLR3,LTBR,IRAK2
IL-8 Signaling	2.23	0.0918	-1.5	RAC2,PLCB2,VCAM1,ICAM1,FGFR2,HBEGF,IRAK3,IQGAP1,VEGFA,GNB4,RRAS2,RHOU,MAPK10,PRKCE,PRKCH,PTGS2,GNG12,IRAK2
HGF Signaling	2.23	0.114	-0.632	CDKN2A,ETS1,ITGA2,ITGA5,FGFR2,ELF4,ITGA3,RRAS2,CDKN1A,MAPK10,PRKCE,PRKCH,PTGS2
Virus Entry via Endocytic Pathways	2.14	0.118	#NUM!	RAC2,CD55,ITGA3,RRAS2,ITGA2,TFRC,ITGA5,FGFR2,PRKCE,PRKCH,ACTG2,ACTC1
Tec Kinase Signaling	2.14	0.0952	-1.387	ITGA2,TNFRSF10B,ITGA5,FGFR2,GNB4,TLR4,ITGA3,GNAO1,RHOU,MAPK10,PRKCE,PRKCH,ACTG2,ACTC1,TNFRSF10A,GNG12
Leukocyte Extravasation Signaling	2.12	0.0878	-1.213	RAC2,VCAM1,ICAM1,ITGA2,ITGA5,FGFR2,THY1,ITGA3,CLDN5,EDIL3,CDH5,MAPK10,PRKCE,PRKCH,MMP11,ACTG2,DLC1,ACTC1
Thyroid Cancer Signaling	2.02	0.179	#NUM!	PPARG,MYC,RRAS2,BDNF,NTRK3,NTRK1,LEF1
Serine Biosynthesis	1.95	0.6	#NUM!	PSAT1,DUSP26,PHGDH
Agrin Interactions at Neuromuscular Junction	1.94	0.134	-1.667	NRG1,RAC2,ITGA3,RRAS2,ITGA2,MAPK10,ITGA5,ACTG2,ACTC1
CDK5 Signaling	1.9	0.112	0.333	FOSB,ITGA3,RRAS2,BDNF,PPP1R1B,MAPT,NGFR,ITGA2,MAPK10,PPP2R2C,CACNA1A
Adipogenesis pathway	1.87	0.0985	#NUM!	PPARG,CDKN2A,RUNX1T1,FGF2,SMAD3,AGPAT2,KLF5,FZD6,FGFR2,FZD5,HIF1A,RBP1,FGF1
Germ Cell-Sertoli Cell Junction Signaling	1.84	0.0888	#NUM!	MAP2K6,RAC2,MYO7A,ITGA2,TUBA4A,FGFR2,LAMC3,IQGAP1,PLS1,ITGA3,RRAS2,RHOU,MAPK10,ACTG2,ACTC1
Bladder Cancer Signaling	1.84	0.116	#NUM!	CDKN2A,VEGFA,MYC,DAPK1,RRAS2,THBS1,FGF2,CDKN1A,MMP11,FGF1
RhoGDI Signaling	1.79	0.0872	0.577	ARHGEF4,ITGA2,CDH6,ITGA5,CDH15,GNB4,ITGA3,CDH5,GNAO1,RHOU,ACTG2,CDH13,ACTC1,DLC1,GNG12
Agranulocyte Adhesion and Diapedesis	1.74	0.0857	#NUM!	VCAM1,ICAM1,MYH9,ITGA2,ITGA5,SDC4,CXCL5,HRH1,ITGA3,PODXL2,CLDN5,CDH5,MMP11,ACTG2,ACTC1
Coagulation System	1.7	0.171	-0.816	VWF,PLAU,SERPINE1,TFPI,SERPINF2,PLAT
Superpathway of Serine and Glycine Biosynthesis I	1.64	0.429	#NUM!	PSAT1,DUSP26,PHGDH
Granulocyte Adhesion and Diapedesis	1.59	0.0848	#NUM!	VCAM1,ICAM1,SDC1,ITGA2,ITGA5,THY1,SDC4,CXCL5,HRH1,ITGA3,CLDN5,CDH5,NGFR,MMP11
HMGB1 Signaling	1.55	0.0916	0	MAP2K6,TLR4,VCAM1,ICAM1,LIF,RRAS2,NGFR,RHOU,MAPK10,FGFR2,SERPINE1,PLAT
Adenosine Nucleotides Degradation II	1.55	0.25	#NUM!	CECR1,NT5E,PNP,AOX1
Phagosome Formation	1.55	0.0957	#NUM!	TLR4,ITGA3,PLCB2,FCGR2A,ITGA2,RHOU,ITGA5,FGFR2,PRKCE,PRKCH,TLR3
Role of Osteoblasts, Osteoclasts and Chondrocytes in Rheumatoid Arthritis	1.54	0.0749	#NUM!	MAP2K6,NAIP,SFRP4,DLX5,ITGA2,ITGA5,FGFR2,TNFRSF11A,ITGA3,RUNX2,NGFR,FZD6,MAPK10,DKK2,LEF1,FZD5,BIRC3
Pancreatic Adenocarcinoma Signaling	1.49	0.0932	-1.414	RAD51,CDKN2A,VEGFA,SMAD3,CDKN1A,MAPK10,HBEGF,FGFR2,PTGS2,CDKN2B,NOTCH1
Mechanisms of Viral Exit from Host Cells	1.47	0.146	#NUM!	NEDD4,PRKCE,PRKCH,ACTG2,SH3GL2,ACTC1
Neuregulin Signaling	1.47	0.105	-2.449	NRG1,MYC,ITGA3,RRAS2,ITGA2,ITGA5,HBEGF,PRKCE,PRKCH
Hepatic Cholestasis	1.45	0.0828	#NUM!	TJP2,LIF,CYP27A1,IRAK3,ATP8B1,TLR4,ABCB4,NGFR,MAPK10,PRKCE,PRKCH,ABCC3,IRAK2
NF-κB Signaling	1.44	0.0791	0	MAP2K6,TLR4,GHR,RRAS2,NTRK3,RELB,NGFR,NTRK1,FGFR2,TLR3,IRAK3,LTBR,TNFRSF11A,IGF2R
Purine Nucleotides Degradation II (Aerobic)	1.37	0.211	#NUM!	CECR1,NT5E,PNP,AOX1
Reelin Signaling in Neurons	1.32	0.0978	#NUM!	ARHGEF4,ITGA3,MAPT,CNR1,ITGA2,MAPK10,ITGA5,FGFR2,VLDLR
p53 Signaling	1.28	0.0901	-2.333	CDKN2A,PMAIP1,GADD45G,THBS1,TNFRSF10B,CDKN1A,PERP,FGFR2,HIF1A,TNFRSF10A
ILK Signaling	1.18	0.0729	-0.277	MAP2K6,MYH9,FGFR2,HIF1A,VEGFA,MYC,RHOU,MAPK10,LEF1,PPP2R2C,KRT18,ACTG2,PTGS2,ACTC1
FAK Signaling	1.18	0.0918	#NUM!	ITGA3,RRAS2,HMMR,ITGA2,ITGA5,FGFR2,ACTG2,ACTC1,CAPN3
Sertoli Cell-Sertoli Cell Junction Signaling	1.18	0.0751	#NUM!	MPP6,ITGA3,CLDN5,TJP2,RRAS2,MYO7A,ITGA2,TUBA4A,MAPK10,ITGA5,ACTG2,ACTC1,PLS1
Colorectal Cancer Metastasis Signaling	1.06	0.0661	-0.535	SMAD3,FGFR2,VEGFA,MYC,GNB4,TLR4,RRAS2,RHOU,FZD6,MAPK10,MMP11,LEF1,FZD5,TLR3,PTGS2,GNG12
Guanosine Nucleotides Degradation III	1.06	0.231	#NUM!	NT5E,PNP,AOX1
Actin Cytoskeleton Signaling	1.06	0.0676	-1.155	RAC2,ARHGEF4,MYH9,FGF2,MYLK2,ITGA2,ITGA5,FGFR2,IQGAP1,FGF1,ITGA3,RRAS2,ACTG2,ACTC1,GNG12
Inhibition of Matrix Metalloproteases	1.06	0.132	#NUM!	SDC1,ADAM12,THBS2,MMP11,TFPI2
Ovarian Cancer Signaling	1.05	0.0769	#NUM!	RAD51,CDKN2A,VEGFA,GJA1,RRAS2,EDN1,FZD6,FGFR2,FZD5,LEF1,PTGS2
Endothelin-1 Signaling	1.05	0.071	-0.577	MYC,PLA2G4A,PLCB2,RRAS2,EDN1,EDNRB,GNAO1,MAPK10,FGFR2,PRKCE,PRKCH,ECE1,PTGS2
FXR/RXR Activation	1.04	0.08	#NUM!	PPARG,SDC1,CYP27A1,ABCB4,TF,PCK2,MAPK10,VLDLR,SERPINF2,PPARGC1A
Caveolar-mediated Endocytosis Signaling	1.04	0.0986	#NUM!	CD55,ITGA3,ITGA2B,ITGA2,ITGA5,ACTG2,ACTC1
Xenobiotic Metabolism Signaling	1.04	0.0632	#NUM!	MAP2K6,NDST3,NQO1,MAF,FGFR2,MAOB,ALDH1L1,RRAS2,SULT4A1,SULT1A1,PRKCE,PRKCH,PPP2R2C,ABCC3,AHR,HS3ST5,PPARGC1A
Corticotropin Releasing Hormone Signaling	1.04	0.0841	-0.378	VEGFA,BDNF,CNR1,UCN,PTCH1,GNAO1,PRKCE,PRKCH,PTGS2
Urate Biosynthesis/Inosine 5'-phosphate Degradation	1.04	0.214	#NUM!	NT5E,PNP,AOX1
Wnt/β-catenin Signaling	1.04	0.0723	-1	SOX2,CDKN2A,MYC,SFRP4,GJA1,CDH5,GNAO1,FZD6,DKK2,FZD5,PPP2R2C,LEF1
Glioma Signaling	1.02	0.0826	0	CDKN2A,IGF2,RRAS2,CDKN1A,FGFR2,PRKCE,PRKCH,IGF2R,CDKN2B
MIF Regulation of Innate Immunity	1.01	0.122	-0.447	PLA2G4A,TLR4,MAPK10,PTGS2,CD74
Paxillin Signaling	1.01	0.0818	-0.707	ITGA3,ITGA2B,RRAS2,ITGA2,MAPK10,ITGA5,FGFR2,ACTG2,ACTC1
Neurotrophin/TRK Signaling	0.953	0.0921	0.447	MAP2K6,RRAS2,BDNF,NTRK3,NGFR,NTRK1,FGFR2
iNOS Signaling	0.952	0.116	#NUM!	TLR4,IRAK3,HMGA1,IRF1,IRAK2
Huntington's Disease Signaling	0.947	0.063	0.302	NEUROD1,PLCB2,BDNF,REST,PACSIN1,FGFR2,RCOR2,SNAP25,GNB4,CACNA1B,NTRK1,PRKCE,PRKCH,GNG12,CAPN3
Adenine and Adenosine Salvage III	0.947	0.333	#NUM!	CECR1,PNP
Purine Ribonucleosides Degradation to Ribose-1-phosphate	0.947	0.333	#NUM!	CECR1,PNP
Dopamine Degradation	0.947	0.138	#NUM!	MAOB,ALDH1L1,SULT4A1,SULT1A1
ErbB Signaling	0.929	0.0825	#NUM!	MAP2K6,NRG1,RRAS2,MAPK10,HBEGF,FGFR2,PRKCE,PRKCH
Protein Kinase A Signaling	0.929	0.0559	-0.5	AKAP12,PLCB2,ADD2,PDE9A,PPP1R1B,PTPN14,SMAD3,MYLK2,PTCH1,PYGL,PTPRF,GNB4,PTPRJ,DUSP26,NGFR,PRKCE,PRKCH,LEF1,PTGS2,PTPRN,GNG12
ERK/MAPK Signaling	0.929	0.0657	-2.496	PPARG,ETS1,RAC2,ITGA2,FGFR2,ITGA5,MYC,PLA2G4A,ELF4,ITGA3,RRAS2,PRKCE,PPP2R2C
Glioblastoma Multiforme Signaling	0.905	0.0696	0.905	CDKN2A,MYC,IGF2,PLCB2,RRAS2,CDKN1A,RHOU,FZD6,FGFR2,FZD5,LEF1
Cell Cycle: G1/S Checkpoint Regulation	0.894	0.0952	-0.816	NRG1,CDKN2A,MYC,SMAD3,CDKN1A,CDKN2B
Fc Epsilon RI Signaling	0.894	0.0756	-0.333	MAP2K6,SYNJ2,PLA2G4A,RAC2,RRAS2,MAPK10,FGFR2,PRKCE,PRKCH
Human Embryonic Stem Cell Pluripotency	0.887	0.0714	#NUM!	SOX2,BDNF,FGF2,NTRK3,SMAD3,NTRK1,FZD6,FGFR2,FZD5,LEF1
RhoA Signaling	0.887	0.075	-0.707	RHPN2,NEDD4,LPAR6,MYLK2,CDC42EP3,CDC42EP1,ACTG2,ACTC1,DLC1
Dendritic Cell Maturation	0.887	0.0659	1.155	COL1A2,TLR4,PLCB2,ICAM1,FCGR2A,RELB,NGFR,HLA-DMB,MAPK10,FGFR2,LTBR,TLR3
Cholecystokinin/Gastrin-mediated Signaling	0.887	0.0792	0	MAP2K6,PLCB2,RRAS2,RHOU,MAPK10,PRKCE,PRKCH,PTGS2
Inhibition of Angiogenesis by TSP1	0.874	0.125	#NUM!	VEGFA,SDC1,THBS1,MAPK10
PI3K/AKT Signaling	0.869	0.0738	-1.414	SYNJ2,ITGA3,RRAS2,CDKN1A,ITGA2,GDF15,ITGA5,PPP2R2C,PTGS2
Epithelial Adherens Junction Signaling	0.86	0.0699	#NUM!	MYH9,RRAS2,MYO7A,TUBA4A,LEF1,ACTG2,IQGAP1,ACTC1,NOTCH1,FGF1
MIF-mediated Glucocorticoid Regulation	0.847	0.121	#NUM!	PLA2G4A,TLR4,PTGS2,CD74
α-Adrenergic Signaling	0.845	0.0824	-1.342	GNB4,RRAS2,PRKCE,PRKCH,PYGL,SLC8A2,GNG12
Regulation of the Epithelial-Mesenchymal Transition Pathway	0.844	0.0642	#NUM!	MAP2K6,ETS1,RRAS2,FGF2,SMAD3,FZD6,FGFR2,FZD5,LEF1,HIF1A,NOTCH1,FGF1
Mouse Embryonic Stem Cell Pluripotency	0.843	0.0762	-0.707	SOX2,MYC,LIF,RRAS2,FZD6,FGFR2,FZD5,LEF1
LPS-stimulated MAPK Signaling	0.843	0.0814	-0.378	MAP2K6,TLR4,RRAS2,MAPK10,FGFR2,PRKCE,PRKCH
NF-κB Activation by Viruses	0.843	0.0814	-1.89	ITGA3,RRAS2,ITGA2,ITGA5,FGFR2,PRKCE,PRKCH
Regulation of Actin-based Motility by Rho	0.825	0.0805	-1.134	RAC2,ITGA3,ITGA2,RHOU,ITGA5,ACTG2,ACTC1
Integrin Signaling	0.823	0.0613	0	RAC2,ITGA2B,ITGA3,RRAS2,TSPAN7,MYLK2,ITGA2,RHOU,ITGA5,FGFR2,ACTG2,ACTC1,CAPN3
G Beta Gamma Signaling	0.812	0.0795	-1.633	GNB4,RRAS2,GNAO1,HBEGF,PRKCE,PRKCH,GNG12
14-3-3-mediated Signaling	0.793	0.0698	0	PLCB2,RRAS2,MAPT,TUBA4A,MAPK10,FGFR2,PRKCE,GFAP,PRKCH
Ephrin Receptor Signaling	0.793	0.064	-1.633	VEGFA,RAC2,GNB4,EFNB2,ITGA3,RRAS2,ITGA2,GNAO1,ITGA5,GNG12,FGF1
Gα12/13 Signaling	0.793	0.0692	0.333	LPAR6,RRAS2,CDH5,F2RL1,MAPK10,CDH6,FGFR2,CDH15,CDH13
Inflammasome pathway	0.793	0.143	#NUM!	NAIP,TLR4,NEK7
Chondroitin Sulfate Biosynthesis	0.793	0.0943	#NUM!	NDST3,SULT4A1,SULT1A1,B3GAT1,HS3ST5
Amyotrophic Lateral Sclerosis Signaling	0.793	0.0727	#NUM!	VEGFA,NAIP,GRIA1,FGFR2,GRIK2,BIRC3,CACNA1A,CAPN3
Role of Pattern Recognition Receptors in Recognition of Bacteria and Viruses	0.793	0.0687	-0.378	PTX3,TLR4,LIF,MAPK10,FGFR2,PRKCE,PRKCH,TLR3,EIF2S1
P2Y Purigenic Receptor Signaling Pathway	0.793	0.0687	-0.378	MYC,GNB4,PLCB2,ITGA2B,RRAS2,FGFR2,PRKCE,PRKCH,GNG12
Xanthine and Xanthosine Salvage	0.793	1	#NUM!	PNP
IL-1 Signaling	0.793	0.0769	1.342	MAP2K6,GNB4,GNAO1,MAPK10,IRAK3,GNG12,IRAK2
Glucose and Glucose-1-phosphate Degradation	0.793	0.222	#NUM!	PGM5,RGN
Prostanoid Biosynthesis	0.793	0.222	#NUM!	PTGS2,PTGDS
Notch Signaling	0.793	0.108	#NUM!	DTX1,MFNG,HEY2,NOTCH1
HIF1α Signaling	0.779	0.0708	#NUM!	VEGFA,RRAS2,EDN1,MAPK10,FGFR2,MMP11,HIF1A,LDHC
Dermatan Sulfate Biosynthesis	0.779	0.0909	#NUM!	NDST3,SULT4A1,SULT1A1,B3GAT1,HS3ST5
Regulation of Cellular Mechanics by Calpain Protease	0.779	0.0909	-1.342	ITGA3,RRAS2,ITGA2,ITGA5,CAPN3
BMP signaling pathway	0.771	0.0811	-0.447	FST,RRAS2,RUNX2,MAPK10,GREM1,CHRD
Actin Nucleation by ARP-WASP Complex	0.759	0.0893	-1.342	ITGA3,RRAS2,ITGA2,RHOU,ITGA5
Calcium Transport I	0.739	0.2	#NUM!	ATP2A3,ATP2B2
Pregnenolone Biosynthesis	0.739	0.2	#NUM!	CYP11A1,MICAL1
Role of PKR in Interferon Induction and Antiviral Response	0.721	0.1	#NUM!	MAP2K6,TLR3,EIF2S1,IRF1
VDR/RXR Activation	0.721	0.0779	1	RUNX2,CDKN1A,PRKCE,PRKCH,IGFBP5,KLF4
Role of Tissue Factor in Cancer	0.698	0.0672	#NUM!	VEGFA,PDIA2,ITGA3,RRAS2,F2RL1,HBEGF,FGFR2,CYR61
LPS/IL-1 Mediated Inhibition of RXR Function	0.688	0.0577	-0.447	NDST3,TLR4,MAOB,ALDH1L1,SULT4A1,ACOX2,SULT1A1,NGFR,ABCC3,ABCA1,HS3ST5,PPARGC1A
Glycogen Degradation II	0.688	0.182	#NUM!	PGM5,PYGL
CXCR4 Signaling	0.688	0.061	0.378	GNB4,PLCB2,RRAS2,GNAO1,RHOU,MAPK10,FGFR2,PRKCE,PRKCH,GNG12
VEGF Signaling	0.688	0.07	-0.816	VEGFA,RRAS2,FGFR2,ACTG2,HIF1A,EIF2S1,ACTC1
Dermatan Sulfate Biosynthesis (Late Stages)	0.688	0.0952	#NUM!	NDST3,SULT4A1,SULT1A1,HS3ST5
UVC-Induced MAPK Signaling	0.688	0.0952	-1	RRAS2,MAPK10,PRKCE,PRKCH
Phospholipase C Signaling	0.675	0.0556	-0.905	PLA2G4A,GNB4,ARHGEF4,ITGA3,PLCB2,RRAS2,FCGR2A,ITGA2,RHOU,ITGA5,PRKCE,PRKCH,GNG12
Gap Junction Signaling	0.674	0.0602	#NUM!	PLCB2,TJP2,RRAS2,TUBA4A,FGFR2,PRKCE,PRKCH,ACTG2,DRD2,ACTC1
Role of NFAT in Cardiac Hypertrophy	0.671	0.0582	#NUM!	MAP2K6,GNB4,PLCB2,LIF,RRAS2,MAPK10,FGFR2,PRKCE,PRKCH,SLC8A2,GNG12
NRF2-mediated Oxidative Stress Response	0.664	0.0579	-1.134	MAP2K6,RRAS2,MAF,NQO1,FGFR2,PRKCE,FOSL1,PRKCH,ACTG2,AOX1,ACTC1
PCP pathway	0.664	0.0806	#NUM!	SDC1,FZD6,MAPK10,FZD5,SDC4
Acute Phase Response Signaling	0.661	0.0595	-0.447	MAP2K6,SERPING1,RRAS2,TF,NGFR,VWF,OSMR,SERPINE1,RBP1,SERPINF2
ERK5 Signaling	0.653	0.0794	-1.342	MYC,LIF,RRAS2,NTRK1,FOSL1
Serotonin Degradation	0.653	0.0794	#NUM!	MAOB,ALDH1L1,SULT4A1,DHRS2,SULT1A1
Prolactin Signaling	0.653	0.0723	-1.633	MYC,RRAS2,FGFR2,PRKCE,PRKCH,IRF1
CCR3 Signaling in Eosinophils	0.644	0.0635	#NUM!	PLA2G4A,GNB4,PLCB2,RRAS2,FGFR2,PRKCE,PRKCH,GNG12
Chondroitin Sulfate Biosynthesis (Late Stages)	0.644	0.0889	#NUM!	NDST3,SULT4A1,SULT1A1,HS3ST5
Guanine and Guanosine Salvage I	0.644	0.5	#NUM!	PNP
Anandamide Degradation	0.644	0.5	#NUM!	FAAH
Cysteine Biosynthesis/Homocysteine Degradation	0.644	0.5	#NUM!	CBS/CBSL
Adenine and Adenosine Salvage I	0.644	0.5	#NUM!	PNP
IL-17 Signaling	0.644	0.0706	#NUM!	MAP2K6,RRAS2,MAPK10,FGFR2,CXCL5,PTGS2
Thrombopoietin Signaling	0.644	0.0769	-1.342	MYC,RRAS2,FGFR2,PRKCE,PRKCH
Heparan Sulfate Biosynthesis	0.644	0.0769	#NUM!	NDST3,SULT4A1,SULT1A1,B3GAT1,HS3ST5
Clathrin-mediated Endocytosis Signaling	0.644	0.0561	#NUM!	VEGFA,TF,FGF2,TFRC,ITGA5,FGFR2,ACTG2,SH3GL2,ACTC1,SNAP91,FGF1
nNOS Signaling in Neurons	0.644	0.087	#NUM!	PRKCE,PRKCH,RASD1,CAPN3
Glycogen Degradation III	0.644	0.154	#NUM!	PGM5,PYGL
Histidine Degradation VI	0.644	0.154	#NUM!	CYP11A1,MICAL1
HIPPO signaling	0.641	0.0698	-0.447	TEAD4,TJP2,AJUBA,SMAD3,FRMD6,PPP2R2C
Telomerase Signaling	0.637	0.0648	-1.633	ETS1,MYC,ELF4,RRAS2,CDKN1A,FGFR2,PPP2R2C
Gαs Signaling	0.637	0.0648	1.342	HCAR3,GNB4,ADD2,CNR1,PTH1R,HCAR2,GNG12
Nitric Oxide Signaling in the Cardiovascular System	0.637	0.0648	-0.816	VEGFA,SLC7A1,ATP2A3,FGFR2,PRKCE,PRKCH,CACNA1A
p70S6K Signaling	0.637	0.0615	-0.707	PLCB2,RRAS2,F2RL1,MAPT,FGFR2,PRKCE,PRKCH,PPP2R2C
CCR5 Signaling in Macrophages	0.63	0.0746	#NUM!	GNB4,MAPK10,PRKCE,PRKCH,GNG12
Role of IL-17A in Arthritis	0.63	0.0746	#NUM!	MAP2K6,MAPK10,FGFR2,CXCL5,PTGS2
HER-2 Signaling in Breast Cancer	0.628	0.0682	#NUM!	NRG1,RRAS2,CDKN1A,FGFR2,PRKCE,PRKCH
VEGF Family Ligand-Receptor Interactions	0.628	0.0682	-1.633	VEGFA,PLA2G4A,RRAS2,FGFR2,PRKCE,PRKCH
nNOS Signaling in Skeletal Muscle Cells	0.621	0.143	#NUM!	SNTB1,CAPN3
ErbB2-ErbB3 Signaling	0.621	0.0735	-1.342	NRG1,MYC,RRAS2,ETV4,FGFR2
Factors Promoting Cardiogenesis in Vertebrates	0.619	0.0674	#NUM!	CDC6,FZD6,PRKCE,FZD5,PRKCH,LEF1
Breast Cancer Regulation by Stathmin1	0.617	0.0545	#NUM!	GNB4,ARHGEF4,PLCB2,RRAS2,CDKN1A,TUBA4A,FGFR2,PRKCE,PRKCH,PPP2R2C,GNG12
Melatonin Signaling	0.611	0.0725	0.447	MAP2K6,PLCB2,GNAO1,PRKCE,PRKCH
Acute Myeloid Leukemia Signaling	0.611	0.0667	0	MAP2K6,RUNX1,MYC,RRAS2,FGFR2,LEF1
G Protein Signaling Mediated by Tubby	0.611	0.0968	#NUM!	GNB4,PLCB2,GNG12
Death Receptor Signaling	0.611	0.0659	-0.816	NAIP,TNFRSF10B,ACTG2,BIRC3,ACTC1,TNFRSF10A
Dopamine-DARPP32 Feedback in cAMP Signaling	0.611	0.057	0	PLCB2,PPP1R1B,ATP2A3,PRKCE,PAWR,PRKCH,PPP2R2C,DRD2,CACNA1A
Myc Mediated Apoptosis Signaling	0.611	0.0714	#NUM!	CDKN2A,MYC,RRAS2,MAPK10,FGFR2
Glioma Invasiveness Signaling	0.611	0.0714	-0.447	RRAS2,HMMR,RHOU,FGFR2,PLAU
Role of MAPK Signaling in the Pathogenesis of Influenza	0.611	0.0714	#NUM!	MAP2K6,PLA2G4A,RRAS2,MAPK10,PTGS2
ErbB4 Signaling	0.611	0.0714	-1.342	NRG1,RRAS2,FGFR2,PRKCE,PRKCH
CREB Signaling in Neurons	0.605	0.0549	0.378	GNB4,PLCB2,RRAS2,GRIA1,GNAO1,FGFR2,PRKCE,PRKCH,GRIK2,GNG12
Cardiac β-adrenergic Signaling	0.605	0.0588	1	AKAP12,GNB4,PDE9A,ATP2A3,PPP2R2C,SLC8A2,CACNA1A,GNG12
Fcγ Receptor-mediated Phagocytosis in Macrophages and Monocytes	0.586	0.0645	-0.816	RAC2,FCGR2A,PRKCE,PRKCH,ACTG2,ACTC1
Antiproliferative Role of Somatostatin Receptor 2	0.582	0.0694	#NUM!	GNB4,RRAS2,CDKN1A,FGFR2,GNG12
Tetrahydrobiopterin Biosynthesis I	0.579	0.333	#NUM!	GCH1
Tetrahydrobiopterin Biosynthesis II	0.579	0.333	#NUM!	GCH1
TWEAK Signaling	0.579	0.0909	#NUM!	NAIP,BIRC3,TNFRSF12A
γ-glutamyl Cycle	0.579	0.125	#NUM!	CHAC1,CHAC2
Ephrin B Signaling	0.579	0.0685	#NUM!	RAC2,GNB4,EFNB2,GNAO1,GNG12
Toll-like Receptor Signaling	0.579	0.0685	-0.447	MAP2K6,TLR4,IRAK3,TLR3,IRAK2
Synaptic Long Term Depression	0.575	0.0571	-0.707	PLA2G4A,PLCB2,RRAS2,GRIA1,GNAO1,PRKCE,PRKCH,PPP2R2C
Unfolded protein response	0.571	0.0755	#NUM!	PPARG,PDIA2,PPP1R15A,CD82
Oncostatin M Signaling	0.561	0.0882	#NUM!	RRAS2,OSMR,PLAU
OX40 Signaling Pathway	0.553	0.0741	#NUM!	TNFRSF4,HLA-DMB,MAPK10,HLA-DPA1
Tight Junction Signaling	0.552	0.0542	#NUM!	CPSF2,MYH9,TJP2,CLDN5,NGFR,PPP2R2C,ACTG2,ACTC1,SNAP25
Ubiquinol-10 Biosynthesis (Eukaryotic)	0.552	0.118	#NUM!	CYP11A1,MICAL1
Natural Killer Cell Signaling	0.552	0.0583	#NUM!	SYNJ2,RAC2,RRAS2,FCGR2A,FGFR2,PRKCE,PRKCH
fMLP Signaling in Neutrophils	0.552	0.0583	-0.447	GNB4,PLCB2,RRAS2,FGFR2,PRKCE,PRKCH,GNG12
Noradrenaline and Adrenaline Degradation	0.551	0.0857	#NUM!	MAOB,ALDH1L1,DHRS2
Dopamine Receptor Signaling	0.551	0.0658	#NUM!	GCH1,MAOB,PPP1R1B,PPP2R2C,DRD2
Melanoma Signaling	0.551	0.0727	#NUM!	CDKN2A,RRAS2,CDKN1A,FGFR2
IL-12 Signaling and Production in Macrophages	0.551	0.0556	#NUM!	PPARG,TLR4,MAF,MAPK10,FGFR2,PRKCE,PRKCH,IRF1
LXR/RXR Activation	0.551	0.0579	1.89	TLR4,TF,NGFR,PTGS2,TLR3,SERPINF2,ABCA1
CD40 Signaling	0.543	0.0649	1	MAP2K6,ICAM1,MAPK10,FGFR2,PTGS2
Cyclins and Cell Cycle Regulation	0.543	0.0649	0.447	CDKN2A,MYT1,CDKN1A,PPP2R2C,CDKN2B
Glutamate Receptor Signaling	0.54	0.0714	#NUM!	SLC1A4,GRIA1,SLC38A1,GRIK2
Fatty Acid α-oxidation	0.537	0.111	#NUM!	ALDH1L1,PTGS2
PAK Signaling	0.537	0.06	-0.816	ITGA3,RRAS2,ITGA2,MAPK10,ITGA5,FGFR2
ATM Signaling	0.534	0.0633	-1	RAD51,SMC2,GADD45G,CDKN1A,MAPK10
Renal Cell Carcinoma Signaling	0.534	0.0633	#NUM!	ETS1,VEGFA,RRAS2,FGFR2,HIF1A
Arsenate Detoxification I (Glutaredoxin)	0.534	0.25	#NUM!	PNP
Uracil Degradation II (Reductive)	0.534	0.25	#NUM!	DPYD
Retinoate Biosynthesis II	0.534	0.25	#NUM!	RBP1
Thymine Degradation	0.534	0.25	#NUM!	DPYD
Melatonin Degradation II	0.534	0.25	#NUM!	MAOB
NAD Biosynthesis III	0.534	0.25	#NUM!	NMNAT3
Retinoic acid Mediated Apoptosis Signaling	0.527	0.069	-2	TNFRSF10B,TNFRSF10C,TNFRSF10A,IRF1
Heparan Sulfate Biosynthesis (Late Stages)	0.527	0.069	#NUM!	NDST3,SULT4A1,SULT1A1,HS3ST5
GADD45 Signaling	0.526	0.105	#NUM!	GADD45G,CDKN1A
Putrescine Degradation III	0.526	0.105	#NUM!	MAOB,ALDH1L1
Chronic Myeloid Leukemia Signaling	0.524	0.0583	#NUM!	CDKN2A,MYC,RRAS2,SMAD3,CDKN1A,FGFR2
Antigen Presentation Pathway	0.524	0.0789	#NUM!	HLA-DMB,CD74,HLA-DPA1
Induction of Apoptosis by HIV1	0.524	0.0678	1	NAIP,NGFR,MAPK10,BIRC3
MSP-RON Signaling Pathway	0.524	0.0678	#NUM!	TLR4,FGFR2,ACTG2,ACTC1
Growth Hormone Signaling	0.524	0.0617	0	IGF2,GHR,FGFR2,PRKCE,PRKCH
Macropinocytosis Signaling	0.524	0.0617	-1.342	RRAS2,ITGA5,FGFR2,PRKCE,PRKCH
3-phosphoinositide Degradation	0.524	0.053	#NUM!	SYNJ2,PTPRJ,PPP1R1B,NUDT14,PAWR,PTPRN,PTPRF,PPFIA4
Thrombin Signaling	0.523	0.05	0.378	GNB4,ARHGEF4,PLCB2,RRAS2,GNAO1,RHOU,FGFR2,PRKCE,PRKCH,GNG12
Calcium-induced T Lymphocyte Apoptosis	0.516	0.0667	0	HLA-DMB,ATP2A3,PRKCE,PRKCH
Superpathway of Melatonin Degradation	0.516	0.0667	#NUM!	MAOB,SULT4A1,CYP2D6,SULT1A1
Maturity Onset Diabetes of Young (MODY) Signaling	0.516	0.1	#NUM!	NEUROD1,CACNA1A
Tryptophan Degradation X (Mammalian, via Tryptamine)	0.516	0.1	#NUM!	MAOB,ALDH1L1
Cdc42 Signaling	0.515	0.0543	-1.342	ITGA3,HLA-DMB,ITGA2,MAPK10,ITGA5,IQGAP1,HLA-DPA1
Type I Diabetes Mellitus Signaling	0.509	0.0566	1	MAP2K6,NGFR,HLA-DMB,MAPK10,PTPRN,IRF1
Th1 Pathway	0.509	0.0538	1.342	MAP2K6,ICAM1,HLA-DMB,FGFR2,NOTCH1,HLA-DPA1,IRF1
Neuroprotective Role of THOP1 in Alzheimer's Disease	0.509	0.075	#NUM!	MME,MAPT,ECE1
D-myo-inositol-5-phosphate Metabolism	0.509	0.0516	#NUM!	PLCB2,PTPRJ,PPP1R1B,NUDT14,PAWR,PTPRN,PTPRF,PPFIA4
Small Cell Lung Cancer Signaling	0.509	0.0595	#NUM!	MYC,FHIT,FGFR2,PTGS2,CDKN2B
GPCR-Mediated Nutrient Sensing in Enteroendocrine Cells	0.509	0.0595	#NUM!	PLCB2,PRKCE,PRKCH,GNG12,TAS1R1
Th1 and Th2 Activation Pathway	0.509	0.05	#NUM!	MAP2K6,ICAM1,TNFRSF4,MAF,HLA-DMB,FGFR2,NOTCH1,HLA-DPA1,IRF1
NAD Salvage Pathway II	0.509	0.0952	#NUM!	NT5E,NMNAT3
Creatine-phosphate Biosynthesis	0.509	0.2	#NUM!	CKMT1A/CKMT1B
Pyruvate Fermentation to Lactate	0.509	0.2	#NUM!	LDHC
Tetrahydrofolate Salvage from 5,10-methenyltetrahydrofolate	0.509	0.2	#NUM!	MTHFD1L
CMP-N-acetylneuraminate Biosynthesis I (Eukaryotes)	0.509	0.2	#NUM!	NANS
NAD Salvage Pathway III	0.509	0.2	#NUM!	NMNAT3
Folate Polyglutamylation	0.509	0.2	#NUM!	MTHFD1L
Hypoxia Signaling in the Cardiovascular System	0.498	0.0635	#NUM!	VEGFA,EDN1,NQO1,HIF1A
IL-4 Signaling	0.494	0.0581	#NUM!	SYNJ2,RRAS2,HLA-DMB,FGFR2,HMGA1
Gαq Signaling	0.494	0.0506	0	HRH1,GNB4,PLCB2,RHOU,FGFR2,PRKCE,PRKCH,GNG12
Androgen Signaling	0.492	0.0545	#NUM!	GNB4,SMAD3,GNAO1,PRKCE,PRKCH,GNG12
Polyamine Regulation in Colon Cancer	0.492	0.0909	#NUM!	PPARG,MYC
Endometrial Cancer Signaling	0.492	0.0625	#NUM!	MYC,RRAS2,FGFR2,LEF1
Pyridoxal 5'-phosphate Salvage Pathway	0.492	0.0625	#NUM!	MAP2K6,DAPK1,PRKCE,PRKCH
TGF-β Signaling	0.491	0.0575	-1.342	MAP2K6,RRAS2,RUNX2,SMAD3,SERPINE1
Apoptosis Signaling	0.479	0.0568	1.342	NAIP,RRAS2,PRKCE,BIRC3,CAPN3
D-myo-inositol (1,4,5,6)-Tetrakisphosphate Biosynthesis	0.476	0.0511	#NUM!	PTPRJ,PPP1R1B,NUDT14,PAWR,PTPRN,PTPRF,PPFIA4
D-myo-inositol (3,4,5,6)-tetrakisphosphate Biosynthesis	0.476	0.0511	#NUM!	PTPRJ,PPP1R1B,NUDT14,PAWR,PTPRN,PTPRF,PPFIA4
RAR Activation	0.476	0.0481	#NUM!	VEGFA,SMAD3,RELB,NRIP2,MAPK10,PRKCE,PRKCH,RBP1,PPARGC1A
Crosstalk between Dendritic Cells and Natural Killer Cells	0.476	0.0562	#NUM!	TLR4,ACTG2,LTBR,TLR3,ACTC1
Neuropathic Pain Signaling In Dorsal Horn Neurons	0.476	0.0531	0	PLCB2,BDNF,GRIA1,FGFR2,PRKCE,PRKCH
Remodeling of Epithelial Adherens Junctions	0.476	0.0606	#NUM!	TUBA4A,ACTG2,IQGAP1,ACTC1
UVB-Induced MAPK Signaling	0.476	0.0606	#NUM!	MAPK10,FGFR2,PRKCE,PRKCH
NAD Biosynthesis from 2-amino-3-carboxymuconate Semialdehyde	0.469	0.167	#NUM!	NMNAT3
PPAR Signaling	0.468	0.0556	0.447	PPARG,RRAS2,NGFR,PTGS2,PPARGC1A
Lymphotoxin β Receptor Signaling	0.465	0.0597	#NUM!	VCAM1,RELB,FGFR2,LTBR
Estrogen-mediated S-phase Entry	0.46	0.0833	#NUM!	MYC,CDKN1A
CDP-diacylglycerol Biosynthesis I	0.46	0.0833	#NUM!	AGPAT2,GPAT2
Rac Signaling	0.452	0.0517	-1.633	ITGA3,RRAS2,ITGA2,ITGA5,FGFR2,IQGAP1
Production of Nitric Oxide and Reactive Oxygen Species in Macrophages	0.447	0.0469	-0.333	TLR4,NGFR,RHOU,MAPK10,FGFR2,PRKCE,PRKCH,PPP2R2C,IRF1
G-Protein Coupled Receptor Signaling	0.447	0.0444	#NUM!	HRH1,HCAR3,PLCB2,RRAS2,PDE9A,CNR1,GNAO1,PTH1R,FGFR2,PRKCE,DRD2,HCAR2
p38 MAPK Signaling	0.447	0.0513	-0.447	MAP2K6,MYC,PLA2G4A,MAPT,IRAK3,IRAK2
Basal Cell Carcinoma Signaling	0.447	0.058	#NUM!	PTCH1,FZD6,FZD5,LEF1
Role of JAK family kinases in IL-6-type Cytokine Signaling	0.444	0.08	#NUM!	MAPK10,OSMR
TREM1 Signaling	0.436	0.0571	-2	TLR4,ICAM1,ITGA5,TLR3
Salvage Pathways of Pyrimidine Ribonucleotides	0.436	0.0532	#NUM!	MAP2K6,DAPK1,UPP1,PRKCE,PRKCH
Glycoaminoglycan-protein Linkage Region Biosynthesis	0.433	0.143	#NUM!	B3GAT1
Phosphatidylglycerol Biosynthesis II (Non-plastidic)	0.427	0.0769	#NUM!	AGPAT2,GPAT2
Role of NANOG in Mammalian Embryonic Stem Cell Pluripotency	0.427	0.05	0	SOX2,LIF,RRAS2,FZD6,FGFR2,FZD5
Gαi Signaling	0.427	0.05	1	GNB4,RRAS2,CNR1,DRD2,HCAR2,GNG12
Th2 Pathway	0.42	0.0479	1	ICAM1,TNFRSF4,MAF,HLA-DMB,FGFR2,NOTCH1,HLA-DPA1
GM-CSF Signaling	0.405	0.0548	0	ETS1,RUNX1,RRAS2,FGFR2
eNOS Signaling	0.405	0.0473	-0.447	VEGFA,LPAR6,SLC7A1,FGFR2,PRKCE,PRKCH,AQP8
TR/RXR Activation	0.405	0.051	#NUM!	RAB3B,SLC16A3,FGFR2,HIF1A,PPARGC1A
Amyloid Processing	0.405	0.06	#NUM!	MAPT,PRKCE,CAPN3
Superpathway of Inositol Phosphate Compounds	0.405	0.0441	#NUM!	SYNJ2,PLCB2,PTPRJ,PPP1R1B,FGFR2,NUDT14,PAWR,PTPRN,PTPRF,PPFIA4
Histidine Degradation III	0.405	0.125	#NUM!	MTHFD1L
Superoxide Radicals Degradation	0.405	0.125	#NUM!	NQO1
Salvage Pathways of Pyrimidine Deoxyribonucleotides	0.405	0.125	#NUM!	TK1
GDP-glucose Biosynthesis	0.405	0.125	#NUM!	PGM5
Sphingomyelin Metabolism	0.405	0.125	#NUM!	SGMS2
RANK Signaling in Osteoclasts	0.404	0.0505	0.447	MAP2K6,MAPK10,FGFR2,TNFRSF11A,BIRC3
TNFR2 Signaling	0.403	0.0714	#NUM!	NAIP,BIRC3
Cellular Effects of Sildenafil (Viagra)	0.4	0.048	#NUM!	PLCB2,MYH9,CACNG4,ACTG2,ACTC1,CACNA1A
Type II Diabetes Mellitus Signaling	0.4	0.048	0.816	PPARG,NGFR,MAPK10,FGFR2,PRKCE,PRKCH
Glucocorticoid Receptor Signaling	0.392	0.0423	#NUM!	VCAM1,ICAM1,RRAS2,PCK2,ANXA1,SMAD3,CDKN1A,MAPK10,FGFR2,PTGS2,PLAU,SERPINE1
Semaphorin Signaling in Neurons	0.388	0.0577	#NUM!	SEMA3A,RHOU,DPYSL5
GNRH Signaling	0.388	0.0472	0	MAP2K6,PLCB2,RRAS2,MAPK10,PRKCE,PRKCH
IL-6 Signaling	0.388	0.0472	0.816	MAP2K6,VEGFA,RRAS2,NGFR,MAPK10,FGFR2
Cardiac Hypertrophy Signaling	0.388	0.0431	1.89	MAP2K6,GNB4,PLCB2,RRAS2,GNAO1,RHOU,MAPK10,FGFR2,CACNA1A,GNG12
Non-Small Cell Lung Cancer Signaling	0.384	0.0519	#NUM!	CDKN2A,FHIT,RRAS2,FGFR2
Role of NFAT in Regulation of the Immune Response	0.384	0.0444	1.633	GNB4,PLCB2,RRAS2,FCGR2A,HLA-DMB,GNAO1,FGFR2,GNG12
Regulation of eIF4 and p70S6K Signaling	0.384	0.0455	-1.633	ITGA3,RRAS2,ITGA2,ITGA5,FGFR2,PPP2R2C,EIF2S1
FcγRIIB Signaling in B Lymphocytes	0.383	0.0566	#NUM!	RRAS2,MAPK10,FGFR2
Folate Transformations I	0.383	0.111	#NUM!	MTHFD1L
Erythropoietin Signaling	0.368	0.0506	#NUM!	RRAS2,FGFR2,PRKCE,PRKCH
Melatonin Degradation I	0.359	0.0545	#NUM!	SULT4A1,CYP2D6,SULT1A1
IGF-1 Signaling	0.355	0.0472	#NUM!	NEDD4,RRAS2,FGFR2,IGFBP5,CYR61
EIF2 Signaling	0.355	0.0425	0.447	VEGFA,MYC,ATF3,RRAS2,PPP1R15A,FGFR2,ACTG2,EIF2S1,ACTC1
Embryonic Stem Cell Differentiation into Cardiac Lineages	0.352	0.1	#NUM!	SOX2
Wnt/Ca+ pathway	0.352	0.0536	#NUM!	PLCB2,FZD6,FZD5
Role of JAK2 in Hormone-like Cytokine Signaling	0.352	0.0625	#NUM!	GHR,SH2B3
Ethanol Degradation II	0.352	0.0625	#NUM!	ALDH1L1,DHRS2
Aryl Hydrocarbon Receptor Signaling	0.338	0.0444	#NUM!	CDKN2A,MYC,ALDH1L1,NQO1,CDKN1A,AHR
IL-3 Signaling	0.338	0.0482	-1	RRAS2,FGFR2,PRKCE,PRKCH
Altered T Cell and B Cell Signaling in Rheumatoid Arthritis	0.338	0.0482	#NUM!	TLR4,RELB,HLA-DMB,TLR3
PEDF Signaling	0.328	0.0476	-1	PPARG,RRAS2,BDNF,FGFR2
Thyroid Hormone Metabolism II (via Conjugation and/or Degradation)	0.324	0.0588	#NUM!	SULT4A1,SULT1A1
Aldosterone Signaling in Epithelial Cells	0.321	0.0424	0.816	CRYAB,PLCB2,NEDD4,ASIC3,FGFR2,PRKCE,PRKCH
3-phosphoinositide Biosynthesis	0.316	0.0415	#NUM!	PTPRJ,PPP1R1B,FGFR2,NUDT14,PAWR,PTPRN,PTPRF,PPFIA4
PPARα/RXRα Activation	0.316	0.0422	0.816	MAP2K6,PLCB2,GHR,RRAS2,SMAD3,ABCA1,PPARGC1A
CNTF Signaling	0.315	0.05	#NUM!	RRAS2,CNTFR,FGFR2
IL-17A Signaling in Fibroblasts	0.315	0.0571	#NUM!	CXCL5,NFKBIZ
mTOR Signaling	0.311	0.041	-1.134	VEGFA,RRAS2,RHOU,FGFR2,PRKCE,PRKCH,PPP2R2C,HIF1A
Cleavage and Polyadenylation of Pre-mRNA	0.311	0.0833	#NUM!	CPSF2
Androgen Biosynthesis	0.311	0.0833	#NUM!	HSD17B3
Interferon Signaling	0.306	0.0556	#NUM!	IFIT3,IRF1
Complement System	0.306	0.0556	#NUM!	SERPING1,CD55
NGF Signaling	0.301	0.0431	1.342	RRAS2,NGFR,NTRK1,MAPK10,FGFR2
PXR/RXR Activation	0.301	0.0476	#NUM!	PCK2,ABCC3,PPARGC1A
Role of IL-17A in Psoriasis	0.301	0.0769	#NUM!	CXCL5
NAD biosynthesis II (from tryptophan)	0.301	0.0769	#NUM!	NMNAT3
Cholesterol Biosynthesis I	0.301	0.0769	#NUM!	DHCR24
Bile Acid Biosynthesis, Neutral Pathway	0.301	0.0769	#NUM!	CYP27A1
Cholesterol Biosynthesis II (via 24,25-dihydrolanosterol)	0.301	0.0769	#NUM!	DHCR24
Cholesterol Biosynthesis III (via Desmosterol)	0.301	0.0769	#NUM!	DHCR24
Synaptic Long Term Potentiation	0.301	0.0427	-0.447	PLCB2,RRAS2,GRIA1,PRKCE,PRKCH
FGF Signaling	0.301	0.0444	0	MAP2K6,FGF2,FGFR2,FGF1
PDGF Signaling	0.301	0.0444	-1	SYNJ2,MYC,RRAS2,FGFR2
Estrogen Biosynthesis	0.293	0.0526	#NUM!	HSD17B3,CYP2D6
Renin-Angiotensin Signaling	0.288	0.042	-0.447	RRAS2,MAPK10,FGFR2,PRKCE,PRKCH
Eicosanoid Signaling	0.288	0.0462	#NUM!	PLA2G4A,PTGS2,PTGDS
Prostate Cancer Signaling	0.288	0.0435	#NUM!	RRAS2,CDKN1A,FGFR2,LEF1
DNA Double-Strand Break Repair by Homologous Recombination	0.284	0.0714	#NUM!	RAD51
Phenylalanine Degradation IV (Mammalian, via Side Chain)	0.284	0.0714	#NUM!	MAOB
Ceramide Signaling	0.283	0.043	0	RRAS2,NGFR,FGFR2,PPP2R2C
Gustation Pathway	0.281	0.0413	#NUM!	PLCB2,LPAR6,PDE9A,ASIC3,TAS1R1
Relaxin Signaling	0.281	0.0403	#NUM!	VEGFA,GNB4,PDE9A,GNAO1,FGFR2,GNG12
Transcriptional Regulatory Network in Embryonic Stem Cells	0.279	0.05	#NUM!	SOX2,REST
Triacylglycerol Degradation	0.279	0.05	#NUM!	FAAH,NDST3
Histamine Degradation	0.269	0.0667	#NUM!	ALDH1L1
Sumoylation Pathway	0.267	0.0417	#NUM!	ETS1,RHOU,MYB,MAPK10
Atherosclerosis Signaling	0.267	0.0403	#NUM!	COL1A2,PLA2G4A,VCAM1,ICAM1,TNFRSF12A
B Cell Receptor Signaling	0.261	0.0385	0.816	MAP2K6,ETS1,SYNJ2,RAC2,RRAS2,FCGR2A,FGFR2
Role of p14/p19ARF in Tumor Suppression	0.261	0.0476	#NUM!	CDKN2A,FGFR2
Serotonin Receptor Signaling	0.261	0.0476	#NUM!	GCH1,MAOB
Extrinsic Prothrombin Activation Pathway	0.256	0.0625	#NUM!	TFPI
Role of Wnt/GSK-3β Signaling in the Pathogenesis of Influenza	0.241	0.0417	#NUM!	FZD6,FZD5,LEF1
Triacylglycerol Biosynthesis	0.241	0.0455	#NUM!	AGPAT2,GPAT2
Oxidative Ethanol Degradation III	0.24	0.0588	#NUM!	ALDH1L1
UVA-Induced MAPK Signaling	0.239	0.0396	1	PLCB2,RRAS2,MAPK10,FGFR2
Role of Oct4 in Mammalian Embryonic Stem Cell Pluripotency	0.234	0.0444	#NUM!	SOX2,REST
SAPK/JNK Signaling	0.229	0.0388	0	RAC2,RRAS2,MAPK10,FGFR2
D-myo-inositol (1,4,5)-trisphosphate Degradation	0.229	0.0556	#NUM!	SYNJ2
Cysteine Biosynthesis III (mammalia)	0.229	0.0556	#NUM!	CBS/CBSL
cAMP-mediated signaling	0.226	0.0364	2.646	AKAP12,HCAR3,PDE9A,CNR1,GNAO1,PTH1R,DRD2,HCAR2
TNFR1 Signaling	0.222	0.0426	#NUM!	NAIP,BIRC3
Nicotine Degradation III	0.222	0.0426	#NUM!	CYP2D6,AOX1
IL-15 Signaling	0.222	0.0395	#NUM!	VCAM1,RRAS2,FGFR2
GDNF Family Ligand-Receptor Interactions	0.222	0.0395	#NUM!	RRAS2,MAPK10,FGFR2
The Visual Cycle	0.222	0.0526	#NUM!	RBP1
1D-myo-inositol Hexakisphosphate Biosynthesis II (Mammalian)	0.222	0.0526	#NUM!	SYNJ2
D-myo-inositol (1,3,4)-trisphosphate Biosynthesis	0.222	0.0526	#NUM!	SYNJ2
Estrogen-Dependent Breast Cancer Signaling	0.221	0.039	#NUM!	HSD17B3,RRAS2,FGFR2
IL-17A Signaling in Airway Cells	0.221	0.039	#NUM!	MAPK10,FGFR2,CXCL5
Allograft Rejection Signaling	0.221	0.0417	#NUM!	HLA-DMB,HLA-DPA1
Regulation of IL-2 Expression in Activated and Anergic T Lymphocytes	0.216	0.0385	#NUM!	RRAS2,SMAD3,MAPK10
Insulin Receptor Signaling	0.216	0.0365	1.342	SYNJ2,RRAS2,ASIC3,FGFR2,PTPRF
Cell Cycle: G2/M DNA Damage Checkpoint Regulation	0.216	0.0408	#NUM!	CDKN2A,CDKN1A
Cancer Drug Resistance By Drug Efflux	0.216	0.0408	#NUM!	RRAS2,PTGS2
Hereditary Breast Cancer Signaling	0.208	0.036	#NUM!	RAD51,RRAS2,GADD45G,CDKN1A,FGFR2
Calcium Signaling	0.205	0.0353	#NUM!	MYH9,GRIA1,ATP2A3,SLC8A2,ACTC1,ATP2B2
Ethanol Degradation IV	0.205	0.0476	#NUM!	ALDH1L1
Endoplasmic Reticulum Stress Pathway	0.205	0.0476	#NUM!	EIF2S1
CD27 Signaling in Lymphocytes	0.204	0.0392	#NUM!	MAP2K6,MAPK10
Glutathione Redox Reactions I	0.194	0.0455	#NUM!	GPX8
JAK/Stat Signaling	0.192	0.0361	#NUM!	RRAS2,CDKN1A,FGFR2
Nicotine Degradation II	0.19	0.0377	#NUM!	CYP2D6,AOX1
Pyrimidine Deoxyribonucleotides De Novo Biosynthesis I	0.186	0.0435	#NUM!	RRM2
TCA Cycle II (Eukaryotic)	0.186	0.0435	#NUM!	OGDHL
Role of CHK Proteins in Cell Cycle Checkpoint Control	0.18	0.0364	#NUM!	CDKN1A,PPP2R2C
IL-22 Signaling	0.18	0.0417	#NUM!	MAPK10
Tumoricidal Function of Hepatic Natural Killer Cells	0.18	0.0417	#NUM!	ICAM1
Bupropion Degradation	0.18	0.0417	#NUM!	CYP2D6
Superpathway of D-myo-inositol (1,4,5)-trisphosphate Metabolism	0.18	0.0417	#NUM!	SYNJ2
Sperm Motility	0.177	0.0339	-1	PLA2G4A,PLCB2,PRKCE,PRKCH
IL-17A Signaling in Gastric Cells	0.171	0.04	#NUM!	MAPK10
Antiproliferative Role of TOB in T Cell Signaling	0.162	0.0385	#NUM!	SMAD3
Acetone Degradation I (to Methylglyoxal)	0.162	0.0385	#NUM!	CYP2D6
Phospholipases	0.159	0.0339	#NUM!	PLA2G4A,PLCB2
IL-15 Production	0.157	0.037	#NUM!	IRF1
D-myo-inositol (1,4,5)-Trisphosphate Biosynthesis	0.157	0.037	#NUM!	PLCB2
Superpathway of Cholesterol Biosynthesis	0.157	0.037	#NUM!	DHCR24
Intrinsic Prothrombin Activation Pathway	0.149	0.0357	#NUM!	COL1A2
B Cell Development	0.142	0.0345	#NUM!	HLA-DMB
Sonic Hedgehog Signaling	0.142	0.0345	#NUM!	PTCH1
