# Supplementary material for: Impact of miRNA-mRNA Profiling and Their Correlation on Medulloblastoma Tumorigenesis
Source: Mol Ther Nucleic Acids. 2018 Jun 19;12:490–503. doi: 10.1016/j.omtn.2018.06.004 (PMC6070673; doi:10.1016/j.omtn.2018.06.004)
Supplement: Table S6. The mRNA and miRNA Target Correlation — The red color depicts the positive correlation and green color negative correlation. [file mmc6.xlsx]

## Sheet: tpm
	RNA Seq_Comparison Results_GeneExpression
gene	full_name	locus	N1	log2_N1	N2	log2_N2	N3	log2_N3	mean_control	SD_control	T2	log2_T2	T3	log2_T3	T4	log2_T4	mean_case	SD_case	fold_change (case/control)	log2(fold_change)	p-value	BH_adjusted_p-value	significance
GREM1	gremlin 1, DAN family BMP antagonist	15:33010175-33026870	204.72	7.67751	203.72	7.67044	203.19	7.66669	203.877	0.634368	0.01	-6.64386	0.14	-2.8365	0.04	-4.64386	0.0633333	0.0555778	0.000310645	-11.6524	0.000354567	0.00326081	Yes
INHBA	inhibin beta A subunit	7:41724712-41742706	77.84	6.28244	76.5	6.25739	79.15	6.30652	77.83	1.08188	0.05	-4.32193	0.03	-5.05889	0.01	-6.64386	0.03	0.0163299	0.000385455	-11.3411	7.07901e-05	0.00105162	Yes
DSC3	desmocollin 3	18:28569974-28622781	89.36	6.48156	84.05	6.39318	87.02	6.44328	86.81	2.17288	0.04	-4.64386	0.04	-4.64386	0.03	-5.05889	0.0366667	0.00471405	0.000422378	-11.2092	1.48105e-07	4.42794e-05	Yes
IL1B	interleukin 1 beta	2:113587328-113594480	143.54	7.16531	151.06	7.23898	151.36	7.24184	148.653	3.61775	0.03	-5.05889	0.13	-2.94342	0.03	-5.05889	0.0633333	0.0471405	0.000426047	-11.1967	8.1003e-05	0.00114872	Yes
IGFN1	immunoglobulin-like and fibronectin type III domain containing 1	1:201159953-201198080	58.69	5.87504	57.19	5.83769	54.92	5.77926	56.9333	1.54976	0.01	-6.64386	0.05	-4.32193	0.03	-5.05889	0.03	0.0163299	0.000526932	-10.8901	8.29891e-05	0.00116868	Yes
ALPK2	alpha kinase 2	18:56148479-56296189	76.79	6.26285	78.5	6.29462	79.5	6.31288	78.2633	1.11894	0.05	-4.32193	0.06	-4.05889	0.02	-5.64386	0.0433333	0.0169967	0.000553686	-10.8186	2.37301e-05	0.000529405	Yes
GDF15	growth differentiation factor 15	19:18485541-18499986	500.49	8.9672	536.72	9.06803	552.08	9.10873	529.763	21.6284	0.15	-2.73697	0.55	-0.862496	0.25	-2	0.316667	0.169967	0.000597751	-10.7082	3.71821e-05	0.000689606	Yes
STC2	stanniocalcin 2	5:172741716-172756506	1584.47	10.6298	1591.41	10.6361	1587.78	10.6328	1587.89	2.83425	1.16	0.214125	0.82	-0.286304	0.95	-0.0740006	0.976667	0.140079	0.000615073	-10.667	2.03627e-07	4.76281e-05	Yes
FGF5	fibroblast growth factor 5	4:81187753-81257834	133.82	7.06415	131.83	7.04253	139.91	7.12836	135.187	3.43729	0.02	-5.64386	0.2	-2.32193	0.03	-5.05889	0.0833333	0.0825967	0.000616432	-10.6638	0.000368163	0.00335223	Yes
KRT18	keratin 18	12:53342655-53346685	267.31	8.06237	278.17	8.11982	264.26	8.04581	269.913	5.96965	0.15	-2.73697	0.23	-2.12029	0.17	-2.55639	0.183333	0.0339935	0.00067923	-10.5238	5.59563e-07	7.23214e-05	Yes
GPRC5A	G protein-coupled receptor class C group 5 member A	12:13043716-13070871	216.37	7.75736	211.15	7.72212	218.56	7.77189	215.36	3.10828	0.02	-5.64386	0.33	-1.59946	0.1	-3.32193	0.15	0.131403	0.000696508	-10.4876	0.000653102	0.00515178	Yes
CPA4	carboxypeptidase A4	7:129932974-129964020	124.46	6.95954	129.7	7.01903	124.84	6.96394	126.333	2.38564	0.13	-2.94342	0.12	-3.05889	0.05	-4.32193	0.1	0.0355903	0.000791557	-10.303	1.91665e-05	0.000468403	Yes
CDCP1	CUB domain containing protein 1	3:45123770-45187914	57.97	5.85723	57.67	5.84975	57.3	5.84046	57.6467	0.274024	0.05	-4.32193	0.06	-4.05889	0.04	-4.64386	0.05	0.00816497	0.000867353	-10.1711	4.55333e-07	6.62619e-05	Yes
LIF	LIF, interleukin 6 family cytokine	22:30636436-30642840	195.09	7.608	186.85	7.54574	187.02	7.54705	189.653	3.84493	0.28	-1.8365	0.08	-3.64386	0.14	-2.8365	0.166667	0.0837987	0.000878796	-10.1522	3.86598e-05	0.000706802	Yes
IL8	N.A.	4:74606223-74609433	180.09	7.49257	175.14	7.45236	174.09	7.44369	176.44	2.6163	0.09	-3.47393	0.08	-3.64386	0.3	-1.73697	0.156667	0.101434	0.000887932	-10.1373	6.87973e-05	0.00103153	Yes
CHAC1	ChaC glutathione specific gamma-glutamylcyclotransferase 1	15:41245160-41248710	254.68	7.99254	260.34	8.02425	249.41	7.96238	254.81	4.4631	0.32	-1.64386	0.16	-2.64386	0.28	-1.8365	0.253333	0.0679869	0.000994205	-9.97417	5.21318e-06	0.00022211	Yes
CDH13	cadherin 13	16:82660408-83830204	67.28	6.07211	68.8	6.10434	68.8	6.10434	68.2933	0.716535	0.08	-3.64386	0.04	-4.64386	0.09	-3.47393	0.07	0.0216025	0.00102499	-9.93017	1.05104e-05	0.000325585	Yes
FST	follistatin	5:52776239-52782964	164.99	7.36623	160.43	7.3258	158.44	7.30779	161.287	2.74178	0.41	-1.2863	0.14	-2.8365	0.04	-4.64386	0.196667	0.156276	0.00121936	-9.67966	0.000453461	0.00391304	Yes
BDNF	brain derived neurotrophic factor	11:27676440-27743605	62.74	5.97131	61.86	5.95093	61.86	5.95093	62.1533	0.414836	0.06	-4.05889	0.04	-4.64386	0.13	-2.94342	0.0766667	0.0385861	0.00123351	-9.66302	3.89567e-05	0.000710207	Yes
RP11-125B21.2	N.A.	9:2422702-2641395	24.69	4.62585	28.08	4.81147	26.07	4.70432	26.28	1.39191	0.06	-4.05889	0.01	-6.64386	0.03	-5.05889	0.0333333	0.020548	0.00126839	-9.62278	0.000189642	0.00206526	Yes
SERPINE1	serpin family E member 1	7:100770370-100782547	465.2	8.86171	459.58	8.84417	462.28	8.85262	462.353	2.29494	0.7	-0.514573	0.35	-1.51457	0.74	-0.434403	0.596667	0.175182	0.0012905	-9.59785	9.90453e-06	0.000314246	Yes
MLPH	melanophilin	2:238394071-238463961	129.97	7.02203	131.27	7.03639	125.99	6.97717	129.077	2.2462	0.09	-3.47393	0.41	-1.2863	0.06	-4.05889	0.186667	0.158395	0.00144617	-9.43355	0.000296028	0.00285278	Yes
IGF2BP2	insulin like growth factor 2 mRNA binding protein 2	3:185361527-185542844	110.43	6.78699	108.99	6.76805	117.24	6.87332	112.22	3.59803	0.28	-1.8365	0.11	-3.18442	0.1	-3.32193	0.163333	0.0825967	0.00145547	-9.42429	3.55219e-05	0.000670636	Yes
IL11	interleukin 11	19:55875757-55881831	156.17	7.28697	165.4	7.36982	162.82	7.34713	161.463	3.88833	0.17	-2.55639	0.29	-1.78588	0.35	-1.51457	0.27	0.0748331	0.00167221	-9.22403	7.68566e-06	0.000271574	Yes
SLC7A11	solute carrier family 7 member 11	4:139085251-139163503	75.36	6.23573	72.38	6.17752	72.73	6.18448	73.49	1.32999	0.12	-3.05889	0.15	-2.73697	0.1	-3.32193	0.123333	0.020548	0.00167823	-9.21884	6.88666e-07	7.92766e-05	Yes
FOSL1	FOS like 1, AP-1 transcription factor subunit	11:65659520-65668044	179.54	7.48816	180.61	7.49673	178.2	7.47735	179.45	0.985934	0.2	-2.32193	0.39	-1.35845	0.33	-1.59946	0.306667	0.0793025	0.00170893	-9.19269	5.72818e-06	0.000230575	Yes
PSAT1	phosphoserine aminotransferase 1	9:80912059-80945009	642.04	9.32652	635.65	9.31209	633.92	9.30816	637.203	3.4922	0.84	-0.251539	1.38	0.464668	1.11	0.15056	1.11	0.220454	0.00174199	-9.16505	1.54659e-06	0.000118189	Yes
ADM2	adrenomedullin 2	22:50919985-50924869	49.12	5.61824	50.57	5.66021	48.41	5.59723	49.3667	0.898901	0.09	-3.47393	0.12	-3.05889	0.06	-4.05889	0.09	0.0244949	0.00182309	-9.0994	6.05261e-06	0.000237402	Yes
EPHA5	EPH receptor A5	4:66185281-66536213	6.57	2.71589	7.26	2.85997	7.1	2.82782	6.97667	0.294882	0.01	-6.64386	0.02	-5.64386	0.01	-6.64386	0.0133333	0.00471405	0.00191113	-9.03136	1.10181e-05	0.000335736	Yes
IGF2BP3	insulin like growth factor 2 mRNA binding protein 3	7:23349828-23510086	46.41	5.53636	42.61	5.41312	44.72	5.48285	44.58	1.5545	0.13	-2.94342	0.11	-3.18442	0.02	-5.64386	0.0866667	0.0478423	0.00194407	-9.0067	0.000404066	0.00359583	Yes
TFPI	tissue factor pathway inhibitor	2:188328957-188430487	282.62	8.14272	278.15	8.11972	279.27	8.12552	280.013	1.89906	0.22	-2.18442	0.69	-0.535332	0.73	-0.454032	0.546667	0.231565	0.00195229	-9.00062	8.29887e-05	0.00116868	Yes
RAB3B	RAB3B, member RAS oncogene family	1:52373628-52456436	16.3	4.0268	16.64	4.05658	16.54	4.04789	16.4933	0.142673	0.06	-4.05889	0.01	-6.64386	0.03	-5.05889	0.0333333	0.020548	0.00202102	-8.9507	0.000246717	0.00250107	Yes
PMAIP1	phorbol-12-myristate-13-acetate-induced protein 1	18:57567180-57571538	212.45	7.73098	208.9	7.70667	197.72	7.62732	206.357	6.27666	0.34	-1.55639	0.32	-1.64386	0.61	-0.713119	0.423333	0.132246	0.00205146	-8.92913	7.22e-06	0.000263454	Yes
SDC1	syndecan 1	2:20400558-20425194	56.61	5.82299	61.61	5.94509	59.5	5.89482	59.24	2.0495	0.08	-3.64386	0.12	-3.05889	0.18	-2.47393	0.126667	0.0410961	0.00213819	-8.86939	1.23354e-05	0.000358476	Yes
FOXL1	forkhead box L1	16:86609974-86615303	22.5	4.49185	24.78	4.6311	24.5	4.61471	23.9267	1.01526	0.02	-5.64386	0.1	-3.32193	0.04	-4.64386	0.0533333	0.0339935	0.00222903	-8.80937	0.000172823	0.00193798	Yes
FAM83G	family with sequence similarity 83 member G	17:18872102-18908117	25.52	4.67356	24.94	4.64039	25.29	4.6605	25.25	0.238467	0.03	-5.05889	0.03	-5.05889	0.11	-3.18442	0.0566667	0.0377124	0.00224422	-8.79957	0.000129764	0.00159192	Yes
TNFRSF12A	TNF receptor superfamily member 12A	16:3068446-3072384	530.89	9.05227	578.42	9.17597	578.38	9.17587	562.563	22.3964	1.56	0.641546	0.95	-0.0740006	1.31	0.389567	1.27333	0.250377	0.00226345	-8.78726	2.05849e-06	0.000134062	Yes
C6orf132	chromosome 6 open reading frame 132	6:42068856-42110357	14.95	3.90207	15.88	3.98914	16.44	4.03914	15.7567	0.61451	0.03	-5.05889	0.04	-4.64386	0.04	-4.64386	0.0366667	0.00471405	0.00232706	-8.74728	4.37834e-07	6.50256e-05	Yes
PHLDA2	pleckstrin homology like domain family A member 2	11:2949503-2950685	77.95	6.28448	90.55	6.50064	86.95	6.44211	85.15	5.29906	0.29	-1.78588	0.16	-2.64386	0.16	-2.64386	0.203333	0.0612826	0.00238794	-8.71002	7.44925e-06	0.000267624	Yes
DLC1	DLC1 Rho GTPase activating protein	8:12940870-13373167	136.29	7.09054	141.86	7.14832	144.26	7.17253	140.803	3.33843	0.36	-1.47393	0.38	-1.39593	0.28	-1.8365	0.34	0.0432049	0.00241472	-8.69393	3.77068e-07	6.13644e-05	Yes
MICB	MHC class I polypeptide-related sequence B	HSCHR6_MHC_DBB:31447882-31461098	28.2	4.81762	27.69	4.79129	26.33	4.71864	27.4067	0.789275	0.06	-4.05889	0.12	-3.05889	0.02	-5.64386	0.0666667	0.0410961	0.0024325	-8.68335	0.000277379	0.00272117	Yes
TSLP	thymic stromal lymphopoietin	5:110405760-110413722	29.25	4.87036	28.34	4.82477	27.66	4.78973	28.4167	0.651375	0.02	-5.64386	0.07	-3.8365	0.12	-3.05889	0.07	0.0408248	0.00246334	-8.66517	0.000299233	0.00287239	Yes
SHISA2	shisa family member 2	13:26618735-26625169	24.25	4.59991	23.12	4.53107	23.49	4.55397	23.62	0.47039	0.07	-3.8365	0.02	-5.64386	0.09	-3.47393	0.06	0.0294392	0.00254022	-8.62083	0.00018884	0.00206079	Yes
ANXA3	annexin A3	4:79472673-79531597	71.78	6.16551	68.92	6.10685	68.54	6.09887	69.7467	1.44613	0.14	-2.8365	0.11	-3.18442	0.29	-1.78588	0.18	0.0787401	0.00258077	-8.59798	3.198e-05	0.000626935	Yes
FAM129A	family with sequence similarity 129 member A	1:184759858-184943682	37.18	5.21645	37.74	5.23802	37.96	5.24641	37.6267	0.328363	0.15	-2.73697	0.05	-4.32193	0.1	-3.32193	0.1	0.0408248	0.00265769	-8.55561	4.7293e-05	0.000809558	Yes
RP11-290L1.3	N.A.	12:76424274-76425158	125.81	6.9751	144.44	7.17433	154.76	7.27389	141.67	11.98	0.35	-1.51457	0.39	-1.35845	0.41	-1.2863	0.383333	0.0249444	0.00270582	-8.52972	1.70169e-07	4.52934e-05	Yes
ICAM1	intercellular adhesion molecule 1	19:10381511-10397291	68.11	6.08979	67.47	6.07617	65.43	6.03188	67.0033	1.14278	0.09	-3.47393	0.34	-1.55639	0.12	-3.05889	0.183333	0.111455	0.00273618	-8.51362	0.000113978	0.00145169	Yes
PDCD1LG2	programmed cell death 1 ligand 2	9:5510545-5571282	17.14	4.0993	17.83	4.15623	17.74	4.14893	17.57	0.306268	0.09	-3.47393	0.04	-4.64386	0.02	-5.64386	0.05	0.0294392	0.00284576	-8.45697	0.000155148	0.00179704	Yes
TES	testin LIM domain protein	7:115850547-115898837	143.26	7.16249	145.48	7.18468	139.7	7.12619	142.813	2.38072	0.45	-1.152	0.32	-1.64386	0.45	-1.152	0.406667	0.0612826	0.00284754	-8.45607	8.56945e-07	8.80442e-05	Yes
TRPC4	transient receptor potential cation channel subfamily C member 4	13:38210773-38444562	11.88	3.57046	12.1	3.59694	12.97	3.69711	12.3167	0.470626	0.05	-4.32193	0.03	-5.05889	0.03	-5.05889	0.0366667	0.00942809	0.002977	-8.39193	4.50615e-06	0.000203605	Yes
EDIL3	EGF like repeats and discoidin domains 3	5:83236373-83680611	87.98	6.4591	82.58	6.36772	82.07	6.35878	84.21	2.67391	0.21	-2.25154	0.29	-1.78588	0.26	-1.94342	0.253333	0.0329983	0.00300835	-8.37681	4.70636e-07	6.74691e-05	Yes
ALCAM	activated leukocyte cell adhesion molecule	3:105085753-105295744	172.44	7.42995	168.02	7.39249	170.36	7.41244	170.273	1.8055	0.52	-0.943416	0.5	-1	0.53	-0.915936	0.516667	0.0124722	0.00303434	-8.3644	6.52242e-10	8.30122e-06	Yes
SPOCD1	SPOC domain containing 1	1:32256023-32281652	41.09	5.36072	39.5	5.30378	37.54	5.23036	39.3767	1.4519	0.07	-3.8365	0.19	-2.39593	0.11	-3.18442	0.123333	0.0498888	0.00313214	-8.31863	3.56239e-05	0.000671266	Yes
F2RL1	F2R like trypsin receptor 1	5:76114758-76131140	20.37	4.34837	21.05	4.39575	22.14	4.46858	21.1867	0.729033	0.08	-3.64386	0.06	-4.05889	0.06	-4.05889	0.0666667	0.00942809	0.00314663	-8.31198	5.1694e-07	7.0271e-05	Yes
CD274	CD274 molecule	9:5450503-5470566	30.56	4.93357	30.77	4.94345	30.02	4.90785	30.45	0.315911	0.07	-3.8365	0.13	-2.94342	0.09	-3.47393	0.0966667	0.0249444	0.0031746	-8.29921	5.57484e-06	0.000227615	Yes
ULBP1	UL16 binding protein 1	6:150285143-150294846	54.14	5.75862	54.82	5.77663	54.97	5.78057	54.6433	0.36114	0.16	-2.64386	0.1	-3.32193	0.3	-1.73697	0.186667	0.0837987	0.00341609	-8.19344	5.40473e-05	0.000880967	Yes
AMIGO2	adhesion molecule with Ig like domain 2	12:47469490-47473734	180.78	7.49809	178.01	7.47581	179.24	7.48575	179.343	1.13321	0.68	-0.556393	0.49	-1.02915	0.67	-0.577767	0.613333	0.0873053	0.00341988	-8.19184	7.47298e-07	8.27081e-05	Yes
ARHGEF28	Rho guanine nucleotide exchange factor 28	5:72921983-73237818	32.46	5.02059	35.28	5.14078	34.46	5.10685	34.0667	1.18438	0.06	-4.05889	0.08	-3.64386	0.21	-2.25154	0.116667	0.0664998	0.00342466	-8.18982	0.000105098	0.00137724	Yes
STAC	SH3 and cysteine rich domain	3:36421836-36589499	27.98	4.80632	27.16	4.76341	25.92	4.69599	27.02	0.846798	0.02	-5.64386	0.05	-4.32193	0.21	-2.25154	0.0933333	0.0834	0.00345423	-8.17742	0.000866729	0.00641393	Yes
AP1S3	adaptor related protein complex 1 sigma 3 subunit	2:224616403-224702744	19.32	4.27202	19.27	4.26828	18.46	4.20633	19.0167	0.394152	0.07	-3.8365	0.1	-3.32193	0.03	-5.05889	0.0666667	0.0286744	0.0035057	-8.15608	8.6185e-05	0.00119943	Yes
CNN1	calponin 1	19:11649532-11661138	83.03	6.37556	81.43	6.34749	79.15	6.30652	81.2033	1.59209	0.45	-1.152	0.13	-2.94342	0.28	-1.8365	0.286667	0.130724	0.00353023	-8.14602	9.07578e-05	0.00124515	Yes
IRAK2	interleukin 1 receptor associated kinase 2	3:10206549-10285427	7.83	2.96901	7.5	2.90689	6.91	2.78869	7.41333	0.380555	0.03	-5.05889	0.04	-4.64386	0.01	-6.64386	0.0266667	0.0124722	0.00359712	-8.11894	0.00016779	0.00189327	Yes
CLSPN	claspin	1:36185819-36235568	80.72	6.33485	85.14	6.41177	83.94	6.39129	83.2667	1.86621	0.3	-1.73697	0.16	-2.64386	0.5	-1	0.32	0.139523	0.00384307	-8.02352	6.74684e-05	0.00101772	Yes
PTPRJ	protein tyrosine phosphatase, receptor type J	11:48002113-48189670	12.15	3.60288	11.75	3.55459	12.42	3.63459	12.1067	0.275237	0.05	-4.32193	0.01	-6.64386	0.08	-3.64386	0.0466667	0.0286744	0.00385463	-8.01919	0.000738077	0.00567864	Yes
SH2D4A	SH2 domain containing 4A	8:19171128-19253729	20.09	4.32841	22.82	4.51223	21.44	4.42223	21.45	1.11454	0.06	-4.05889	0.14	-2.8365	0.05	-4.32193	0.0833333	0.0402768	0.003885	-8.00787	5.96933e-05	0.000938922	Yes
STC1	stanniocalcin 1	8:23699428-23712320	9.3	3.21723	8.82	3.14078	8.71	3.12267	8.94333	0.256168	0.05	-4.32193	0.04	-4.64386	0.02	-5.64386	0.0366667	0.0124722	0.00409989	-7.9302	3.59941e-05	0.00067472	Yes
SLC38A1	solute carrier family 38 member 1	12:46576846-46663800	178.31	7.47824	177.15	7.46883	176.11	7.46033	177.19	0.898591	0.76	-0.395929	0.7	-0.514573	0.72	-0.473931	0.726667	0.0249444	0.00410106	-7.92979	2.32654e-09	9.09139e-06	Yes
AIM1	N.A.	6:106959730-107018326	5.3	2.40599	5.56	2.47508	6.15	2.62059	5.67	0.355622	0.03	-5.05889	0.01	-6.64386	0.03	-5.05889	0.0233333	0.00942809	0.00411523	-7.92481	0.000109234	0.00140907	Yes
SYNJ2	synaptojanin 2	6:158402888-158520208	33.2	5.05311	32.39	5.01748	38.84	5.27947	34.81	2.86876	0.17	-2.55639	0.13	-2.94342	0.13	-2.94342	0.143333	0.0188562	0.00411759	-7.92398	8.26404e-07	8.69308e-05	Yes
KLHL5	kelch like family member 5	4:39046659-39128477	116.45	6.86357	112.97	6.8198	119.68	6.90304	116.367	2.73998	0.57	-0.810966	0.46	-1.12029	0.46	-1.12029	0.496667	0.0518545	0.00426812	-7.87218	1.95365e-07	4.70284e-05	Yes
CDKN2A	cyclin dependent kinase inhibitor 2A	9:21967751-21995300	243.81	7.92961	309.61	8.27431	327.91	8.35716	293.777	36.113	1.42	0.505891	1.42	0.505891	0.95	-0.0740006	1.26333	0.22156	0.00430032	-7.86134	4.60833e-06	0.000206066	Yes
FIGN	fidgetin, microtubule severing factor	2:164449906-164592522	4.11	2.03914	5.34	2.41684	4.48	2.1635	4.64333	0.515256	0.03	-5.05889	0.01	-6.64386	0.02	-5.64386	0.02	0.00816497	0.00430725	-7.85902	7.38061e-05	0.00108196	Yes
ARNTL2	aryl hydrocarbon receptor nuclear translocator like 2	12:27485787-27576241	32.17	5.00764	31.84	4.99277	35.5	5.14975	33.17	1.65306	0.13	-2.94342	0.09	-3.47393	0.21	-2.25154	0.143333	0.0498888	0.00432117	-7.85436	2.43105e-05	0.000535762	Yes
LYPD1	LY6/PLAUR domain containing 1	2:133402426-133429152	48.68	5.60526	49.52	5.62994	49.73	5.63604	49.31	0.453652	0.05	-4.32193	0.33	-1.59946	0.27	-1.88897	0.216667	0.12037	0.00439397	-7.83026	0.000677094	0.00530051	Yes
ITGA3	integrin subunit alpha 3	17:48133332-48167845	169.37	7.40403	174.82	7.44973	174.67	7.44849	172.953	2.53454	0.57	-0.810966	1.13	0.176323	0.61	-0.713119	0.77	0.255082	0.00445207	-7.81131	1.50232e-05	0.00040574	Yes
EVA1A	eva-1 homolog A, regulator of programmed cell death	2:75696428-75796848	43.58	5.44559	50.45	5.65678	51.09	5.67497	48.3733	3.39945	0.31	-1.68966	0.15	-2.73697	0.19	-2.39593	0.216667	0.0679869	0.00447905	-7.80259	1.56634e-05	0.000414673	Yes
PYGL	glycogen phosphorylase L	14:51324609-51411454	151.74	7.24546	143.81	7.16802	146.39	7.19367	147.313	3.30259	0.85	-0.234465	0.5	-1	0.67	-0.577767	0.673333	0.142906	0.00457076	-7.77335	3.94184e-06	0.000188832	Yes
GLIPR1	GLI pathogenesis related 1	12:75874460-75897633	277.07	8.11411	286.36	8.16169	271.21	8.08327	278.213	6.23758	1.65	0.722466	1.09	0.124328	1.15	0.201634	1.29667	0.251042	0.00466069	-7.74524	2.10106e-06	0.000134872	Yes
DIAPH3	diaphanous related formin 3	13:60239717-60738121	141.82	7.14792	140.36	7.13299	135.27	7.0797	139.15	2.80757	0.76	-0.395929	0.51	-0.971431	0.68	-0.556393	0.65	0.104243	0.00467122	-7.74199	1.46632e-06	0.000114151	Yes
PTGS2	prostaglandin-endoperoxide synthase 2	1:186640923-186649559	11.83	3.56438	11.21	3.48671	11.07	3.46858	11.37	0.330252	0.08	-3.64386	0.02	-5.64386	0.06	-4.05889	0.0533333	0.0249444	0.00469071	-7.73598	0.000199641	0.00214384	Yes
AHR	aryl hydrocarbon receptor	7:17338246-17385776	57.34	5.84147	58.6	5.87283	62.08	5.95606	59.34	2.00459	0.36	-1.47393	0.23	-2.12029	0.28	-1.8365	0.29	0.0535413	0.00488709	-7.67681	2.22189e-06	0.000137519	Yes
SIX2	SIX homeobox 2	2:45232300-45236569	9.95	3.3147	9.94	3.31325	10.55	3.39917	10.1467	0.285229	0.05	-4.32193	0.06	-4.05889	0.04	-4.64386	0.05	0.00816497	0.00492773	-7.66486	1.48459e-06	0.000114921	Yes
VEGFC	vascular endothelial growth factor C	4:177604689-177713881	13.71	3.77716	13.72	3.77821	14.67	3.8748	14.0333	0.45021	0.07	-3.8365	0.05	-4.32193	0.09	-3.47393	0.07	0.0163299	0.00498812	-7.64729	6.43033e-06	0.000245701	Yes
ANXA2P2	annexin A2 pseudogene 2	9:33624223-33625532	21.34	4.41549	19.97	4.31976	22.68	4.50335	21.33	1.10638	0.18	-2.47393	0.06	-4.05889	0.08	-3.64386	0.106667	0.0524934	0.00500078	-7.64363	8.19749e-05	0.00115935	Yes
PERP	PERP, TP53 apoptosis effector	6:138409642-138428648	34.35	5.10224	35	5.12928	34.34	5.10182	34.5633	0.308797	0.16	-2.64386	0.18	-2.47393	0.18	-2.47393	0.173333	0.00942809	0.00501495	-7.63955	1.90477e-08	2.6201e-05	Yes
SNTB1	syntrophin beta 1	8:121547985-121825513	13.23	3.72574	12.82	3.68032	13.31	3.73444	13.12	0.214631	0.08	-3.64386	0.08	-3.64386	0.04	-4.64386	0.0666667	0.0188562	0.0050813	-7.62059	2.10169e-05	0.000494604	Yes
NCR3LG1	natural killer cell cytotoxicity receptor 3 ligand 1	11:17373273-17398888	10.28	3.36177	10.91	3.44758	10.23	3.35473	10.4733	0.309444	0.01	-6.64386	0.13	-2.94342	0.02	-5.64386	0.0533333	0.054365	0.0050923	-7.61747	0.0015637	0.0102217	Yes
RGS4	regulator of G protein signaling 4	1:163038565-163046592	174.69	7.44865	181.52	7.50398	169.4	7.40429	175.203	4.96127	0.84	-0.251539	1.1	0.137504	0.77	-0.37707	0.903333	0.14197	0.00515591	-7.59956	1.09601e-06	9.92623e-05	Yes
C12orf75	chromosome 12 open reading frame 75	12:105629068-105789875	205.88	7.68566	202.66	7.66292	195.74	7.61279	201.427	4.2305	1.04	0.0565835	0.78	-0.358454	1.51	0.594549	1.11	0.302104	0.00551069	-7.50355	1.06942e-05	0.000329691	Yes
SLC7A5	solute carrier family 7 member 5	16:87863629-87903094	614.61	9.26353	621.43	9.27945	627.99	9.2946	621.343	5.46271	4.28	2.09761	2.5	1.32193	3.61	1.852	3.46333	0.734045	0.00557394	-7.48709	5.12781e-06	0.000220423	Yes
ATP8B1	ATPase phospholipid transporting 8B1	18:55313658-55470333	44.86	5.48736	45.35	5.50303	44.18	5.46532	44.7967	0.479745	0.16	-2.64386	0.27	-1.88897	0.33	-1.59946	0.253333	0.0703957	0.00565518	-7.46621	1.73788e-05	0.000441135	Yes
DSC2	desmocollin 2	18:28645940-28682378	8.75	3.12928	7.93	2.98732	7.96	2.99277	8.21333	0.379678	0.05	-4.32193	0.04	-4.64386	0.05	-4.32193	0.0466667	0.00471405	0.00568182	-7.45943	3.60429e-07	6.05284e-05	Yes
CPNE7	copine 7	16:89642176-89663654	71.21	6.15401	66.4	6.05311	69.6	6.12102	69.07	1.99912	0.32	-1.64386	0.45	-1.152	0.42	-1.25154	0.396667	0.0555778	0.00574297	-7.44399	1.06077e-06	9.74305e-05	Yes
THSD4	thrombospondin type 1 domain containing 4	15:71389291-72075722	10.91	3.44758	11.64	3.54102	11.5	3.52356	11.35	0.316333	0.08	-3.64386	0.04	-4.64386	0.08	-3.64386	0.0666667	0.0188562	0.00587372	-7.41151	2.36816e-05	0.000529267	Yes
MYEOV	myeloma overexpressed	11:69061605-69182494	8.15	3.0268	10.29	3.36317	10.43	3.38267	9.62333	1.04337	0.03	-5.05889	0.1	-3.32193	0.04	-4.64386	0.0566667	0.0309121	0.00588847	-7.40789	0.00014402	0.00170816	Yes
ARSJ	arylsulfatase family member J	4:114821440-114900883	15.5	3.9542	15.95	3.99548	15.81	3.98277	15.7533	0.188031	0.12	-3.05889	0.05	-4.32193	0.11	-3.18442	0.0933333	0.0309121	0.00592467	-7.39905	4.8567e-05	0.000823607	Yes
AOX1	aldehyde oxidase 1	2:201450591-201541787	25.39	4.66619	27.76	4.79494	28.06	4.81044	27.07	1.19424	0.21	-2.25154	0.06	-4.05889	0.22	-2.18442	0.163333	0.0731817	0.00603374	-7.37273	0.00024886	0.00251705	Yes
VEPH1	ventricular zone expressed PH domain containing 1	3:156977531-157251408	25.52	4.67356	27.33	4.77241	26.34	4.71918	26.3967	0.740015	0.17	-2.55639	0.16	-2.64386	0.15	-2.73697	0.16	0.00816497	0.00606137	-7.36614	2.54241e-08	2.62951e-05	Yes
MAP3K7CL	MAP3K7 C-terminal like	21:30449792-30548210	88.29	6.46418	86.06	6.42727	93.41	6.54551	89.2533	3.07697	0.7	-0.514573	0.52	-0.943416	0.41	-1.2863	0.543333	0.119536	0.00608754	-7.35992	5.20094e-06	0.00022211	Yes
MYOF	myoferlin	10:95066186-95242074	111.95	6.80671	105.57	6.72206	108.52	6.76182	108.68	2.60708	0.63	-0.666576	0.69	-0.535332	0.73	-0.454032	0.683333	0.0410961	0.00628757	-7.31328	4.11243e-08	3.12615e-05	Yes
DSG2	desmoglein 2	18:29078006-29128971	64.81	6.01814	64.98	6.02192	64.67	6.01502	64.82	0.126754	0.43	-1.21759	0.43	-1.21759	0.37	-1.4344	0.41	0.0282843	0.00632521	-7.30467	5.74281e-08	3.46511e-05	Yes
CDC42EP1	CDC42 effector protein 1	22:37956454-37965412	174.25	7.44501	174.31	7.44551	172.69	7.43204	173.75	0.749933	1.03	0.0426443	1.32	0.400538	0.99	-0.0144996	1.11333	0.147045	0.00640767	-7.28598	6.01885e-07	7.4874e-05	Yes
PLAG1	PLAG1 zinc finger	8:57073463-57123883	5.01	2.32481	4.68	2.22651	4.3	2.10434	4.66333	0.290096	0.03	-5.05889	0.02	-5.64386	0.04	-4.64386	0.03	0.00816497	0.00643317	-7.28026	1.59584e-05	0.000420031	Yes
ALDH1L2	aldehyde dehydrogenase 1 family member L2	12:105413568-105478355	64.28	6.0063	64.23	6.00518	65.25	6.02791	64.5867	0.469491	0.5	-1	0.23	-2.12029	0.52	-0.943416	0.416667	0.132246	0.00645128	-7.2762	4.3162e-05	0.000762774	Yes
FZD6	frizzled class receptor 6	8:104310661-104345094	66.6	6.05745	72.88	6.18745	73	6.18982	70.8267	2.98911	0.48	-1.05889	0.51	-0.971431	0.39	-1.35845	0.46	0.0509902	0.00649473	-7.26651	5.2337e-07	7.08118e-05	Yes
GJA1	gap junction protein alpha 1	6:121756838-121770873	198.74	7.63474	196.39	7.61758	200.66	7.64861	198.597	1.74616	1.22	0.286881	1.32	0.400538	1.34	0.422233	1.29333	0.0524934	0.00651236	-7.2626	7.31223e-09	1.62481e-05	Yes
CBS	cystathionine-beta-synthase	21:44473301-44497053	307.76	8.26566	307.87	8.26618	308.06	8.26707	307.897	0.123918	1.96	0.970854	2.28	1.18903	1.78	0.831877	2.00667	0.206774	0.00651734	-7.2615	2.50529e-07	5.15083e-05	Yes
AKAP12	A-kinase anchoring protein 12	6:151561134-151679692	108.38	6.75995	110.53	6.78829	112.31	6.81134	110.407	1.60678	0.7	-0.514573	0.82	-0.286304	0.65	-0.621488	0.723333	0.0713364	0.00655154	-7.25395	2.15293e-07	4.82005e-05	Yes
CNTNAP3B	contactin associated protein like 3B	9:43684902-43924049	22.73	4.50653	21.8	4.44626	20.52	4.35896	21.6833	0.905992	0.07	-3.8365	0.18	-2.47393	0.18	-2.47393	0.143333	0.0518545	0.0066103	-7.24107	8.60972e-05	0.00119886	Yes
SEL1L3	SEL1L family member 3	4:25749055-25865382	42.78	5.41886	37.98	5.24717	41.72	5.38267	40.8267	2.05889	0.23	-2.12029	0.17	-2.55639	0.42	-1.25154	0.273333	0.106562	0.00669497	-7.22271	4.59043e-05	0.000793071	Yes
RBM24	RNA binding motif protein 24	6:17281577-17294106	26.95	4.75221	27.03	4.75649	29.09	4.86245	27.69	0.990488	0.22	-2.18442	0.12	-3.05889	0.22	-2.18442	0.186667	0.0471405	0.0067413	-7.21276	1.58439e-05	0.000417778	Yes
RALGPS2	Ral GEF with PH domain and SH3 binding motif 2	1:178694300-178889238	19.31	4.27128	15.96	3.99639	15.61	3.9644	16.96	1.66783	0.12	-3.05889	0.11	-3.18442	0.12	-3.05889	0.116667	0.00471405	0.00687893	-7.1836	2.8499e-07	5.4339e-05	Yes
LURAP1L	leucine rich adaptor protein 1 like	9:12775020-12822130	48.92	5.61235	47.22	5.56133	49.95	5.64241	48.6967	1.12565	0.43	-1.21759	0.16	-2.64386	0.42	-1.25154	0.336667	0.124989	0.00691355	-7.17636	0.000100173	0.00133225	Yes
MOXD1	monooxygenase DBH like 1	6:132617194-132722684	14.66	3.87381	13.74	3.78031	14.87	3.89433	14.4233	0.490736	0.14	-2.8365	0.02	-5.64386	0.14	-2.8365	0.1	0.0565685	0.00693321	-7.17226	0.00123983	0.00848083	Yes
SMCR8	Smith-Magenis syndrome chromosome region, candidate 8	17:18218624-18226517	12.7	3.66676	12.38	3.62994	12.32	3.62293	12.4667	0.1668	0.07	-3.8365	0.11	-3.18442	0.08	-3.64386	0.0866667	0.0169967	0.00695187	-7.16838	3.14954e-06	0.000167549	Yes
CDKN2B	cyclin dependent kinase inhibitor 2B	9:22002902-22009362	21.07	4.39712	22.18	4.47119	25.64	4.68032	22.9633	1.94618	0.16	-2.64386	0.12	-3.05889	0.2	-2.32193	0.16	0.0326599	0.00696763	-7.16512	6.18731e-06	0.000241309	Yes
ETS1	ETS proto-oncogene 1, transcription factor	11:128328656-128457453	97.91	6.61338	96.23	6.58841	97.5	6.60733	97.2133	0.715185	0.73	-0.454032	0.72	-0.473931	0.59	-0.761213	0.68	0.0637704	0.00699493	-7.15948	2.22969e-07	4.8427e-05	Yes
DKK2	dickkopf WNT signaling pathway inhibitor 2	4:107842959-108204963	3.41	1.76977	2.92	1.54597	2.19	1.13093	2.84	0.501265	0.04	-4.64386	0.01	-6.64386	0.01	-6.64386	0.02	0.0141421	0.00704225	-7.14975	0.000421027	0.0037095	Yes
ESCO2	establishment of sister chromatid cohesion N-acetyltransferase 2	8:27629466-27670157	66.44	6.05398	70.04	6.13011	62.88	5.97453	66.4533	2.92307	0.44	-1.18442	0.4	-1.32193	0.58	-0.785875	0.473333	0.0771722	0.00712279	-7.13334	1.77472e-06	0.000125417	Yes
C3orf52	chromosome 3 open reading frame 52	3:111805182-111849851	13.59	3.76447	13.07	3.70819	13.82	3.78869	13.4933	0.313723	0.07	-3.8365	0.06	-4.05889	0.16	-2.64386	0.0966667	0.0449691	0.00716403	-7.12501	7.86938e-05	0.00112992	Yes
GRHL1	grainyhead like transcription factor 1	2:10085341-10142411	4.52	2.17632	3.86	1.9486	4.18	2.0635	4.18667	0.269485	0.04	-4.64386	0.04	-4.64386	0.01	-6.64386	0.03	0.0141421	0.00716561	-7.1247	0.000387264	0.00348464	Yes
BZW1P2	basic leucine zipper and W2 domains 1 pseudogene 2	3:116364592-116365574	55.87	5.804	57.72	5.851	63.72	5.99367	59.1033	3.3507	0.26	-1.94342	0.21	-2.25154	0.81	-0.304006	0.426667	0.271825	0.00721899	-7.11399	0.000262426	0.00261625	Yes
LOXL2	lysyl oxidase like 2	8:23154702-23282841	304.92	8.25229	306.4	8.25927	303.57	8.24589	304.963	1.15575	1.94	0.956057	2.51	1.32769	2.19	1.13093	2.21333	0.233286	0.0072577	-7.10627	3.11305e-07	5.66791e-05	Yes
GNG12	G protein subunit gamma 12	1:68167149-68299150	118.4	6.88753	116.54	6.86468	115.29	6.84912	116.743	1.27777	0.86	-0.217591	1.04	0.0565835	0.65	-0.621488	0.85	0.159374	0.00728093	-7.10166	3.50054e-06	0.000176472	Yes
IER3	immediate early response 3	HSCHR6_MHC_DBB:30701238-30702593	322.05	8.33114	339.76	8.40837	344.38	8.42786	335.397	9.62414	2.22	1.15056	1.98	0.9855	3.18	1.66903	2.46	0.518459	0.0073346	-7.09107	4.34573e-06	0.000198785	Yes
ABI3BP	ABI family member 3 binding protein	3:100468000-100712359	63.44	5.98732	55.67	5.79883	57.89	5.85524	59	3.26775	0.38	-1.39593	0.29	-1.78588	0.63	-0.666576	0.433333	0.143836	0.00734463	-7.08909	2.75395e-05	0.000574591	Yes
GPX8	glutathione peroxidase 8 (putative)	5:54455946-54462899	113.64	6.82833	112.79	6.8175	110.11	6.7828	112.18	1.50428	0.96	-0.0588937	0.74	-0.434403	0.79	-0.340075	0.83	0.094163	0.00739882	-7.07849	3.95603e-07	6.26085e-05	Yes
MTHFD1L	methylenetetrahydrofolate dehydrogenase (NADP+ dependent) 1-like	6:151186685-151423023	118.47	6.88838	116.03	6.85835	116.42	6.8632	116.973	1.07021	0.99	-0.0144996	0.52	-0.943416	1.1	0.137504	0.87	0.251529	0.00743759	-7.07095	2.96171e-05	0.000601219	Yes
HTR1D	5-hydroxytryptamine receptor 1D	1:23516993-23521222	2.69	1.42761	3.71	1.89142	2.99	1.58015	3.13	0.428019	0.02	-5.64386	0.02	-5.64386	0.03	-5.05889	0.0233333	0.00471405	0.00745474	-7.06763	7.59688e-06	0.000269484	Yes
AXL	AXL receptor tyrosine kinase	19:41725108-41767671	199.5	7.64024	199.85	7.64277	204.69	7.6773	201.347	2.36841	1.55	0.632268	1.56	0.641546	1.41	0.495695	1.50667	0.0684755	0.00748295	-7.06218	1.34838e-08	2.36061e-05	Yes
TNFRSF10A	TNF receptor superfamily member 10a	8:23047965-23082639	9.14	3.19219	8.85	3.14568	8.71	3.12267	8.9	0.179072	0.09	-3.47393	0.03	-5.05889	0.08	-3.64386	0.0666667	0.0262467	0.00749064	-7.0607	0.000137254	0.00165234	Yes
DUSP4	dual specificity phosphatase 4	8:29190581-29208185	13.01	3.70155	12.92	3.69153	13.57	3.76235	13.1667	0.287557	0.12	-3.05889	0.09	-3.47393	0.09	-3.47393	0.1	0.0141421	0.00759494	-7.04075	9.31223e-07	9.24005e-05	Yes
ITGA5	integrin subunit alpha 5	12:54789045-54813244	166.74	7.38146	163.92	7.35685	160.26	7.32427	163.64	2.65285	1.13	0.176323	1.1	0.137504	1.54	0.62293	1.25667	0.200721	0.00767946	-7.02478	1.46335e-06	0.000114092	Yes
EPHA2	EPH receptor A2	1:16450832-16482582	89.94	6.49089	91.89	6.52184	89.65	6.48623	90.4933	0.994664	0.77	-0.37707	0.47	-1.08927	0.87	-0.200913	0.703333	0.169967	0.00777221	-7.00746	1.30836e-05	0.000371911	Yes
RRM2	ribonucleotide reductase regulatory subunit M2	2:10262455-10271545	336.53	8.39459	332.48	8.37712	340.15	8.41003	336.387	3.1329	2.54	1.34483	1.9	0.925999	3.46	1.79077	2.63333	0.640278	0.00782829	-6.99709	9.44057e-06	0.000303913	Yes
ZNF804A	zinc finger protein 804A	2:185463093-185804219	7.71	2.94673	8.02	3.0036	8.15	3.0268	7.96	0.184572	0.09	-3.47393	0.01	-6.64386	0.09	-3.47393	0.0633333	0.0377124	0.00795645	-6.97366	0.00205901	0.0127198	Yes
CXCL2	C-X-C motif chemokine ligand 2	4:74962752-74965010	18.56	4.21412	18.36	4.19849	18.29	4.19298	18.4033	0.114407	0.09	-3.47393	0.23	-2.12029	0.12	-3.05889	0.146667	0.0601849	0.00796957	-6.97128	5.99005e-05	0.000941156	Yes
TEAD4	TEA domain transcription factor 4	12:3068496-3149839	57.79	5.85275	59.74	5.90063	62.51	5.96602	60.0133	1.9366	0.61	-0.713119	0.35	-1.51457	0.48	-1.05889	0.48	0.106145	0.00799822	-6.9661	7.47849e-06	0.000268191	Yes
CLCF1	cardiotrophin like cytokine factor 1	11:67131639-67141648	29.75	4.89482	31.01	4.95466	31.68	4.9855	30.8133	0.800097	0.41	-1.2863	0.03	-5.05889	0.3	-1.73697	0.246667	0.159652	0.00800519	-6.96485	0.0030255	0.01742	Yes
RRAS2	related RAS viral (r-ras) oncogene homolog 2	HG256_PATCH:14299511-14386053	203.74	7.67059	189.49	7.56598	203.24	7.66704	198.823	6.60282	1.43	0.516015	1.63	0.704872	1.75	0.807355	1.60333	0.131993	0.00806411	-6.95427	1.82801e-07	4.61178e-05	Yes
LRRC2	leucine rich repeat containing 2	3:46556913-46621589	3.07	1.61824	3.44	1.78241	3.36	1.74846	3.29	0.158955	0.03	-5.05889	0.02	-5.64386	0.03	-5.05889	0.0266667	0.00471405	0.00810537	-6.94691	4.15109e-06	0.000194805	Yes
GPR126	N.A.	6:142622991-142767403	5.51	2.46205	6.25	2.64386	5.49	2.45681	5.75	0.353648	0.01	-6.64386	0.06	-4.05889	0.07	-3.8365	0.0466667	0.0262467	0.00811594	-6.94503	0.00122904	0.00842801	Yes
SGMS2	sphingomyelin synthase 2	4:108745719-108836203	17.9	4.16189	19.19	4.26228	19.08	4.25399	18.7233	0.583914	0.29	-1.78588	0.07	-3.8365	0.1	-3.32193	0.153333	0.0974109	0.00818942	-6.93202	0.000306675	0.00292562	Yes
ZACN	zinc activated ion channel	17:74068042-74079747	16.76	4.06695	19.92	4.31615	19.8	4.30743	18.8267	1.46217	0.21	-2.25154	0.06	-4.05889	0.2	-2.32193	0.156667	0.0684755	0.00832153	-6.90894	0.000284506	0.00277086	Yes
NT5E	5'-nucleotidase ecto	6:86159809-86205500	46.99	5.55428	50.74	5.66505	51.49	5.68622	49.74	1.9685	0.6	-0.736966	0.29	-1.78588	0.36	-1.47393	0.416667	0.132749	0.00837689	-6.89937	2.43103e-05	0.000535762	Yes
VLDLR	very low density lipoprotein receptor	9:2621834-2660053	51.93	5.6985	52.98	5.72738	52.24	5.70708	52.3833	0.44048	0.47	-1.08927	0.28	-1.8365	0.57	-0.810966	0.44	0.120277	0.00839962	-6.89546	2.22648e-05	0.000512267	Yes
BRCA2	BRCA2, DNA repair associated	13:32889611-32973805	22.85	4.51412	22.12	4.46728	23.57	4.55888	22.8467	0.591965	0.16	-2.64386	0.09	-3.47393	0.33	-1.59946	0.193333	0.100775	0.00846221	-6.88475	0.00019896	0.00213971	Yes
CXCL5	C-X-C motif chemokine ligand 5	4:74861359-74864496	7.34	2.87578	7.25	2.85798	7.44	2.8953	7.34333	0.077603	0.06	-4.05889	0.02	-5.64386	0.11	-3.18442	0.0633333	0.0368179	0.0086246	-6.85733	0.000570106	0.00464159	Yes
PKP1	plakophilin 1	1:201252580-201302121	5.77	2.52857	6.18	2.62761	6.6	2.72247	6.18333	0.338854	0.03	-5.05889	0.02	-5.64386	0.11	-3.18442	0.0533333	0.0402768	0.00862534	-6.8572	0.000619096	0.00494566	Yes
PRR16	proline rich 16	5:119799973-120023027	9.98	3.31904	9.38	3.22959	10.56	3.40054	9.97333	0.481756	0.09	-3.47393	0.05	-4.32193	0.12	-3.05889	0.0866667	0.0286744	0.00868984	-6.84645	5.0292e-05	0.000843157	Yes
RP11-879F14.2	N.A.	18:59252979-59274149	32.83	5.03694	35.94	5.16752	35.75	5.15987	34.84	1.4234	0.47	-1.08927	0.18	-2.47393	0.26	-1.94342	0.303333	0.122293	0.00870647	-6.8437	6.77464e-05	0.00102138	Yes
NCEH1	neutral cholesterol ester hydrolase 1	3:172348039-172429008	91.77	6.51995	95.14	6.57198	95.1	6.57137	94.0033	1.57929	0.86	-0.217591	0.63	-0.666576	0.99	-0.0144996	0.826667	0.148847	0.00879401	-6.82926	3.78497e-06	0.00018422	Yes
SLFN5	schlafen family member 5	17:33570055-33600674	33.57	5.0691	35.64	5.15543	34.26	5.09845	34.49	0.860581	0.36	-1.47393	0.21	-2.25154	0.34	-1.55639	0.303333	0.0664998	0.00879482	-6.82913	1.00964e-05	0.0003177	Yes
APCDD1L	APC down-regulated 1 like	20:57034157-57090187	1.75	0.807355	1.94	0.956057	1.83	0.871844	1.84	0.0778888	0.03	-5.05889	0.01	-6.64386	0.01	-6.64386	0.0166667	0.00942809	0.00905797	-6.7866	0.000190612	0.00207308	Yes
MYH9	myosin heavy chain 9	22:36677327-36784063	590.1	9.20482	601.14	9.23156	601.89	9.23336	597.71	5.38979	5.88	2.55582	4.58	2.19535	5.92	2.5656	5.46	0.622468	0.00913486	-6.7744	6.29533e-07	7.59735e-05	Yes
GDF5	growth differentiation factor 5	20:34021145-34042568	7.22	2.852	8.1	3.01792	8.68	3.1177	8	0.600222	0.06	-4.05889	0.08	-3.64386	0.08	-3.64386	0.0733333	0.00942809	0.00916667	-6.76939	1.79065e-06	0.000125573	Yes
ITGA4	integrin subunit alpha 4	2:182321929-182400914	18.42	4.2032	17.86	4.15866	18.21	4.18666	18.1633	0.230988	0.14	-2.8365	0.17	-2.55639	0.19	-2.39593	0.166667	0.020548	0.009176	-6.76792	7.9436e-07	8.55687e-05	Yes
HPSE	heparanase	4:84213614-84256306	16.7	4.06178	15.85	3.98641	15.37	3.94205	15.9733	0.549929	0.08	-3.64386	0.18	-2.47393	0.18	-2.47393	0.146667	0.0471405	0.00918197	-6.76698	6.22893e-05	0.000966856	Yes
SEMA3D	semaphorin 3D	7:84624869-84816171	7.05	2.81762	5.91	2.56316	6.53	2.70708	6.49667	0.466	0.09	-3.47393	0.05	-4.32193	0.04	-4.64386	0.06	0.0216025	0.00923551	-6.75859	4.34774e-05	0.000765333	Yes
THY1	Thy-1 cell surface antigen	11:119288090-119295695	201.31	7.65328	216.12	7.75569	217.89	7.76746	211.773	7.4339	1.84	0.879706	2.1	1.07039	1.96	0.970854	1.96667	0.106249	0.00928666	-6.75062	5.45133e-08	3.39859e-05	Yes
NFKBIZ	NFKB inhibitor zeta	3:101546835-101579866	26.87	4.74792	25.08	4.64847	25.12	4.65076	25.69	0.834546	0.33	-1.59946	0.1	-3.32193	0.29	-1.78588	0.24	0.100333	0.00934216	-6.74203	0.000224602	0.00233506	Yes
MICALL1	MICAL like 1	22:38301664-38338829	42.81	5.41988	39.37	5.29902	43.51	5.44328	41.8967	1.80933	0.61	-0.713119	0.34	-1.55639	0.23	-2.12029	0.393333	0.159652	0.00938818	-6.73494	7.61276e-05	0.00110506	Yes
WWC2	WW and C2 domain containing 2	4:184020446-184241930	31.86	4.99367	33.65	5.07253	35.03	5.13052	33.5133	1.29775	0.42	-1.25154	0.21	-2.25154	0.35	-1.51457	0.326667	0.0873053	0.00974736	-6.68077	2.38601e-05	0.000531202	Yes
VGLL3	vestigial like family member 3	3:86987119-87040269	24.74	4.62877	24.08	4.58976	21.39	4.41886	23.4033	1.44892	0.31	-1.68966	0.17	-2.55639	0.21	-2.25154	0.23	0.0588784	0.00982766	-6.66894	1.37716e-05	0.000383112	Yes
TRIM56	tripartite motif containing 56	7:100728720-100735017	11.43	3.51475	10.74	3.42492	11.33	3.50208	11.1667	0.304448	0.12	-3.05889	0.01	-6.64386	0.2	-2.32193	0.11	0.0778888	0.00985075	-6.66555	0.0049636	0.0262723	Yes
ADAM9	ADAM metallopeptidase domain 9	8:38854388-38962663	256.69	8.00388	258.75	8.01542	261.75	8.03205	259.063	2.07758	3.17	1.66448	1.49	0.575312	3.02	1.59455	2.56	0.759078	0.00988175	-6.66102	4.38986e-05	0.000770633	Yes
ATF3	activating transcription factor 3	1:212738676-212794119	139.82	7.12743	149.88	7.22766	145.7	7.18686	145.133	4.12648	1.76	0.815575	1.16	0.214125	1.43	0.516015	1.45	0.245357	0.00999081	-6.64518	2.90626e-06	0.000160088	Yes
ANXA2	annexin A2	15:60639333-60695082	2099.45	11.0358	2069.85	11.0153	2112.98	11.0451	2094.09	18.0105	22.27	4.47703	15.58	3.96162	25.05	4.64674	20.9667	3.97444	0.0100123	-6.64208	5.44309e-06	0.000224639	Yes
ELF4	E74 like ETS transcription factor 4	X:129198849-129244691	28.26	4.82069	28.95	4.85549	29.64	4.88947	28.95	0.563383	0.28	-1.8365	0.3	-1.73697	0.29	-1.78588	0.29	0.00816497	0.0100173	-6.64137	4.5885e-09	1.32546e-05	Yes
SLC39A14	solute carrier family 39 member 14	8:22224762-22291642	193.01	7.59253	196.31	7.61699	202.04	7.6585	197.12	3.73071	2.51	1.32769	1.36	0.443607	2.06	1.04264	1.97667	0.473169	0.0100277	-6.63986	1.38525e-05	0.000384574	Yes
NPPB	natriuretic peptide B	1:11917521-11918988	29.83	4.89869	25.87	4.69321	25.68	4.68257	27.1267	1.91312	0.17	-2.55639	0.49	-1.02915	0.16	-2.64386	0.273333	0.153261	0.0100762	-6.63291	0.000206944	0.00219743	Yes
CD82	CD82 molecule	11:44585977-44641913	30.82	4.94579	23.71	4.56742	24.31	4.60348	26.28	3.2196	0.36	-1.47393	0.12	-3.05889	0.32	-1.64386	0.266667	0.104987	0.0101471	-6.62278	0.000196494	0.00211871	Yes
GCNT1	glucosaminyl (N-acetyl) transferase 1, core 2	9:79034752-79122332	5.1	2.3505	7.4	2.88753	6.91	2.78869	6.47	0.989175	0.14	-2.8365	0.02	-5.64386	0.04	-4.64386	0.0666667	0.0524934	0.010304	-6.60066	0.00109219	0.00766326	Yes
SH2D5	SH2 domain containing 5	1:21046225-21059330	17.12	4.09761	19.27	4.26828	19.17	4.26078	18.52	0.990791	0.11	-3.18442	0.32	-1.64386	0.15	-2.73697	0.193333	0.0910433	0.0104392	-6.58185	0.000127944	0.00157774	Yes
TJP2	tight junction protein 2	9:71736209-71870124	66.76	6.06091	70.98	6.14934	66.1	6.04658	67.9467	2.16175	0.75	-0.415037	0.58	-0.785875	0.8	-0.321928	0.71	0.094163	0.0104494	-6.58044	1.41068e-06	0.000112568	Yes
DHCR24	24-dehydrocholesterol reductase	1:55315306-55352891	81.81	6.35421	84.52	6.40122	85.59	6.41937	83.9733	1.59086	1.22	0.286881	0.58	-0.785875	0.88	-0.184425	0.893333	0.261449	0.0106383	-6.55459	2.88266e-05	0.000591827	Yes
STRIP2	striatin interacting protein 2	7:129074274-129128240	20.93	4.3875	23.67	4.56499	23.49	4.55397	22.6967	1.25138	0.34	-1.55639	0.12	-3.05889	0.27	-1.88897	0.243333	0.0917727	0.0107211	-6.5434	0.000130657	0.00159849	Yes
TNFRSF10D	TNF receptor superfamily member 10d	8:22993101-23021543	9.99	3.32048	10.19	3.34908	9.6	3.26303	9.92667	0.244994	0.14	-2.8365	0.09	-3.47393	0.09	-3.47393	0.106667	0.0235702	0.0107455	-6.54013	6.69403e-06	0.000250963	Yes
RASEF	RAS and EF-hand domain containing	9:85594500-85678092	8.48	3.08406	8.11	3.0197	8.52	3.09085	8.37	0.184572	0.12	-3.05889	0.09	-3.47393	0.06	-4.05889	0.09	0.0244949	0.0107527	-6.53916	2.24289e-05	0.000513509	Yes
TNFRSF10B	TNF receptor superfamily member 10b	8:22877646-22926692	200.72	7.64904	197.73	7.62739	207.07	7.69397	201.84	3.89441	2.64	1.40054	1.78	0.831877	2.13	1.09085	2.18333	0.353113	0.0108171	-6.53054	2.43902e-06	0.000145282	Yes
CDC6	cell division cycle 6	17:38443885-38459171	162.45	7.34385	172.71	7.43221	163.5	7.35315	166.22	4.6091	1.57	0.650765	1.65	0.722466	2.2	1.1375	1.80667	0.28004	0.0108691	-6.52362	1.85196e-06	0.000127144	Yes
BAMBI	BMP and activin membrane bound inhibitor	10:28966271-28971868	9.56	3.25701	9.29	3.21568	9.26	3.21101	9.37	0.134907	0.08	-3.64386	0.08	-3.64386	0.15	-2.73697	0.103333	0.0329983	0.0110281	-6.50267	2.66487e-05	0.000561888	Yes
CHRDL1	chordin like 1	X:109917084-110039286	11.95	3.57894	11.77	3.55704	11.38	3.50843	11.7	0.237908	0.12	-3.05889	0.15	-2.73697	0.13	-2.94342	0.133333	0.0124722	0.011396	-6.45533	2.97344e-07	5.54592e-05	Yes
SIX4	SIX homeobox 4	14:61176246-61191066	8.52	3.09085	8.1	3.01792	8.78	3.13422	8.46667	0.280159	0.11	-3.18442	0.08	-3.64386	0.1	-3.32193	0.0966667	0.0124722	0.0114173	-6.45263	1.32736e-06	0.000109395	Yes
EHD4	EH domain containing 4	15:42190950-42264776	37.09	5.21296	37.42	5.22574	37.25	5.21917	37.2533	0.134743	0.48	-1.05889	0.37	-1.4344	0.43	-1.21759	0.426667	0.0449691	0.0114531	-6.44812	4.84653e-07	6.80505e-05	Yes
PGM5P2	phosphoglucomutase 5 pseudogene 2	9:69080240-69147854	13.69	3.77505	13.64	3.76977	14.88	3.8953	14.07	0.57312	0.07	-3.8365	0.23	-2.12029	0.19	-2.39593	0.163333	0.0679869	0.0116086	-6.42866	0.000246063	0.00249575	Yes
DHRS2	dehydrogenase/reductase 2	14:24099324-24114848	15.25	3.93074	15.08	3.91456	14.42	3.85	14.9167	0.357988	0.19	-2.39593	0.22	-2.18442	0.12	-3.05889	0.176667	0.0418994	0.0118436	-6.39975	1.68487e-05	0.000432429	Yes
UPP1	uridine phosphorylase 1	7:48128225-48148330	113.37	6.8249	116	6.85798	114.53	6.83958	114.633	1.07618	1.09	0.124328	1.58	0.659925	1.41	0.495695	1.36	0.203142	0.0118639	-6.39728	2.23992e-06	0.000137697	Yes
CD109	CD109 molecule	6:74405508-74538040	7.3	2.8679	7.31	2.86987	7.23	2.854	7.28	0.0355903	0.12	-3.05889	0.02	-5.64386	0.12	-3.05889	0.0866667	0.0471405	0.0119048	-6.39232	0.00140647	0.00938728	Yes
OSMR	oncostatin M receptor	5:38845960-38945698	57.54	5.84649	55.13	5.78477	56.75	5.82655	56.4733	1.00314	0.83	-0.268817	0.44	-1.18442	0.76	-0.395929	0.676667	0.169771	0.0119821	-6.38298	2.34045e-05	0.000525513	Yes
RP11-284F21.10	N.A.	1:156611458-156614679	4.18	2.0635	4.28	2.09761	4.03	2.01078	4.16333	0.10274	0.06	-4.05889	0.01	-6.64386	0.08	-3.64386	0.05	0.0294392	0.0120096	-6.37967	0.00188693	0.0118506	Yes
COL8A1	collagen type VIII alpha 1 chain	3:99357319-99518070	125.3	6.96924	123.53	6.94872	122.77	6.93981	123.867	1.05995	1.46	0.545968	1.54	0.62293	1.47	0.555816	1.49	0.0355903	0.0120291	-6.37733	1.5825e-09	9.09139e-06	Yes
ADRA2A	adrenoceptor alpha 2A	10:112836790-112840658	1.54	0.62293	1.41	0.495695	1.98	0.9855	1.64333	0.243903	0.01	-6.64386	0.02	-5.64386	0.03	-5.05889	0.02	0.00816497	0.0121704	-6.36048	0.000181718	0.00200471	Yes
PTPN14	protein tyrosine phosphatase, non-receptor type 14	1:214522039-214725792	28.68	4.84197	29.35	4.87529	29.48	4.88166	29.17	0.350523	0.38	-1.39593	0.4	-1.32193	0.29	-1.78588	0.356667	0.0478423	0.0122272	-6.35377	1.58294e-06	0.000120015	Yes
TK1	thymidine kinase 1	17:76170160-76183314	489.98	8.93658	486.51	8.92633	471.78	8.88197	482.757	7.88989	6.38	2.67356	5.09	2.34767	6.25	2.64386	5.90667	0.579904	0.0122353	-6.35281	4.51335e-07	6.61801e-05	Yes
RHPN2	rhophilin Rho GTPase binding protein 2	19:33469499-33555794	24.13	4.59276	25.02	4.64501	27.03	4.75649	25.3933	1.21299	0.24	-2.05889	0.3	-1.73697	0.4	-1.32193	0.313333	0.0659966	0.0123392	-6.34061	8.26882e-06	0.000283174	Yes
MOCOS	molybdenum cofactor sulfurase	18:33767482-33852120	6.6	2.72247	5.36	2.42223	6.54	2.70929	6.16667	0.570925	0.02	-5.64386	0.17	-2.55639	0.04	-4.64386	0.0766667	0.0664998	0.0124324	-6.32975	0.00165544	0.0106932	Yes
CNTN5	contactin 5	11:98891683-100229616	4.04	2.01436	4.01	2.0036	3.2	1.67807	3.75	0.389102	0.05	-4.32193	0.05	-4.32193	0.04	-4.64386	0.0466667	0.00471405	0.0124444	-6.32835	2.09211e-06	0.000134448	Yes
PVR	poliovirus receptor	19:45147098-45166850	176.18	7.46091	180.39	7.49498	180	7.49185	178.857	1.89937	2.12	1.08406	2.47	1.30451	2.1	1.07039	2.23	0.169902	0.0124681	-6.32562	1.28835e-07	4.18157e-05	Yes
PAPSS2	3'-phosphoadenosine 5'-phosphosulfate synthase 2	10:89419370-89507462	46.79	5.54813	45.85	5.51885	48.26	5.59276	46.9667	0.991777	0.56	-0.836501	0.45	-1.152	0.77	-0.37707	0.593333	0.132749	0.0126331	-6.30665	9.59741e-06	0.000307698	Yes
WARS	tryptophanyl-tRNA synthetase	14:100800125-100843142	616.26	9.2674	608.17	9.24833	621.82	9.28035	615.417	5.60441	8.56	3.09761	6.15	2.62059	8.62	3.10769	7.77667	1.15049	0.0126364	-6.30627	2.50953e-06	0.000147667	Yes
MCM10	minichromosome maintenance 10 replication initiation factor	10:13203554-13253104	52.55	5.71562	49.6	5.63227	54.91	5.779	52.3533	2.17225	0.65	-0.621488	0.52	-0.943416	0.83	-0.268817	0.666667	0.127105	0.012734	-6.29517	5.9039e-06	0.000235394	Yes
PLCE1-AS1	PLCE1 antisense RNA 1	10:96039034-96046828	10.27	3.36036	10.79	3.43162	10.33	3.36877	10.4633	0.232283	0.19	-2.39593	0.07	-3.8365	0.14	-2.8365	0.133333	0.0492161	0.0127429	-6.29416	0.000114502	0.00145676	Yes
PROCR	protein C receptor	20:33759876-33765165	36.11	5.17433	35.06	5.13175	34.74	5.11853	35.3033	0.585169	0.59	-0.761213	0.33	-1.59946	0.43	-1.21759	0.45	0.107083	0.0127467	-6.29374	1.28443e-05	0.0003679	Yes
FUT1	fucosyltransferase 1 (H blood group)	19:49251268-49258647	2.36	1.23879	2.85	1.51096	2.63	1.39506	2.61333	0.200389	0.01	-6.64386	0.06	-4.05889	0.03	-5.05889	0.0333333	0.020548	0.0127551	-6.29278	0.000932308	0.00677171	Yes
RUNX2	runt related transcription factor 2	6:45295894-45632086	8.99	3.16832	9.09	3.18428	9.21	3.2032	9.09667	0.0899383	0.07	-3.8365	0.13	-2.94342	0.15	-2.73697	0.116667	0.0339935	0.0128252	-6.28487	4.68026e-05	0.000803066	Yes
MYB	MYB proto-oncogene, transcription factor	6:135502453-135540311	8.01	3.0018	7.77	2.95791	7.32	2.87184	7.7	0.286007	0.09	-3.47393	0.13	-2.94342	0.08	-3.64386	0.1	0.0216025	0.012987	-6.26679	7.99357e-06	0.000277531	Yes
PRKCE	protein kinase C epsilon	2:45878484-46415129	12.36	3.62761	9.72	3.28096	11.42	3.51349	11.1667	1.09256	0.12	-3.05889	0.11	-3.18442	0.21	-2.25154	0.146667	0.0449691	0.0131343	-6.25051	3.43068e-05	0.000655643	Yes
OSBPL6	oxysterol binding protein like 6	2:179059208-179264160	11.44	3.51602	10.94	3.45154	11.84	3.5656	11.4067	0.368179	0.16	-2.64386	0.15	-2.73697	0.14	-2.8365	0.15	0.00816497	0.0131502	-6.24877	6.87815e-08	3.63483e-05	Yes
PACSIN3	protein kinase C and casein kinase substrate in neurons 3	11:47199076-47207994	41.18	5.36387	37.54	5.23036	39.62	5.30816	39.4467	1.49107	0.39	-1.35845	0.84	-0.251539	0.33	-1.59946	0.52	0.227596	0.0131824	-6.24525	0.000106882	0.00139075	Yes
FBN2	fibrillin 2	5:127593601-127994878	11.01	3.46074	10.71	3.42089	11.61	3.5373	11.11	0.374166	0.17	-2.55639	0.13	-2.94342	0.14	-2.8365	0.146667	0.0169967	0.0132013	-6.24317	8.21748e-07	8.67914e-05	Yes
VEGFA	vascular endothelial growth factor A	6:43737921-43754224	243.71	7.92902	230.81	7.85056	237.71	7.89306	237.41	5.27067	3.74	1.90304	2.12	1.08406	3.65	1.8679	3.17	0.743371	0.0133524	-6.22675	1.98379e-05	0.000478136	Yes
GSG2	N.A.	17:3627211-3630067	12.44	3.63691	13.1	3.71149	13.31	3.73444	12.95	0.370675	0.19	-2.39593	0.11	-3.18442	0.22	-2.18442	0.173333	0.046428	0.0133848	-6.22326	3.31073e-05	0.000641417	Yes
PRKCH	protein kinase C eta	14:61654277-62017694	29.17	4.86641	27.79	4.79649	30.17	4.91504	29.0433	0.97575	0.55	-0.862496	0.33	-1.59946	0.29	-1.78588	0.39	0.11431	0.0134282	-6.21859	2.48306e-05	0.000540322	Yes
LDHC	lactate dehydrogenase C	11:18433854-18473605	7.78	2.95977	6.2	2.63227	6.87	2.78031	6.95	0.647508	0.07	-3.8365	0.11	-3.18442	0.1	-3.32193	0.0933333	0.0169967	0.0134293	-6.21848	9.18416e-06	0.000299772	Yes
SWAP70	SWAP switching B-cell complex subunit 70	11:9685624-9774538	63.54	5.98959	65.72	6.03826	66.3	6.05094	65.1867	1.1882	0.95	-0.0740006	0.68	-0.556393	1	0	0.876667	0.140554	0.0134486	-6.2164	3.73829e-06	0.000182887	Yes
ARAP2	ArfGAP with RhoGAP domain, ankyrin repeat and PH domain 2	4:35949843-36246131	6.45	2.6893	5.84	2.54597	6.29	2.65306	6.19333	0.258242	0.05	-4.32193	0.15	-2.73697	0.05	-4.32193	0.0833333	0.0471405	0.0134553	-6.21568	0.000266105	0.00264153	Yes
DAPK1	death associated protein kinase 1	9:90112143-90323548	73.37	6.19712	72.09	6.17173	74.46	6.21839	73.3067	0.968584	1.01	0.0143553	0.77	-0.37707	1.18	0.238787	0.986667	0.168193	0.0134594	-6.21524	4.18087e-06	0.000195106	Yes
GLIS3	GLIS family zinc finger 3	9:3824127-4348392	14.09	3.8166	13.35	3.73877	14.42	3.85	13.9533	0.447387	0.22	-2.18442	0.12	-3.05889	0.23	-2.12029	0.19	0.0496655	0.0136168	-6.19847	3.31574e-05	0.000641933	Yes
CA12	carbonic anhydrase 12	15:63613577-63674360	13.29	3.73227	12.75	3.67243	13.39	3.74308	13.1433	0.281109	0.15	-2.73697	0.17	-2.55639	0.22	-2.18442	0.18	0.0294392	0.0136952	-6.19019	2.91772e-06	0.000160539	Yes
CDH6	cadherin 6	5:31193857-31329253	17.14	4.0993	18.95	4.24413	18.08	4.17632	18.0567	0.739114	0.2	-2.32193	0.45	-1.152	0.1	-3.32193	0.25	0.147196	0.0138453	-6.17446	0.000511634	0.004282	Yes
GDF6	growth differentiation factor 6	8:97154562-97173020	6.42	2.68257	6.84	2.774	6.91	2.78869	6.72333	0.216384	0.1	-3.32193	0.05	-4.32193	0.13	-2.94342	0.0933333	0.0329983	0.013882	-6.17064	0.000108758	0.00140472	Yes
CYP2S1	cytochrome P450 family 2 subfamily S member 1	19:41698954-41713444	6.47	2.69377	5.69	2.50843	5.82	2.54102	5.99333	0.341207	0.05	-4.32193	0.07	-3.8365	0.13	-2.94342	0.0833333	0.0339935	0.0139043	-6.16832	0.000103563	0.00136322	Yes
GATA6	GATA binding protein 6	18:19749404-19782491	20.61	4.36527	22.84	4.51349	22.12	4.46728	21.8567	0.929241	0.23	-2.12029	0.5	-1	0.19	-2.39593	0.306667	0.137679	0.0140308	-6.15526	0.000126211	0.0015617	Yes
C4orf32	chromosome 4 open reading frame 32	4:113066553-113116412	4.15	2.05311	3.86	1.9486	4.09	2.0321	4.03333	0.124989	0.08	-3.64386	0.03	-5.05889	0.06	-4.05889	0.0566667	0.020548	0.0140496	-6.15333	0.000118928	0.00149757	Yes
PAWR	pro-apoptotic WT1 regulator	12:79968759-80084877	89.51	6.48398	95.96	6.58436	97.99	6.61456	94.4867	3.6153	0.81	-0.304006	2.36	1.23879	0.83	-0.268817	1.33333	0.726009	0.0141113	-6.147	0.000240959	0.00245687	Yes
PNP	purine nucleoside phosphorylase	14:20937113-20945253	145.96	7.18943	140.81	7.13761	140.81	7.13761	142.527	2.42773	2.22	1.15056	1.61	0.687061	2.25	1.16993	2.02667	0.294882	0.0142196	-6.13598	2.64922e-06	0.00015144	Yes
GCH1	GTP cyclohydrolase 1	14:55308726-55369570	20.59	4.36387	20.86	4.38267	21.56	4.43029	21.0033	0.408765	0.39	-1.35845	0.26	-1.94342	0.25	-2	0.3	0.0637704	0.0142834	-6.12951	7.45342e-06	0.000267624	Yes
TLE4	transducin like enhancer of split 4	9:82186688-82341658	45.99	5.52325	45.08	5.49442	49.29	5.62322	46.7867	1.80869	0.98	-0.0291463	0.36	-1.47393	0.67	-0.577767	0.67	0.253114	0.0143203	-6.12579	0.000122729	0.00153174	Yes
CXCL1	C-X-C motif chemokine ligand 1	4:74735110-74736959	19.57	4.29057	21.03	4.39438	19.59	4.29205	20.0633	0.683585	0.1	-3.32193	0.28	-1.8365	0.5	-1	0.293333	0.163571	0.0146204	-6.09588	0.000718902	0.00556894	Yes
TCEA1P2	transcription elongation factor A1 pseudogene 2	3:37317087-37318089	15.54	3.95791	11.76	3.55582	14.42	3.85	13.9067	1.58529	0.28	-1.8365	0.06	-4.05889	0.27	-1.88897	0.203333	0.101434	0.0146213	-6.09579	0.00100371	0.00718641	Yes
SH3RF1	SH3 domain containing ring finger 1	4:170015407-170192256	29.72	4.89336	29.9	4.90207	30.22	4.91743	29.9467	0.206774	0.41	-1.2863	0.21	-2.25154	0.7	-0.514573	0.44	0.201163	0.0146928	-6.08875	0.000239506	0.00244639	Yes
SH3RF2	SH3 domain containing ring finger 2	5:145316142-145461354	5.2	2.37851	5.23	2.38681	6.54	2.70929	5.65667	0.624731	0.09	-3.47393	0.1	-3.32193	0.06	-4.05889	0.0833333	0.0169967	0.0147319	-6.08491	1.65416e-05	0.000429913	Yes
ZFHX4	zinc finger homeobox 4	8:77593454-77779521	11.67	3.54473	11.12	3.47508	10.83	3.43696	11.2067	0.348361	0.13	-2.94342	0.29	-1.78588	0.08	-3.64386	0.166667	0.0895669	0.0148721	-6.07125	0.000319152	0.0030133	Yes
E2F7	E2F transcription factor 7	12:77415027-77459360	62.21	5.95907	63.96	5.9991	62.57	5.9674	62.9133	0.754557	1.1	0.137504	0.53	-0.915936	1.21	0.275007	0.946667	0.298031	0.0150472	-6.05437	8.2463e-05	0.00116392	Yes
ADAMTS3	ADAM metallopeptidase with thrombospondin type 1 motif 3	4:73146686-73434516	1.93	0.948601	1.97	0.978196	2.08	1.05658	1.99333	0.063421	0.04	-4.64386	0.02	-5.64386	0.03	-5.05889	0.03	0.00816497	0.0150502	-6.05408	3.07622e-05	0.000613682	Yes
MTFP1	mitochondrial fission process 1	22:30821518-30825045	76.13	6.25039	75.07	6.23016	75.45	6.23745	75.55	0.438482	0.83	-0.268817	1.82	0.863938	0.81	-0.304006	1.15333	0.471475	0.0152658	-6.03355	8.8975e-05	0.0012278	Yes
SH2B3	SH2B adaptor protein 3	12:111843752-111889427	37.41	5.22535	38.13	5.25285	37.48	5.22805	37.6733	0.324174	0.7	-0.514573	0.33	-1.59946	0.7	-0.514573	0.576667	0.17442	0.015307	-6.02966	7.19474e-05	0.00106253	Yes
KLF5	Kruppel like factor 5	13:73629114-73651676	15.45	3.94953	15.53	3.95699	17.15	4.10014	16.0433	0.783213	0.23	-2.12029	0.35	-1.51457	0.16	-2.64386	0.246667	0.0784573	0.015375	-6.02327	5.05289e-05	0.000846391	Yes
ADAM12	ADAM metallopeptidase domain 12	10:127700950-128077024	23.55	4.55766	21.74	4.44228	21.3	4.41278	22.1967	0.973664	0.25	-2	0.36	-1.47393	0.42	-1.25154	0.343333	0.0703957	0.0154678	-6.01459	1.16608e-05	0.000346543	Yes
CORO2A	coronin 2A	9:100883257-100954922	2.07	1.04963	2.09	1.0635	2.27	1.18269	2.14333	0.0899383	0.02	-5.64386	0.02	-5.64386	0.06	-4.05889	0.0333333	0.0188562	0.0155521	-6.00675	0.000302675	0.00289702	Yes
ARHGAP29	Rho GTPase activating protein 29	1:94614544-94740624	47.69	5.57561	46.92	5.55213	46.17	5.52888	46.9267	0.620555	0.74	-0.434403	0.82	-0.286304	0.68	-0.556393	0.746667	0.0573488	0.0159114	-5.9738	1.85078e-07	4.62879e-05	Yes
HMMR	hyaluronan mediated motility receptor	5:162887209-162918947	104.87	6.71246	100.92	6.65707	103.79	6.69752	103.193	1.66686	1.8	0.847997	1.37	0.454176	1.78	0.831877	1.65	0.198158	0.0159894	-5.96674	1.32688e-06	0.000109395	Yes
CTSV	cathepsin V	9:99794940-99801925	12.56	3.65076	12.93	3.69265	13.58	3.76341	13.0233	0.421611	0.17	-2.55639	0.31	-1.68966	0.15	-2.73697	0.21	0.0711805	0.0161249	-5.95457	4.9609e-05	0.000834095	Yes
CHAC2	ChaC cation transport regulator homolog 2	2:53994929-54002333	33.73	5.07596	32.61	5.02724	30.04	4.90881	32.1267	1.54472	0.52	-0.943416	0.38	-1.39593	0.66	-0.599462	0.52	0.11431	0.0161859	-5.94912	1.43483e-05	0.000392865	Yes
SLC1A4	solute carrier family 1 member 4	2:65215611-65250999	58.58	5.87234	58.87	5.87946	60.23	5.91241	59.2267	0.719274	1.02	0.0285692	0.81	-0.304006	1.06	0.0840643	0.963333	0.109646	0.0162652	-5.94207	1.04929e-06	9.71996e-05	Yes
PCK2	phosphoenolpyruvate carboxykinase 2, mitochondrial	14:24563262-24579807	191.3	7.57969	198.11	7.63016	194.28	7.60199	194.563	2.78738	4.04	2.01436	2.02	1.01436	3.46	1.79077	3.17333	0.849209	0.01631	-5.9381	3.86214e-05	0.000706322	Yes
AKAP2	A-kinase anchoring protein 2	9:112542769-112934792	120.94	6.91815	124.11	6.95548	121.24	6.92172	122.097	1.4289	1.98	0.9855	1.92	0.941106	2.09	1.0635	1.99667	0.0703957	0.0163532	-5.93429	9.76427e-09	1.94521e-05	Yes
PTX3	pentraxin 3	3:157154578-157161417	280.31	8.13088	282.95	8.1444	284.09	8.1502	282.45	1.58316	5.25	2.39232	2.92	1.54597	5.82	2.54102	4.66333	1.25449	0.0165103	-5.92049	4.24745e-05	0.000754111	Yes
TGFBI	transforming growth factor beta induced	5:135364584-135399507	623.66	9.28462	622	9.28077	629.61	9.29831	625.09	3.26718	9.87	3.30305	9.87	3.30305	11.39	3.5097	10.3767	0.716535	0.0166003	-5.91265	1.11493e-07	4.02559e-05	Yes
FICD	FIC domain containing	12:108908962-108919614	19.39	4.27724	20.66	4.36877	20.73	4.37365	20.26	0.615846	0.32	-1.64386	0.3	-1.73697	0.39	-1.35845	0.336667	0.0385861	0.0166173	-5.91117	9.4827e-07	9.31707e-05	Yes
TMEM56	transmembrane protein 56	1:95582894-95663163	2.13	1.09085	1.63	0.704872	2.25	1.16993	2.00333	0.268494	0.03	-5.05889	0.05	-4.32193	0.02	-5.64386	0.0333333	0.0124722	0.0166389	-5.90929	0.000125344	0.00155436	Yes
IRF1	interferon regulatory factor 1	5:131817301-131826490	33.38	5.06091	34.66	5.1152	34.69	5.11645	34.2433	0.610592	0.59	-0.761213	0.66	-0.599462	0.46	-1.12029	0.57	0.0828654	0.0166456	-5.90872	2.79764e-06	0.000156323	Yes
GLIS1	GLIS family zinc finger 1	1:53971910-54199877	9.26	3.21101	9.56	3.25701	10.01	3.32337	9.61	0.308221	0.12	-3.05889	0.18	-2.47393	0.18	-2.47393	0.16	0.0282843	0.0166493	-5.90839	7.34377e-06	0.000265502	Yes
MAP1LC3B2	microtubule associated protein 1 light chain 3 beta 2	12:116997186-117014425	22.26	4.47638	24.48	4.61353	24.19	4.59634	23.6433	0.985303	0.06	-4.05889	0.62	-0.68966	0.51	-0.971431	0.396667	0.242258	0.0167771	-5.89736	0.00390798	0.0214453	Yes
ZBTB38	zinc finger and BTB domain containing 38	3:141043055-141168634	87.72	6.45483	87.43	6.45006	87.53	6.45171	87.56	0.120277	1.54	0.62293	1.15	0.201634	1.76	0.815575	1.48333	0.252234	0.0169408	-5.88336	5.29495e-06	0.000223334	Yes
GADD45A	growth arrest and DNA damage inducible alpha	1:68150744-68154021	373.6	8.54535	388.19	8.60062	399.62	8.64248	387.137	10.6487	8.45	3.07895	4.08	2.02857	7.17	2.84197	6.56667	1.83435	0.0169621	-5.88154	4.89483e-05	0.000826869	Yes
PPP1R15A	protein phosphatase 1 regulatory subunit 15A	19:49375649-49379314	742.71	9.53666	753.55	9.55756	755.46	9.56121	750.573	5.61463	12.47	3.64039	13.82	3.78869	12.02	3.58736	12.77	0.764853	0.0170137	-5.87716	6.82418e-08	3.63483e-05	Yes
NRIP3	nuclear receptor interacting protein 3	11:9002123-9025596	14.92	3.89918	16.36	4.0321	15.39	3.94392	15.5567	0.599574	0.34	-1.55639	0.23	-2.12029	0.23	-2.12029	0.266667	0.0518545	0.0171416	-5.86635	6.72098e-06	0.000251348	Yes
SEC14L2	SEC14 like lipid binding 2	22:30792846-30821305	30.94	4.9514	31.2	4.96347	30.21	4.91695	30.7833	0.419073	0.58	-0.785875	0.29	-1.78588	0.72	-0.473931	0.53	0.179072	0.0172171	-5.86001	0.00011358	0.00144854	Yes
SP140L	SP140 nuclear body protein like	2:231191899-231268447	23.06	4.52732	23.21	4.53667	26.3	4.71699	24.19	1.49325	0.49	-1.02915	0.53	-0.915936	0.25	-2	0.423333	0.123648	0.0175003	-5.83647	7.17934e-05	0.00106107	Yes
BHLHE41	basic helix-loop-helix family member e41	12:26272959-26278060	8.14	3.02503	10.15	3.34341	8.56	3.09761	8.95	0.865679	0.1	-3.32193	0.08	-3.64386	0.29	-1.78588	0.156667	0.0946338	0.0175047	-5.83612	0.000474426	0.00405216	Yes
LUZP2	leucine zipper protein 2	11:24518516-25104150	15.11	3.91743	16.13	4.01167	15.46	3.95047	15.5667	0.423189	0.15	-2.73697	0.48	-1.05889	0.19	-2.39593	0.273333	0.147045	0.0175589	-5.83165	0.00030048	0.00288079	Yes
NUDT14	nudix hydrolase 14	14:105639275-105647660	26.83	4.74578	24.96	4.64155	27.32	4.77189	26.37	1.01689	0.47	-1.08927	0.76	-0.395929	0.17	-2.55639	0.466667	0.240878	0.0176969	-5.82036	0.000683106	0.00534033	Yes
FGF1	fibroblast growth factor 1	5:141971743-142077617	17.67	4.14323	19.71	4.30086	21.69	4.43896	19.69	1.64122	0.3	-1.73697	0.41	-1.2863	0.34	-1.55639	0.35	0.0454606	0.0177755	-5.81396	3.10821e-06	0.000166015	Yes
CDC25A	cell division cycle 25A	3:48198636-48229892	65.12	6.02503	68.34	6.09466	68.48	6.09761	67.3133	1.55197	1.18	0.238787	1.05	0.0703893	1.36	0.443607	1.19667	0.127105	0.0177776	-5.8138	7.76574e-07	8.42171e-05	Yes
SLC16A3	solute carrier family 16 member 3	17:80186273-80219005	58.77	5.87701	62.94	5.97591	58.68	5.8748	60.13	1.98731	0.84	-0.251539	1.21	0.275007	1.17	0.226509	1.07333	0.165798	0.0178502	-5.80791	4.45811e-06	0.000202324	Yes
DPY19L2P1	DPY19L2 pseudogene 1	7:35119601-35225934	8.9	3.15381	8.15	3.0268	8.64	3.11103	8.56333	0.310948	0.17	-2.55639	0.08	-3.64386	0.21	-2.25154	0.153333	0.054365	0.0179058	-5.80343	0.000153477	0.00178587	Yes
SDC4	syndecan 4	20:43953928-43977064	123.04	6.94298	114.87	6.84386	116.6	6.86542	118.17	3.51529	2.13	1.09085	1.92	0.941106	2.3	1.20163	2.11667	0.155421	0.017912	-5.80293	2.29966e-07	4.93062e-05	Yes
SCN9A	sodium voltage-gated channel alpha subunit 9	2:167051695-167232503	9.38	3.22959	9.65	3.27053	9.35	3.22497	9.46	0.134907	0.17	-2.55639	0.08	-3.64386	0.26	-1.94342	0.17	0.0734847	0.0179704	-5.79823	0.000278745	0.00272862	Yes
EDN1	endothelin 1	6:12290596-12297427	33.89	5.08279	33.77	5.07767	33.44	5.0635	33.7	0.190263	1.06	0.0840643	0.07	-3.8365	0.7	-0.514573	0.61	0.409145	0.0181009	-5.7878	0.00597327	0.0307707	Yes
TFPI2	tissue factor pathway inhibitor 2	7:93514709-93520303	17.26	4.10936	16.03	4.0027	15.18	3.9241	16.1567	0.853867	0.33	-1.59946	0.22	-2.18442	0.33	-1.59946	0.293333	0.0518545	0.0181556	-5.78344	8.75951e-06	0.000292509	Yes
STX3	syntaxin 3	11:59480929-59573354	45.62	5.51159	42.05	5.39403	45.65	5.51254	44.44	1.69003	0.85	-0.234465	0.54	-0.888969	1.04	0.0565835	0.81	0.206074	0.0182268	-5.77779	3.2537e-05	0.000635337	Yes
HRH1	histamine receptor H1	3:11178779-11305243	11.77	3.55704	12.52	3.64616	12.79	3.67694	12.36	0.431509	0.19	-2.39593	0.27	-1.88897	0.22	-2.18442	0.226667	0.0329983	0.0183387	-5.76896	2.80155e-06	0.000156323	Yes
PLS1	plastin 1	3:142315229-142432506	23.68	4.5656	21.79	4.44559	21	4.39232	22.1567	1.12441	0.21	-2.25154	0.25	-2	0.76	-0.395929	0.406667	0.250377	0.0183541	-5.76775	0.000498682	0.00419854	Yes
COL5A2	collagen type V alpha 2 chain	2:189896622-190044605	173.66	7.44012	171.51	7.42215	173.91	7.4422	173.027	1.07729	2.88	1.52607	3.87	1.95233	2.78	1.47508	3.17667	0.491958	0.0183594	-5.76734	2.80728e-06	0.000156398	Yes
ACTG2	actin, gamma 2, smooth muscle, enteric	2:74119441-74146992	49.07	5.61677	42.67	5.41515	43.28	5.43563	45.0067	2.88398	0.8	-0.321928	0.84	-0.251539	0.85	-0.234465	0.83	0.0216025	0.0184417	-5.76088	1.26696e-07	4.17618e-05	Yes
ADAMTSL1	ADAMTS like 1	9:18473892-18910948	42.91	5.42324	40.89	5.35368	47.35	5.56529	43.7167	2.69826	0.95	-0.0740006	0.64	-0.643856	0.83	-0.268817	0.806667	0.127628	0.0184522	-5.76007	5.42971e-06	0.000224639	Yes
FAM115B	N.A.	7:143295133-143305111	4.61	2.20477	4.67	2.22342	4.22	2.07724	4.5	0.199499	0.08	-3.64386	0.02	-5.64386	0.15	-2.73697	0.0833333	0.0531246	0.0185185	-5.75489	0.0019899	0.012375	Yes
MME	membrane metalloendopeptidase	3:154741913-154901497	58.16	5.86196	63.32	5.98459	57.66	5.8495	59.7133	2.55845	1.72	0.782409	0.47	-1.08927	1.13	0.176323	1.10667	0.510577	0.018533	-5.75376	0.00042537	0.00373592	Yes
PARGP1	poly(ADP-ribose) glycohydrolase pseudogene 1	10:51623417-51732824	15.59	3.96255	14.14	3.82171	15.18	3.9241	14.97	0.6103	0.31	-1.68966	0.14	-2.8365	0.39	-1.35845	0.28	0.104243	0.0187041	-5.7405	0.000199719	0.00214428	Yes
SIX1	SIX homeobox 1	14:61110133-61124977	17.95	4.16591	14.44	3.852	17.25	4.10852	16.5467	1.5168	0.3	-1.73697	0.45	-1.152	0.18	-2.47393	0.31	0.110454	0.0187349	-5.73813	0.000121986	0.00152411	Yes
THBS1	thrombospondin 1	15:39873280-39891667	70.32	6.13586	71.12	6.15218	71.51	6.16007	70.9833	0.495334	1.59	0.669027	0.56	-0.836501	1.85	0.887525	1.33333	0.557036	0.0187838	-5.73437	0.000401774	0.0035826	Yes
TMEM154	transmembrane protein 154	4:153539784-153601317	3.11	1.63691	3.3	1.72247	2.04	1.02857	2.81667	0.554637	0.07	-3.8365	0.07	-3.8365	0.02	-5.64386	0.0533333	0.0235702	0.0189349	-5.72281	0.000772424	0.00588646	Yes
HES1	hes family bHLH transcription factor 1	3:193853934-193856521	55.98	5.80684	57.96	5.85699	57.54	5.84649	57.16	0.851822	0.68	-0.556393	1.6	0.678072	0.97	-0.0439433	1.08333	0.384043	0.0189526	-5.72146	8.46624e-05	0.00118517	Yes
NEK6	NIMA related kinase 6	9:127019885-127115586	54.16	5.75916	53.42	5.73931	55.92	5.80529	54.5	1.04855	1.01	0.0143553	1.11	0.15056	0.98	-0.0291463	1.03333	0.0555778	0.0189602	-5.72088	6.13237e-08	3.56805e-05	Yes
MATN3	matrilin 3	2:20191872-20212455	8.13	3.02326	7.59	2.9241	7.45	2.89724	7.72333	0.293182	0.2	-2.32193	0.15	-2.73697	0.09	-3.47393	0.146667	0.0449691	0.0189901	-5.71861	6.88308e-05	0.00103153	Yes
EHD2	EH domain containing 2	19:48216600-48246391	63.28	5.98368	61.4	5.94017	64.14	6.00315	62.94	1.14414	1.08	0.111031	1.39	0.475085	1.13	0.176323	1.2	0.135892	0.0190658	-5.71287	9.30048e-07	9.24005e-05	Yes
MYO10	myosin X	5:16665395-16936372	23.95	4.58195	24.13	4.59276	24.23	4.59872	24.1033	0.115854	0.38	-1.39593	0.62	-0.68966	0.38	-1.39593	0.46	0.113137	0.0190845	-5.71146	1.66693e-05	0.00043034	Yes
HMGA1	high mobility group AT-hook 1	6:34204650-34214008	709.85	9.47137	719.34	9.49053	722.13	9.49611	717.107	5.25614	17.45	4.12516	5.94	2.57046	17.74	4.14893	13.71	5.4955	0.0191185	-5.70889	0.000356731	0.00327342	Yes
NEDD4	neural precursor cell expressed, developmentally down-regulated 4, E3 ubiquitin protein ligase	15:56119120-56285944	41.56	5.37712	41.47	5.374	41.88	5.38819	41.6367	0.175942	1.01	0.0143553	0.52	-0.943416	0.86	-0.217591	0.796667	0.204993	0.0191338	-5.70773	3.7092e-05	0.000688376	Yes
KBTBD8	kelch repeat and BTB domain containing 8	3:67048727-67061634	4.96	2.31034	5.53	2.46728	4.66	2.22033	5.05	0.360832	0.14	-2.8365	0.07	-3.8365	0.08	-3.64386	0.0966667	0.0309121	0.0191419	-5.70712	5.19988e-05	0.000860042	Yes
RAB11FIP1	RAB11 family interacting protein 1	8:37716136-37756985	6.09	2.60644	6.76	2.75702	6.95	2.79701	6.6	0.368872	0.13	-2.94342	0.12	-3.05889	0.13	-2.94342	0.126667	0.00471405	0.0191919	-5.70336	1.33256e-07	4.25336e-05	Yes
ITGA2	integrin subunit alpha 2	5:52285156-52390609	1.91	0.933573	2.19	1.13093	2.14	1.09761	2.08	0.121929	0.05	-4.32193	0.02	-5.64386	0.05	-4.32193	0.04	0.0141421	0.0192308	-5.70044	0.000197495	0.00212673	Yes
CCRN4L	N.A.	4:139936943-139966906	16.32	4.02857	15.28	3.93357	16.2	4.01792	15.9333	0.464567	0.2	-2.32193	0.32	-1.64386	0.4	-1.32193	0.306667	0.0821922	0.0192469	-5.69923	4.13665e-05	0.000740408	Yes
SLC2A6	solute carrier family 2 member 6	HG79_PATCH:136346630-136354672	7.88	2.9782	7.96	2.99277	8.78	3.13422	8.20667	0.406721	0.21	-2.25154	0.09	-3.47393	0.18	-2.47393	0.16	0.0509902	0.0194963	-5.68065	0.000108907	0.00140632	Yes
MATN2	matrilin 2	8:98881068-99048944	76.65	6.26021	78.71	6.29848	77.42	6.27463	77.5933	0.849876	1.3	0.378512	1.96	0.970854	1.28	0.356144	1.51333	0.315947	0.0195034	-5.68013	9.24879e-06	0.000301031	Yes
STK32B	serine/threonine kinase 32B	4:5053169-5502725	17.69	4.14486	16.43	4.03826	18.04	4.17313	17.3867	0.691392	0.44	-1.18442	0.3	-1.73697	0.28	-1.8365	0.34	0.0711805	0.0195552	-5.6763	1.02971e-05	0.000321217	Yes
MYO1C	myosin IC	17:1367392-1396106	104.84	6.71205	108.68	6.76394	109.48	6.77452	107.667	2.02526	1.93	0.948601	2.24	1.1635	2.18	1.12433	2.11667	0.134247	0.0196594	-5.66863	1.30128e-07	4.19995e-05	Yes
SOAT1	sterol O-acyltransferase 1	1:179262925-179327815	82.71	6.36999	78.92	6.30232	80.68	6.33414	80.77	1.54857	1.62	0.695994	1.45	0.536053	1.71	0.773996	1.59333	0.107806	0.0197268	-5.6637	1.62437e-07	4.52934e-05	Yes
VCAM1	vascular cell adhesion molecule 1	1:101185298-101204601	72.55	6.1809	72.81	6.18606	70.58	6.14119	71.98	0.995624	0.74	-0.434403	2.58	1.36737	0.94	-0.0892673	1.42	0.824298	0.0197277	-5.66363	0.000438456	0.00382008	Yes
RELB	RELB proto-oncogene, NF-kB subunit	19:45504688-45541452	21.57	4.43095	21.4	4.41954	22.24	4.47508	21.7367	0.362614	0.37	-1.4344	0.48	-1.05889	0.45	-1.152	0.433333	0.046428	0.0199356	-5.64851	9.92458e-07	9.51341e-05	Yes
RAC2	ras-related C3 botulinum toxin substrate 2 (rho family, small GTP binding protein Rac2)	22:37621301-37640488	16.99	4.08661	15.78	3.98003	16.3	4.0268	16.3567	0.495603	0.36	-1.47393	0.32	-1.64386	0.3	-1.73697	0.326667	0.0249444	0.0199715	-5.64592	2.78497e-07	5.42149e-05	Yes
ANXA1	annexin A1	9:75766673-75785309	411.82	8.68587	407.89	8.67204	408.68	8.67483	409.463	1.69734	8.46	3.08066	8.07	3.01257	8.06	3.01078	8.19667	0.18625	0.0200181	-5.64255	1.76941e-09	9.09139e-06	Yes
PAPPA2	pappalysin 2	1:176432307-176814735	3.41	1.76977	2.9	1.53605	3.15	1.65535	3.15333	0.20822	0.07	-3.8365	0.08	-3.64386	0.04	-4.64386	0.0633333	0.0169967	0.0200846	-5.63777	5.41053e-05	0.000881259	Yes
RP5-1142A6.9	N.A.	16:88785023-88786867	7.55	2.91648	8.61	3.10601	8.59	3.10266	8.25	0.495042	0.16	-2.64386	0.12	-3.05889	0.22	-2.18442	0.166667	0.0410961	0.020202	-5.62936	2.62246e-05	0.000556531	Yes
PLAU	plasminogen activator, urokinase	10:75668935-75677255	92.61	6.5331	90.85	6.50541	91.68	6.51854	91.7133	0.718903	2.08	1.05658	1.51	0.594549	2.01	1.0072	1.86667	0.253815	0.0203533	-5.6186	2.74731e-06	0.000155152	Yes
HIF1A	hypoxia inducible factor 1 alpha subunit	14:62162231-62214976	472.52	8.88423	469.58	8.87523	475.8	8.89421	472.633	2.54057	11.94	3.57773	5.39	2.43029	11.54	3.52857	9.62333	2.99787	0.0203611	-5.61804	0.000108343	0.0014006	Yes
MIR29A	microRNA 29a	7:130561495-130598069	5.47	2.45154	5.23	2.38681	5.43	2.44095	5.37667	0.104987	0.2	-2.32193	0.1	-3.32193	0.03	-5.05889	0.11	0.0697615	0.0204588	-5.61114	0.00169594	0.0108904	Yes
MARVELD2	MARVEL domain containing 2	HSCHR5_1_CTG1:68711180-68739968	4.38	2.13093	4.06	2.02148	4.21	2.07382	4.21667	0.130724	0.08	-3.64386	0.12	-3.05889	0.06	-4.05889	0.0866667	0.0249444	0.0205534	-5.60448	4.15567e-05	0.000742427	Yes
ZYG11A	zyg-11 family member A, cell cycle regulator	1:53308183-53360670	5.29	2.40327	6.05	2.59694	5.16	2.36737	5.5	0.392513	0.11	-3.18442	0.14	-2.8365	0.09	-3.47393	0.113333	0.020548	0.0206061	-5.60079	9.08558e-06	0.00029807	Yes
RP11-807H7.1	N.A.	4:66535679-66563747	16.49	4.04352	15.85	3.98641	11.72	3.5509	14.6867	2.11396	0.25	-2	0.5	-1	0.16	-2.64386	0.303333	0.143836	0.0206537	-5.59746	0.000335798	0.00313114	Yes
LUZP1	leucine zipper protein 1	1:23410516-23504301	31.11	4.95931	29.28	4.87184	29.7	4.89239	30.03	0.782688	0.74	-0.434403	0.41	-1.2863	0.72	-0.473931	0.623333	0.15107	0.020757	-5.59026	3.52989e-05	0.000667973	Yes
GALNT6	polypeptide N-acetylgalactosaminyltransferase 6	12:51745031-51786651	2.46	1.29866	2.13	1.09085	2.15	1.10434	2.24667	0.15107	0.05	-4.32193	0.05	-4.32193	0.04	-4.64386	0.0466667	0.00471405	0.0207715	-5.58925	1.56774e-06	0.000119312	Yes
AC124789.1	N.A.	HG745_PATCH:36606639-36608689	58.88	5.87971	52.99	5.72765	47.68	5.57531	53.1833	4.57442	0.6	-0.736966	1.57	0.650765	1.18	0.238787	1.11667	0.398525	0.0209966	-5.5737	0.000174638	0.00195076	Yes
C11orf82	N.A.	11:82611017-82669319	33.92	5.08406	33.87	5.08194	36	5.16993	34.5967	0.992516	0.73	-0.454032	0.51	-0.971431	0.94	-0.0892673	0.726667	0.175563	0.021004	-5.5732	2.61596e-05	0.000555752	Yes
FNDC3B	fibronectin type III domain containing 3B	3:171757418-172119455	72.04	6.17073	71.42	6.15826	75.42	6.23688	72.96	1.7578	2.15	1.10434	0.97	-0.0439433	1.51	0.594549	1.54333	0.482309	0.0211531	-5.56298	7.14591e-05	0.00105829	Yes
KIAA0754	KIAA0754	1:39876151-39882154	6.05	2.59694	6.32	2.65992	5.9	2.56071	6.09	0.173781	0.11	-3.18442	0.12	-3.05889	0.16	-2.64386	0.13	0.0216025	0.0213465	-5.54986	4.69885e-06	0.000208499	Yes
RUNX1	runt related transcription factor 1	21:36160098-37376965	24.83	4.63401	23.62	4.56194	22.59	4.49761	23.68	0.91546	0.53	-0.915936	0.55	-0.862496	0.44	-1.18442	0.506667	0.0478423	0.0213964	-5.54649	8.29087e-07	8.69308e-05	Yes
SLC16A7	solute carrier family 16 member 7	12:59989848-60176395	4.48	2.1635	4.87	2.28392	3.73	1.89918	4.36	0.473075	0.09	-3.47393	0.16	-2.64386	0.03	-5.05889	0.0933333	0.0531246	0.0214067	-5.54579	0.00123863	0.00847556	Yes
FOSB	FosB proto-oncogene, AP-1 transcription factor subunit	19:45971253-45978437	17.7	4.14568	19.38	4.2765	19.64	4.29572	18.9067	0.859819	0.55	-0.862496	0.1	-3.32193	0.57	-0.810966	0.406667	0.217	0.0215092	-5.5389	0.00206229	0.0127329	Yes
ECE1	endothelin converting enzyme 1	1:21543740-21671997	110.07	6.78228	107.77	6.75181	108.98	6.76792	108.94	0.939397	2.47	1.30451	2.57	1.36177	1.99	0.992768	2.34333	0.253158	0.0215103	-5.53883	1.10444e-06	9.9684e-05	Yes
NRG1	neuregulin 1	8:31496902-32622548	12.37	3.62877	13.33	3.7366	14.66	3.87381	13.4533	0.938947	0.45	-1.152	0.15	-2.73697	0.27	-1.88897	0.29	0.123288	0.021556	-5.53577	0.000255698	0.00256867	Yes
SHCBP1	SHC binding and spindle associated 1	16:46614466-46655538	91.44	6.51475	92.82	6.53636	91.61	6.51743	91.9567	0.614401	2.72	1.44361	1.16	0.214125	2.08	1.05658	1.98667	0.640278	0.0216044	-5.53253	0.000101739	0.00134718	Yes
MICA	MHC class I polypeptide-related sequence A	HSCHR6_MHC_QBL:31357610-31374165	53.25	5.73471	49.87	5.6401	47.12	5.55827	50.08	2.50696	0.87	-0.200913	1.48	0.565597	0.9	-0.152003	1.08333	0.280753	0.0216321	-5.53069	2.5108e-05	0.00054377	Yes
RBM20	RNA binding motif protein 20	10:112404155-112599227	2.72	1.44361	2.44	1.28688	2.66	1.41143	2.60667	0.12037	0.07	-3.8365	0.05	-4.32193	0.05	-4.32193	0.0566667	0.00942809	0.0217391	-5.52356	5.12682e-06	0.000220423	Yes
GINS4	GINS complex subunit 4	8:41386725-41402565	69.32	6.1152	67.15	6.06932	65.18	6.02636	67.2167	1.69081	1.79	0.83996	0.84	-0.251539	1.77	0.823749	1.46667	0.443195	0.02182	-5.51821	0.000102023	0.00134983	Yes
AMPD3	adenosine monophosphate deaminase 3	11:10329860-10529126	10.39	3.37712	8.48	3.08406	9.48	3.24489	9.45	0.780043	0.21	-2.25154	0.24	-2.05889	0.17	-2.55639	0.206667	0.0286744	0.0218695	-5.51494	5.07557e-06	0.000219106	Yes
BIRC3	baculoviral IAP repeat containing 3	11:102188215-102210134	4.97	2.31325	4.78	2.25701	5.33	2.41414	5.02667	0.228084	0.1	-3.32193	0.05	-4.32193	0.18	-2.47393	0.11	0.0535413	0.0218833	-5.51403	0.000442653	0.00384447	Yes
CABLES1	Cdk5 and Abl enzyme substrate 1	18:20714528-20840431	5.93	2.56803	6.42	2.68257	5.88	2.55582	6.07667	0.24363	0.13	-2.94342	0.13	-2.94342	0.14	-2.8365	0.133333	0.00471405	0.0219419	-5.51017	5.47088e-08	3.39859e-05	Yes
SYDE1	synapse defective Rho GTPase homolog 1	19:15218214-15225799	49.19	5.62029	51.82	5.69544	52.22	5.70653	51.0767	1.34403	1.11	0.15056	1.28	0.356144	0.99	-0.0144996	1.12667	0.118977	0.0220583	-5.50253	9.70597e-07	9.42353e-05	Yes
NANS	N-acetylneuraminate synthase	9:100819021-100845357	424.93	8.73108	419.14	8.71129	408.73	8.675	417.6	6.70267	10.12	3.33914	8.08	3.01436	9.44	3.23879	9.21333	0.848109	0.0220626	-5.50225	5.85416e-07	7.38455e-05	Yes
ASF1B	anti-silencing function 1B histone chaperone	19:14230321-14247768	176.22	7.46123	183.39	7.51877	184.45	7.52709	181.353	3.65552	4.39	2.13422	2.7	1.43296	4.93	2.30159	4.00667	0.949889	0.0220932	-5.50026	3.16783e-05	0.000623561	Yes
PLP2	proteolipid protein 2	HG1436_HG1432_PATCH:49031325-49034638	208.38	7.70307	207.93	7.69995	210.44	7.71727	208.917	1.09271	3.69	1.88362	4.72	2.23879	5.45	2.44626	4.62	0.721988	0.0221141	-5.49889	4.69778e-06	0.000208499	Yes
IFNLR1	interferon lambda receptor 1	1:24480647-24514449	1.77	0.823749	1.68	0.748461	1.97	0.978196	1.80667	0.121198	0.05	-4.32193	0.01	-6.64386	0.06	-4.05889	0.04	0.0216025	0.0221402	-5.49719	0.00206901	0.0127611	Yes
ZNF311	zinc finger protein 311	HSCHR6_MHC_DBB:28962576-28973107	4.2	2.07039	4.26	2.09085	4.17	2.06005	4.21	0.0374166	0.05	-4.32193	0.11	-3.18442	0.12	-3.05889	0.0933333	0.0309121	0.0221694	-5.49528	0.000154231	0.00179212	Yes
XIST	X inactive specific transcript (non-protein coding)	X:73040486-73072588	26.95	4.75221	25.45	4.66959	27.3	4.77083	26.5667	0.802427	0.66	-0.599462	0.77	-0.37707	0.34	-1.55639	0.59	0.182392	0.0222083	-5.49276	0.000104985	0.0013766	Yes
APOBEC3B	apolipoprotein B mRNA editing enzyme catalytic subunit 3B	22:39378352-39388809	18.73	4.22728	18.4	4.20163	18.67	4.22265	18.6	0.143527	0.43	-1.21759	0.33	-1.59946	0.48	-1.05889	0.413333	0.062361	0.0222222	-5.49185	4.31009e-06	0.000197625	Yes
NQO1	NAD(P)H quinone dehydrogenase 1	16:69740899-69760854	141.49	7.14456	147.14	7.20105	136.81	7.09603	141.813	4.2234	3.4	1.76553	2.72	1.44361	3.39	1.76129	3.17	0.318224	0.0223533	-5.48337	9.93993e-07	9.51341e-05	Yes
AGPAT2	1-acylglycerol-3-phosphate O-acyltransferase 2	9:139567595-139581875	40.04	5.32337	45.76	5.51602	45.72	5.51475	43.84	2.68706	0.81	-0.304006	1.35	0.432959	0.79	-0.340075	0.983333	0.259401	0.02243	-5.47842	2.90132e-05	0.000593969	Yes
PGM5P1	phosphoglucomutase 5 pseudogene 1	9:68741234-68809906	5.31	2.40871	4.77	2.25399	5.41	2.43563	5.16333	0.281109	0.09	-3.47393	0.07	-3.8365	0.19	-2.39593	0.116667	0.0524934	0.0225952	-5.46784	0.000212175	0.0022385	Yes
IGFBP3	insulin like growth factor binding protein 3	7:45951949-45961473	74.1	6.2114	73.15	6.19279	71.18	6.1534	72.81	1.21609	1.52	0.604071	1.83	0.871844	1.6	0.678072	1.65	0.131403	0.0226617	-5.4636	2.97825e-07	5.54592e-05	Yes
MYC	MYC proto-oncogene, bHLH transcription factor	8:128747680-128753674	155.89	7.28438	160.7	7.32823	155.11	7.27715	157.233	2.4719	5.01	2.32481	1.5	0.584963	4.21	2.07382	3.57333	1.50201	0.0227263	-5.45949	0.000487401	0.00413368	Yes
RAI14	retinoic acid induced 14	5:34656342-34832732	194.74	7.60541	193.05	7.59283	189.1	7.56301	192.297	2.36334	4.85	2.27798	3.59	1.84398	4.69	2.22959	4.37667	0.560079	0.02276	-5.45736	2.41269e-06	0.000144294	Yes
TRIM61	tripartite motif containing 61	4:165875598-165898820	4.06	2.02148	3.29	1.71809	3.63	1.85997	3.66	0.315066	0.07	-3.8365	0.09	-3.47393	0.09	-3.47393	0.0833333	0.00942809	0.0227687	-5.45681	3.33375e-06	0.000171812	Yes
NTN4	netrin 4	12:96051583-96184930	121.13	6.92041	122.66	6.93852	123.06	6.94322	122.283	0.831718	3.22	1.68706	1.88	0.910733	3.29	1.71809	2.79667	0.648811	0.0228704	-5.45038	3.15612e-05	0.000622232	Yes
CYR61	cysteine rich angiogenic inducer 61	1:86046444-86049645	852.54	9.73562	875.28	9.7736	873.22	9.7702	867.013	10.2687	25.71	4.68426	8.16	3.02857	25.68	4.68257	19.85	8.26609	0.0228947	-5.44884	0.000520441	0.00433561	Yes
NETO2	neuropilin and tolloid like 2	16:47111614-47177908	49.79	5.63778	53.9	5.75221	55.22	5.78712	52.97	2.31227	1.32	0.400538	0.81	-0.304006	1.51	0.594549	1.21333	0.29556	0.022906	-5.44813	3.79178e-05	0.000697874	Yes
SUSD5	sushi domain containing 5	3:33191537-33260707	14.99	3.90593	13.64	3.76977	14.11	3.81865	14.2467	0.559543	0.45	-1.152	0.28	-1.8365	0.25	-2	0.326667	0.0880656	0.0229293	-5.44666	3.09208e-05	0.000615063	Yes
CENPQ	centromere protein Q	6:49431091-49460820	95.43	6.57637	93.2	6.54226	89.36	6.48156	92.6633	2.50695	2.47	1.30451	1.47	0.555816	2.48	1.31034	2.14	0.473779	0.0230944	-5.43632	2.65536e-05	0.000560293	Yes
FAM46B	family with sequence similarity 46 member B	1:27331511-27339327	2.7	1.43296	3.08	1.62293	2.87	1.52105	2.88333	0.155421	0.04	-4.64386	0.08	-3.64386	0.08	-3.64386	0.0666667	0.0188562	0.0231214	-5.43463	8.31235e-05	0.00117015	Yes
PGM5	phosphoglucomutase 5	HG962_PATCH:70943224-71114201	13.32	3.73552	11.59	3.53481	12.71	3.66789	12.54	0.716426	0.47	-1.08927	0.17	-2.55639	0.23	-2.12029	0.29	0.129615	0.023126	-5.43434	0.000222445	0.0023189	Yes
PRSS12	protease, serine 12	4:119201193-119274158	22.28	4.47768	25.04	4.64616	24.79	4.63169	24.0367	1.24634	0.61	-0.713119	0.41	-1.2863	0.66	-0.599462	0.56	0.108012	0.0232977	-5.42367	1.55397e-05	0.000412879	Yes
ADAMTS12	ADAM metallopeptidase with thrombospondin type 1 motif 12	5:33523640-33892297	32.46	5.02059	32.43	5.01926	30.38	4.92505	31.7567	0.973527	0.66	-0.599462	0.7	-0.514573	0.86	-0.217591	0.74	0.0864099	0.0233022	-5.42339	1.42457e-06	0.000113052	Yes
TRIM44	tripartite motif containing 44	11:35684353-35829775	52.51	5.71452	56.44	5.81865	58.7	5.87529	55.8833	2.55753	1.53	0.613532	1.32	0.400538	1.07	0.0976108	1.30667	0.188031	0.023382	-5.41846	4.1541e-06	0.000194805	Yes
RAD51AP1	RAD51 associated protein 1	12:4647950-4669214	129	7.01123	128.14	7.00158	131.76	7.04177	129.633	1.54422	3.42	1.774	1.8	0.847997	3.91	1.96717	3.04333	0.90164	0.0234765	-5.41264	9.18914e-05	0.00125564	Yes
THBS2	thrombospondin 2	6:169615875-169654139	39.6	5.30743	39.37	5.29902	40.46	5.33842	39.81	0.469113	0.84	-0.251539	1.15	0.201634	0.82	-0.286304	0.936667	0.15107	0.0235284	-5.40945	4.24622e-06	0.000196506	Yes
TRAM2	translocation associated membrane protein 2	6:52362200-52441713	55.67	5.79883	56.57	5.82197	57.45	5.84423	56.5633	0.726697	1.53	0.613532	0.91	-0.136062	1.56	0.641546	1.33333	0.299592	0.0235724	-5.40676	2.8368e-05	0.000584696	Yes
CTD-2196E14.9	N.A.	16:23681332-23684448	6.55	2.71149	6.5	2.70044	6.45	2.6893	6.5	0.0408248	0.12	-3.05889	0.17	-2.55639	0.17	-2.55639	0.153333	0.0235702	0.0235897	-5.4057	5.43683e-06	0.000224639	Yes
KCTD16	potassium channel tetramerization domain containing 16	5:143550396-143865249	3.53	1.81967	4.92	2.29866	4.25	2.08746	4.23333	0.567587	0.14	-2.8365	0.1	-3.32193	0.06	-4.05889	0.1	0.0326599	0.023622	-5.40372	0.00013694	0.00164959	Yes
CD9	CD9 molecule	12:6308881-6347425	124.15	6.95594	124.7	6.96232	129.76	7.0197	126.203	2.52495	4.41	2.14078	1.17	0.226509	3.37	1.75275	2.98333	1.35069	0.0236391	-5.40268	0.000660935	0.00519601	Yes
PLAT	plasminogen activator, tissue type	8:42032236-42065242	199.61	7.64104	194.53	7.60385	184.07	7.52411	192.737	6.46967	4.49	2.16672	4.21	2.07382	4.99	2.31904	4.56333	0.322628	0.0236765	-5.4004	2.78907e-07	5.42149e-05	Yes
BMPER	BMP binding endothelial regulator	7:33944523-34195484	29.91	4.90256	34.82	5.12184	29.8	4.89724	31.51	2.34095	0.7	-0.514573	0.67	-0.577767	0.87	-0.200913	0.746667	0.0880656	0.0236962	-5.3992	2.54115e-06	0.000148443	Yes
MYBL2	MYB proto-oncogene like 2	20:42295754-42345136	268.62	8.06942	269.37	8.07345	265.04	8.05007	267.677	1.88938	6.48	2.69599	6.15	2.62059	6.4	2.67807	6.34333	0.140554	0.0236977	-5.39911	2.28857e-09	9.09139e-06	Yes
DDX21	DExD-box helicase 21	10:70715884-70744829	207.6	7.69766	206.75	7.69174	206.67	7.69119	207.007	0.420819	5.62	2.49057	3.26	1.70487	5.85	2.54844	4.91	1.1705	0.023719	-5.39781	3.67685e-05	0.000685332	Yes
ELOVL7	ELOVL fatty acid elongase 7	5:60047618-60140216	16.15	4.01346	14.52	3.85997	16	4	15.5567	0.735587	0.52	-0.943416	0.2	-2.32193	0.39	-1.35845	0.37	0.131403	0.023784	-5.39386	0.00018087	0.00199843	Yes
LPAR1	lysophosphatidic acid receptor 1	9:113635543-113800981	21.92	4.45418	20.11	4.32984	20.06	4.32625	20.6967	0.865268	0.48	-1.05889	0.41	-1.2863	0.59	-0.761213	0.493333	0.074087	0.0238364	-5.39069	4.32632e-06	0.000198212	Yes
RP11-473I1.5	N.A.	16:9199691-9201031	6.58	2.71809	7.38	2.88362	6.93	2.79286	6.96333	0.327448	0.17	-2.55639	0.17	-2.55639	0.16	-2.64386	0.166667	0.00471405	0.0239349	-5.38474	7.03891e-08	3.63483e-05	Yes
ILVBL	ilvB acetolactate synthase like	19:15225795-15236596	50.43	5.65621	50.85	5.66818	45.78	5.51665	49.02	2.29743	1.49	0.575312	1.04	0.0565835	1	0	1.17667	0.222161	0.0240038	-5.38059	8.99007e-06	0.000296282	Yes
SAMD12	sterile alpha motif domain containing 12	8:119201698-119634234	8.13	3.02326	6.91	2.78869	8.23	3.04089	7.75667	0.600074	0.21	-2.25154	0.22	-2.18442	0.13	-2.94342	0.186667	0.0402768	0.0240653	-5.3769	2.95515e-05	0.000600732	Yes
TOR4A	torsin family 4 member A	9:140172201-140177093	10.47	3.38819	10.64	3.41143	10.87	3.44228	10.66	0.163911	0.36	-1.47393	0.15	-2.73697	0.26	-1.94342	0.256667	0.0857645	0.0240775	-5.37617	0.000120866	0.00151438	Yes
KIF1C	kinesin family member 1C	17:4901243-4931696	110.42	6.78686	107.3	6.74551	110.75	6.79116	109.49	1.55441	2.74	1.45418	1.61	0.687061	3.59	1.84398	2.64667	0.811021	0.0241727	-5.37048	8.89827e-05	0.0012278	Yes
CSPG4	chondroitin sulfate proteoglycan 4	15:75966663-76005189	66.15	6.04767	67.02	6.06652	67.54	6.07767	66.9033	0.57343	1.91	0.933573	1.23	0.298658	1.74	0.799087	1.62667	0.288944	0.0243137	-5.36209	9.87623e-06	0.00031385	Yes
PIEZO2	piezo type mechanosensitive ion channel component 2	18:10666480-11148587	6.94	2.79494	6.6	2.72247	6.2	2.63227	6.58	0.302435	0.14	-2.8365	0.12	-3.05889	0.22	-2.18442	0.16	0.0432049	0.0243161	-5.36194	3.48141e-05	0.000661825	Yes
TSSK4	testis specific serine kinase 4	14:24674903-24677568	2.37	1.24489	2.39	1.25701	2.6	1.37851	2.45333	0.10403	0.08	-3.64386	0.04	-4.64386	0.06	-4.05889	0.06	0.0163299	0.0244565	-5.35364	5.07893e-05	0.000848785	Yes
MPP6	membrane palmitoylated protein 6	7:24612887-24733812	14.99	3.90593	13.98	3.80529	15.16	3.9222	14.71	0.520833	0.33	-1.59946	0.29	-1.78588	0.46	-1.12029	0.36	0.0725718	0.0244731	-5.35266	1.17178e-05	0.000347165	Yes
EFNB2	ephrin B2	13:107142079-107187462	26.76	4.74201	26.58	4.73227	27.81	4.79753	27.05	0.542402	0.57	-0.810966	0.88	-0.184425	0.54	-0.888969	0.663333	0.153695	0.0245225	-5.34975	1.77257e-05	0.000447778	Yes
LINC00152	N.A.	2:87754887-87906324	130.13	7.02381	127.35	6.99266	122.96	6.94205	126.813	2.95164	2.51	1.32769	3.72	1.8953	3.11	1.63691	3.11333	0.493986	0.0245505	-5.3481	5.43278e-06	0.000224639	Yes
DTL	denticleless E3 ubiquitin protein ligase homolog	1:212208919-212280742	71.84	6.16672	71.33	6.15644	74.2	6.21335	72.4567	1.25018	2.3	1.20163	1.45	0.536053	1.61	0.687061	1.78667	0.368812	0.0246584	-5.34178	1.19483e-05	0.000350757	Yes
GULP1	GULP, engulfment adaptor PTB domain containing 1	2:189156396-189460653	15.46	3.95047	16.14	4.01257	18.55	4.21335	16.7167	1.32575	0.54	-0.888969	0.2	-2.32193	0.5	-1	0.413333	0.151731	0.0247258	-5.33784	0.000305627	0.00291659	Yes
RP11-87H9.3	N.A.	9:69082536-69108793	7.99	2.9982	7.31	2.86987	6.5	2.70044	7.26667	0.609061	0.22	-2.18442	0.09	-3.47393	0.23	-2.12029	0.18	0.0637704	0.0247706	-5.33522	0.000265124	0.00263677	Yes
TMED7-TICAM2	TMED7-TICAM2 readthrough	5:114914339-114961858	2.9	1.53605	5.38	2.42761	3.38	1.75702	3.88667	1.07397	0.16	-2.64386	0.02	-5.64386	0.11	-3.18442	0.0966667	0.0579272	0.0248714	-5.32937	0.00397508	0.0217659	Yes
FAM43A	family with sequence similarity 43 member A	3:194406622-194409762	19.81	4.30816	21.67	4.43763	22.85	4.51412	21.4433	1.25138	0.33	-1.59946	0.83	-0.268817	0.44	-1.18442	0.533333	0.214528	0.0248718	-5.32935	0.000165659	0.00187954	Yes
C8orf47	N.A.	8:99076539-99105838	9.31	3.21878	8.22	3.03914	9.77	3.28836	9.1	0.649974	0.09	-3.47393	0.41	-1.2863	0.18	-2.47393	0.226667	0.134743	0.0249084	-5.32722	0.000925485	0.0067374	Yes
LINC00669	N.A.	18:36786888-37380282	5.83	2.5435	5.59	2.48285	6.23	2.63923	5.88333	0.263987	0.32	-1.64386	0.02	-5.64386	0.1	-3.32193	0.146667	0.126842	0.0249292	-5.32602	0.00630182	0.032239	Yes
DPYD	dihydropyrimidine dehydrogenase	1:97543299-98386605	13.36	3.73985	12.22	3.61117	12.9	3.6893	12.8267	0.468283	0.3	-1.73697	0.31	-1.68966	0.35	-1.51457	0.32	0.0216025	0.024948	-5.32493	2.6569e-07	5.29301e-05	Yes
MPP4	membrane palmitoylated protein 4	2:202509593-202563417	10.42	3.38128	9.72	3.28096	9.69	3.2765	9.94333	0.337277	0.22	-2.18442	0.23	-2.12029	0.3	-1.73697	0.25	0.0355903	0.0251425	-5.31373	3.17327e-06	0.000168268	Yes
GPR176	G protein-coupled receptor 176	15:40091233-40213093	42.52	5.41007	43.33	5.43729	41.78	5.38474	42.5433	0.633	1.09	0.124328	0.83	-0.268817	1.31	0.389567	1.07667	0.196186	0.0253075	-5.30429	9.99276e-06	0.000315504	Yes
AMOTL2	angiomotin like 2	3:134074716-134094321	102.69	6.68215	104.82	6.71177	106.6	6.73606	104.703	1.59838	2.63	1.39506	2.17	1.1177	3.17	1.66448	2.65667	0.408684	0.0253733	-5.30055	4.72201e-06	0.000208885	Yes
SMC2	structural maintenance of chromosomes 2	9:106856541-106903698	72.96	6.18903	72.08	6.17153	72.87	6.18725	72.6367	0.395334	2.1	1.07039	1.32	0.400538	2.15	1.10434	1.85667	0.380029	0.025561	-5.28991	2.03607e-05	0.000484273	Yes
NOTCH1	notch 1	9:139388896-139440314	13.21	3.72356	13.99	3.80632	14.21	3.82883	13.8033	0.429056	0.38	-1.39593	0.26	-1.94342	0.42	-1.25154	0.353333	0.0679869	0.0255977	-5.28784	1.53345e-05	0.0004092	Yes
SLC7A1	solute carrier family 7 member 1	13:30083547-30169825	154.97	7.27585	154.75	7.2738	157.73	7.30131	155.817	1.35591	4.47	2.16027	3.33	1.73552	4.17	2.06005	3.99	0.482494	0.025607	-5.28732	2.06726e-06	0.000134062	Yes
CD55	CD55 molecule (Cromer blood group)	1:207494853-207534311	183.91	7.52286	180.73	7.49769	187.24	7.54874	183.96	2.65793	5.78	2.53107	3.33	1.73552	5.06	2.33914	4.72333	1.02815	0.0256759	-5.28344	2.45521e-05	0.000538273	Yes
TUBA4A	tubulin alpha 4a	2:220114433-220142892	30.41	4.92647	28.74	4.84499	34.62	5.11353	31.2567	2.47403	0.65	-0.621488	0.97	-0.0439433	0.8	-0.321928	0.806667	0.130724	0.0258078	-5.27605	8.84689e-06	0.000293405	Yes
TNFRSF10C	TNF receptor superfamily member 10c	8:22941868-22974950	3.26	1.70487	3.77	1.91456	4.19	2.06695	3.74	0.380263	0.04	-4.64386	0.13	-2.94342	0.12	-3.05889	0.0966667	0.0402768	0.0258467	-5.27388	0.00062049	0.00495069	Yes
GNB4	G protein subunit beta 4	3:179116990-179169378	28.38	4.8268	27.64	4.78869	27.54	4.78346	27.8533	0.374641	0.47	-1.08927	0.36	-1.47393	1.33	0.411426	0.72	0.433667	0.0258497	-5.27371	0.000660957	0.00519601	Yes
BST1	bone marrow stromal cell antigen 1	4:15704573-15739936	31.71	4.98687	34.19	5.0955	33.34	5.05918	33.08	1.02901	0.74	-0.434403	0.62	-0.68966	1.21	0.275007	0.856667	0.254602	0.0258968	-5.27108	5.17919e-05	0.000858071	Yes
ATAD2	ATPase family, AAA domain containing 2	8:124332090-124428590	112.96	6.81967	111.27	6.79792	113.24	6.82324	112.49	0.870211	3.05	1.60881	2.76	1.46467	3	1.58496	2.93667	0.126579	0.026106	-5.25947	3.29795e-08	2.92351e-05	Yes
BHLHE40	basic helix-loop-helix family member e40	3:5020801-5027008	22.95	4.52042	23.78	4.57168	22.98	4.52231	23.2367	0.38439	0.66	-0.599462	0.61	-0.713119	0.55	-0.862496	0.606667	0.0449691	0.0261082	-5.25936	2.88872e-07	5.45393e-05	Yes
TNFRSF11A	TNF receptor superfamily member 11a	18:59992520-60058516	4.52	2.17632	4.92	2.29866	5.06	2.33914	4.83333	0.228813	0.14	-2.8365	0.1	-3.32193	0.14	-2.8365	0.126667	0.0188562	0.0262069	-5.25391	6.31077e-06	0.000243584	Yes
PHGDH	phosphoglycerate dehydrogenase	1:120202421-120286838	473.05	8.88585	470.98	8.87952	461.04	8.84875	468.357	5.24223	12.94	3.69377	9.06	3.17951	14.87	3.89433	12.29	2.41604	0.0262407	-5.25205	1.57464e-05	0.000416156	Yes
PIEZO1	piezo type mechanosensitive ion channel component 1	16:88781751-88851619	178.66	7.48107	181.21	7.50152	186.76	7.54504	182.21	3.38157	4.76	2.25096	6.04	2.59455	3.6	1.848	4.8	0.996527	0.0263432	-5.24642	1.6816e-05	0.000432002	Yes
ARID3A	AT-rich interaction domain 3A	19:925781-975939	6.34	2.66448	7.91	2.98368	6.55	2.71149	6.93333	0.695909	0.25	-2	0.17	-2.55639	0.13	-2.94342	0.183333	0.0498888	0.0264423	-5.24101	5.42251e-05	0.000882464	Yes
TMC7	transmembrane channel like 7	16:18995256-19075264	1.88	0.910733	1.46	0.545968	1.57	0.650765	1.63667	0.177826	0.04	-4.64386	0.04	-4.64386	0.05	-4.32193	0.0433333	0.00471405	0.0264766	-5.23914	4.28902e-06	0.000197117	Yes
C1GALT1	core 1 synthase, glycoprotein-N-acetylgalactosamine 3-beta-galactosyltransferase 1	7:7196565-7288282	71.31	6.15603	76.64	6.26003	71.96	6.16912	73.3033	2.37426	2.31	1.20789	1.59	0.669027	1.93	0.948601	1.94333	0.29409	0.0265108	-5.23727	5.004e-06	0.000217693	Yes
FRMD6	FERM domain containing 6	14:51955818-52197445	113.02	6.82043	108.81	6.76567	110.76	6.79129	110.863	1.72028	3.14	1.65076	2.6	1.37851	3.12	1.64155	2.95333	0.249978	0.0266394	-5.23029	5.38058e-07	7.13234e-05	Yes
WDHD1	WD repeat and HMG-box DNA binding protein 1	14:55405668-55493823	74.76	6.22419	73.49	6.19948	70.09	6.13114	72.78	1.97151	1.85	0.887525	1.86	0.895303	2.11	1.07724	1.94	0.120277	0.0266557	-5.22941	1.70512e-07	4.52934e-05	Yes
KIAA1524	KIAA1524	3:108268716-108308491	60.59	5.92101	62.57	5.9674	59.16	5.88655	60.7733	1.39815	1.72	0.782409	1.34	0.422233	1.82	0.863938	1.62667	0.206774	0.0267661	-5.22345	2.85887e-06	0.000158661	Yes
IFIT3	interferon induced protein with tetratricopeptide repeats 3	10:91087651-91100728	6.25	2.64386	5.86	2.5509	6.02	2.58976	6.04333	0.160069	0.16	-2.64386	0.11	-3.18442	0.22	-2.18442	0.163333	0.0449691	0.027027	-5.20945	5.4279e-05	0.000882595	Yes
CRIM1	cysteine rich transmembrane BMP regulator 1	HSCHR2_1_CTG1:36589102-36784311	100.69	6.65378	99.48	6.63633	99.81	6.64111	99.9933	0.510708	2.89	1.53107	2.02	1.01436	3.2	1.67807	2.70333	0.499489	0.0270351	-5.20902	1.29883e-05	0.000370006	Yes
AJUBA	ajuba LIM protein	14:23440383-23451851	119.03	6.89518	115.91	6.85686	118.61	6.89008	117.85	1.38246	4.16	2.05658	1.61	0.687061	3.79	1.9222	3.18667	1.12506	0.02704	-5.20876	0.000257952	0.00258233	Yes
NEK7	NIMA related kinase 7	1:198126093-198291550	86.65	6.43713	86.03	6.42677	81.99	6.35738	84.89	2.06617	2.81	1.49057	1.28	0.356144	2.82	1.4957	2.30333	0.723617	0.0271332	-5.2038	0.000153791	0.00178807	Yes
HBEGF	heparin binding EGF like growth factor	5:139712428-139726216	96.85	6.59768	95.58	6.57864	96.33	6.58991	96.2533	0.521302	2.6	1.37851	2.57	1.36177	2.67	1.41684	2.61333	0.0418994	0.0271506	-5.20287	7.18434e-10	8.30122e-06	Yes
FAM101B	N.A.	HG990_PATCH:289769-295730	35.1	5.1334	34.58	5.11187	36.16	5.17632	35.28	0.65747	1.04	0.0565835	0.82	-0.286304	1.02	0.0285692	0.96	0.0993311	0.0272109	-5.19967	1.25918e-06	0.00010698	Yes
CDKN2B-AS1	CDKN2B antisense RNA 1	9:21994777-22121096	4.22	2.07724	4.89	2.28983	4.85	2.27798	4.65333	0.306848	0.24	-2.05889	0.09	-3.47393	0.05	-4.32193	0.126667	0.0817856	0.0272206	-5.19916	0.0011575	0.00803455	Yes
MCM8	minichromosome maintenance 8 homologous recombination repair factor	20:5931298-5975852	66.2	6.04876	65.72	6.03826	66.9	6.06393	66.2733	0.484516	2.16	1.11103	1.18	0.238787	2.08	1.05658	1.80667	0.444322	0.0272608	-5.19703	4.9213e-05	0.000829883	Yes
RP11-783K16.5	N.A.	11:64013436-64015689	17.51	4.13011	20.36	4.34767	18.49	4.20867	18.7867	1.18227	0.25	-2	0.55	-0.862496	0.75	-0.415037	0.516667	0.20548	0.0275018	-5.18433	0.000364607	0.00332781	Yes
PPARG	peroxisome proliferator activated receptor gamma	3:12328867-12475855	9.75	3.2854	10.45	3.38543	9.96	3.31615	10.0533	0.293295	0.16	-2.64386	0.39	-1.35845	0.28	-1.8365	0.276667	0.0939267	0.0275199	-5.18338	0.000150163	0.00176043	Yes
OSBPL10	oxysterol binding protein like 10	3:31699382-32119072	10.04	3.32769	11.71	3.54967	9.83	3.29719	10.5267	0.841124	0.15	-2.73697	0.3	-1.73697	0.42	-1.25154	0.29	0.110454	0.0275491	-5.18185	0.000283368	0.00276246	Yes
TMEM200A	transmembrane protein 200A	6:130686879-130764208	18.41	4.20242	17.78	4.15218	17.89	4.16108	18.0267	0.274752	0.48	-1.05889	0.44	-1.18442	0.57	-0.810966	0.496667	0.054365	0.0275518	-5.18171	1.24291e-06	0.000106337	Yes
RP6-99M1.2	N.A.	HG1435_PATCH:45604456-45629519	12.25	3.61471	12.48	3.64155	11.55	3.52982	12.0933	0.395502	0.19	-2.39593	0.32	-1.64386	0.49	-1.02915	0.333333	0.122837	0.0275634	-5.1811	0.000183431	0.00201911	Yes
ALG11	ALG11, alpha-1,2-mannosyltransferase	13:52586534-52603800	10.58	3.40327	12.32	3.62293	10.84	3.43829	11.2467	0.766348	0.34	-1.55639	0.32	-1.64386	0.27	-1.88897	0.31	0.0294392	0.0275637	-5.18109	1.75178e-06	0.000125143	Yes
USP37	ubiquitin specific peptidase 37	2:219314974-219433084	18.42	4.2032	16.16	4.01436	18.72	4.22651	17.7667	1.14267	0.58	-0.785875	0.54	-0.888969	0.35	-1.51457	0.49	0.100333	0.0275797	-5.18025	2.54773e-05	0.00054799	Yes
PTPRF	protein tyrosine phosphatase, receptor type F	1:43990858-44089343	99.93	6.64285	98.33	6.61956	96.86	6.59783	98.3733	1.2537	3.27	1.70929	1.77	0.823749	3.12	1.64155	2.72	0.674537	0.0276498	-5.17659	5.18324e-05	0.000858273	Yes
SEMA3C	semaphorin 3C	7:80371854-80551675	14.56	3.86394	14.69	3.87676	16.21	4.01881	15.1533	0.749059	0.56	-0.836501	0.26	-1.94342	0.44	-1.18442	0.42	0.123288	0.0277167	-5.1731	9.24499e-05	0.00125964	Yes
TFRC	transferrin receptor	3:195754054-195809060	129.15	7.0129	130.12	7.0237	131.19	7.03551	130.153	0.83316	4.09	2.0321	2.65	1.40599	4.09	2.0321	3.61	0.678823	0.0277365	-5.17207	1.54253e-05	0.000411055	Yes
CDKN1A	cyclin dependent kinase inhibitor 1A	6:36644305-36655116	213.08	7.73525	213.86	7.74052	215.12	7.749	214.02	0.840476	5.79	2.53356	5.68	2.50589	6.35	2.66676	5.94	0.293371	0.0277544	-5.17114	5.1582e-08	3.28848e-05	Yes
ABCA1	ATP binding cassette subfamily A member 1	9:107543283-107690518	10.5	3.39232	10.06	3.33056	10.06	3.33056	10.2067	0.207418	0.26	-1.94342	0.31	-1.68966	0.28	-1.8365	0.283333	0.020548	0.0277596	-5.17087	2.8448e-07	5.4339e-05	Yes
ETV4	ETS variant 4	17:41605212-41656988	32.48	5.02148	32.23	5.01033	32	5	32.2367	0.196016	1.19	0.250962	0.43	-1.21759	1.07	0.0976108	0.896667	0.3336	0.0278151	-5.16799	0.000341064	0.00316943	Yes
MCOLN3	mucolipin 3	1:85483765-85514182	13.08	3.70929	13.49	3.75382	12.78	3.67582	13.1167	0.291014	0.5	-1	0.24	-2.05889	0.36	-1.47393	0.366667	0.106249	0.0279543	-5.16079	7.00112e-05	0.00104272	Yes
NACC2	NACC family member 2	9:138898383-138987131	6.78	2.76129	7.58	2.9222	7.08	2.82375	7.14667	0.329983	0.19	-2.39593	0.22	-2.18442	0.19	-2.39593	0.2	0.0141421	0.0279851	-5.1592	4.33221e-07	6.4673e-05	Yes
SMAD3	SMAD family member 3	15:67356101-67487533	53.99	5.75462	54.03	5.75569	52.41	5.71177	53.4767	0.754424	1.37	0.454176	1.75	0.807355	1.39	0.475085	1.50333	0.174611	0.0281119	-5.15267	1.48932e-06	0.000114921	Yes
ABCC3	ATP binding cassette subfamily C member 3	17:48712138-48769613	3.01	1.58976	2.22	1.15056	2.95	1.56071	2.72667	0.359104	0.04	-4.64386	0.15	-2.73697	0.04	-4.64386	0.0766667	0.0518545	0.0281174	-5.1524	0.00112147	0.00783063	Yes
FZD5	frizzled class receptor 5	2:208627310-208634287	1.93	0.948601	1.89	0.918386	2.22	1.15056	2.01333	0.147045	0.06	-4.05889	0.05	-4.32193	0.06	-4.05889	0.0566667	0.00471405	0.0281457	-5.15094	1.43383e-06	0.000113201	Yes
DGCR11	DiGeorge syndrome critical region gene 11 (non-protein coding)	22:19033675-19035888	3.69	1.88362	3.94	1.9782	3.72	1.8953	3.78333	0.111455	0.09	-3.47393	0.21	-2.25154	0.02	-5.64386	0.106667	0.0784573	0.0281938	-5.14848	0.00452775	0.0243287	Yes
CSRP1	cysteine and glycine rich protein 1	1:201452658-201478584	280.83	8.13355	285.83	8.15901	288.65	8.17318	285.103	3.23359	8.88	3.15056	6.43	2.68482	8.82	3.14078	8.04333	1.14106	0.028212	-5.14755	4.73023e-06	0.000209089	Yes
RELL1	RELT like 1	4:37592422-37687998	6.42	2.68257	6.58	2.71809	6.48	2.69599	6.49333	0.0659966	0.08	-3.64386	0.14	-2.8365	0.33	-1.59946	0.183333	0.106562	0.0282341	-5.14642	0.000819498	0.00615587	Yes
ZNF724P	N.A.	19:23404401-23433192	5.85	2.54844	6.11	2.61117	6.09	2.60644	6.01667	0.118134	0.24	-2.05889	0.07	-3.8365	0.2	-2.32193	0.17	0.0725718	0.0282548	-5.14536	0.000654958	0.00516417	Yes
KLF4	Kruppel like factor 4	9:110247133-110252763	17.1	4.09592	16.22	4.0197	19.28	4.26903	17.5333	1.28627	0.8	-0.321928	0.1	-3.32193	0.59	-0.761213	0.496667	0.293295	0.028327	-5.14168	0.00396803	0.0217356	Yes
IGF2R	insulin like growth factor 2 receptor	6:160390131-160534539	141.61	7.14578	143.51	7.16501	143.03	7.16017	142.717	0.806694	4.94	2.30451	3.2	1.67807	4	2	4.04667	0.711118	0.0283545	-5.14028	8.98103e-06	0.000296154	Yes
RELT	RELT, TNF receptor	11:73087309-73108519	21.48	4.42492	21.14	4.4019	20.81	4.37921	21.1433	0.273537	0.84	-0.251539	0.52	-0.943416	0.44	-1.18442	0.6	0.17282	0.0283777	-5.1391	4.95925e-05	0.000834092	Yes
FIBCD1	fibrinogen C domain containing 1	9:133777825-133814673	2.48	1.31034	1.91	0.933573	1.6	0.678072	1.99667	0.364448	0.04	-4.64386	0.06	-4.05889	0.07	-3.8365	0.0566667	0.0124722	0.0283806	-5.13895	6.98867e-05	0.00104168	Yes
LOX	lysyl oxidase	5:121398890-121413980	100.02	6.64414	102.51	6.67962	102.07	6.67342	101.533	1.08506	2.67	1.41684	2.99	1.58015	3.03	1.59932	2.89667	0.161107	0.0285292	-5.13142	1.04022e-07	3.87722e-05	Yes
RPP25	ribonuclease P and MRP subunit p25	15:75246757-75249805	18.51	4.21023	18.6	4.21723	18.86	4.23726	18.6567	0.148399	0.91	-0.136062	0.4	-1.32193	0.29	-1.78588	0.533333	0.270103	0.0285867	-5.12851	0.000417841	0.00368718	Yes
SYNE3	spectrin repeat containing nuclear envelope family member 3	14:95883831-95942173	4.37	2.12763	4.44	2.15056	4.79	2.26003	4.53333	0.183727	0.15	-2.73697	0.18	-2.47393	0.06	-4.05889	0.13	0.0509902	0.0286765	-5.12399	0.000431005	0.00377041	Yes
CPSF2	cleavage and polyadenylation specific factor 2	14:92588281-92630755	80.6	6.33271	85.1	6.41109	85.27	6.41397	83.6567	2.1625	3	1.58496	1.49	0.575312	2.71	1.43829	2.4	0.654268	0.0286887	-5.12337	8.07672e-05	0.00114678	Yes
FGF2	fibroblast growth factor 2	4:123747863-123819391	98.61	6.62366	96.09	6.58631	96.63	6.5944	97.11	1.08333	2.95	1.56071	2.31	1.20789	3.12	1.64155	2.79333	0.348744	0.0287646	-5.11956	2.74638e-06	0.000155152	Yes
MASTL	microtubule associated serine/threonine kinase like	10:27443753-27475853	63.52	5.98914	66.57	6.0568	62.45	5.96463	64.18	1.74553	1.84	0.879706	1.8	0.847997	1.9	0.925999	1.84667	0.0410961	0.0287732	-5.11913	1.41475e-08	2.40396e-05	Yes
CDC42EP3	CDC42 effector protein 3	2:37869032-37965611	132.56	7.0505	130.26	7.02525	132.67	7.0517	131.83	1.11107	3.28	1.7137	3.65	1.8679	4.45	2.15381	3.79333	0.488285	0.0287744	-5.11907	2.40394e-06	0.000143995	Yes
RAD51	RAD51 recombinase	15:40986972-41024354	93.23	6.54272	94.61	6.56392	99.01	6.6295	95.6167	2.4647	2.43	1.28096	2.02	1.01436	3.81	1.92979	2.75333	0.765695	0.0287955	-5.11801	4.5839e-05	0.000792583	Yes
KIF4A	kinesin family member 4A	X:69509879-69640682	62.27	5.96047	64.54	6.01212	63.55	5.98982	63.4533	0.929241	2.07	1.04963	1.38	0.464668	2.05	1.03562	1.83333	0.320659	0.0288926	-5.11315	1.19059e-05	0.000350489	Yes
REST	RE1 silencing transcription factor	4:57774075-57802010	20.2	4.33628	20.55	4.36107	20.06	4.32625	20.27	0.206074	0.59	-0.761213	0.4	-1.32193	0.77	-0.37707	0.586667	0.15107	0.0289426	-5.11066	4.71378e-05	0.000807619	Yes
DYSF	dysferlin	2:71680852-71913898	17.16	4.10098	16.22	4.0197	17.36	4.1177	16.9133	0.497013	0.52	-0.943416	0.42	-1.25154	0.53	-0.915936	0.49	0.0496655	0.0289712	-5.10924	1.36144e-06	0.000110787	Yes
MCAM	melanoma cell adhesion molecule	11:119179241-119192231	59.5	5.89482	60.75	5.92481	58.22	5.86344	59.49	1.03289	2.03	1.02148	1.36	0.443607	1.8	0.847997	1.73	0.277969	0.0290805	-5.1038	7.58476e-06	0.000269484	Yes
SLC35F2	solute carrier family 35 member F2	11:107661717-107799019	34.43	5.10559	36.58	5.19298	38.05	5.24982	36.3533	1.48652	1.06	0.0840643	1.2	0.263034	0.92	-0.120294	1.06	0.11431	0.0291583	-5.09995	1.72787e-06	0.000124721	Yes
XBP1	X-box binding protein 1	22:29190543-29196585	406.2	8.66605	411.72	8.68552	408.32	8.67356	408.747	2.27364	14.3	3.83794	7.66	2.93734	13.81	3.78764	11.9233	3.02126	0.0291705	-5.09935	6.07033e-05	0.000950087	Yes
HEG1	heart development protein with EGF like domains 1	3:124684554-124774802	31.08	4.95791	31.12	4.95977	34	5.08746	32.0667	1.36717	1.07	0.0976108	0.84	-0.251539	0.9	-0.152003	0.936667	0.0974109	0.02921	-5.09739	1.40452e-06	0.000112387	Yes
KLHL7-AS1	KLHL7 antisense RNA 1 (head to head)	7:23140847-23145322	1.99	0.992768	2.15	1.10434	2	1	2.04667	0.0731817	0.04	-4.64386	0.05	-4.32193	0.09	-3.47393	0.06	0.0216025	0.029316	-5.09217	0.000122508	0.00152931	Yes
IQGAP1	IQ motif containing GTPase activating protein 1	15:90931450-91045475	215.33	7.75041	222.94	7.80051	223.43	7.80368	220.567	3.70828	7.59	2.9241	4.47	2.16027	7.43	2.89336	6.49667	1.43456	0.0294544	-5.08537	3.35517e-05	0.000646676	Yes
PLA2G4A	phospholipase A2 group IVA	1:186798085-186958113	6.47	2.69377	6.33	2.66221	6.52	2.70487	6.44	0.0804156	0.2	-2.32193	0.16	-2.64386	0.21	-2.25154	0.19	0.0216025	0.0295031	-5.08299	1.93246e-06	0.000129819	Yes
DDR2	discoidin domain receptor tyrosine kinase 2	1:162601163-162757190	70.52	6.13996	71.69	6.1637	70.26	6.13463	70.8233	0.62195	2.39	1.25701	1.43	0.516015	2.47	1.30451	2.09667	0.472535	0.0296042	-5.07806	3.6557e-05	0.000682393	Yes
B4GALT1	beta-1,4-galactosyltransferase 1	9:33104080-33167354	32.09	5.00405	31.93	4.99684	32.91	5.04045	32.31	0.429263	1.21	0.275007	0.7	-0.514573	0.96	-0.0588937	0.956667	0.20822	0.029609	-5.07782	2.39144e-05	0.000532001	Yes
EIF2S1	eukaryotic translation initiation factor 2 subunit alpha	14:67826714-67853233	360.48	8.49378	355.57	8.47399	347.59	8.44124	354.547	5.31184	11.31	3.49953	6.82	2.76977	13.44	3.74846	10.5233	2.75926	0.0296811	-5.07431	6.33693e-05	0.000978102	Yes
TUFT1	tuftelin 1	1:151512781-151556059	74.27	6.21471	69.12	6.11103	70.55	6.14057	71.3133	2.17066	2.54	1.34483	1.23	0.298658	2.62	1.38957	2.13	0.637234	0.0298682	-5.06525	0.000135903	0.00164018	Yes
EIF1AXP1	eukaryotic translation initiation factor 1A, X-linked pseudogene 1	1:17012116-17012550	27	4.75489	31.35	4.97039	27.29	4.7703	28.5467	1.98579	0.38	-1.39593	0.41	-1.2863	1.77	0.823749	0.853333	0.648297	0.0298926	-5.06407	0.00168031	0.0108115	Yes
SEMA3A	semaphorin 3A	7:83585093-84122040	11.08	3.46989	12.18	3.60644	12.48	3.64155	11.9133	0.601849	0.43	-1.21759	0.25	-2	0.39	-1.35845	0.356667	0.0771722	0.0299384	-5.06186	3.22455e-05	0.000631071	Yes
C10orf12	N.A.	10:98741041-98745582	5.34	2.41684	5.28	2.40054	5.74	2.52105	5.45333	0.204179	0.14	-2.8365	0.18	-2.47393	0.17	-2.55639	0.163333	0.0169967	0.0299511	-5.06125	1.64265e-06	0.000123128	Yes
FANCB	Fanconi anemia complementation group B	X:14861529-14891191	13.48	3.75275	11.35	3.50462	15.18	3.9241	13.3367	1.56687	0.37	-1.4344	0.46	-1.12029	0.37	-1.4344	0.4	0.0424264	0.0299925	-5.05925	6.06202e-06	0.000237599	Yes
PLS3	plastin 3	HG1462_PATCH:114797644-114887331	192.42	7.58811	200.43	7.64695	200.35	7.64638	197.733	3.75724	6.46	2.69153	4.82	2.26903	6.52	2.70487	5.93333	0.787627	0.0300067	-5.05857	3.92426e-06	0.000188303	Yes
TPD52L1	tumor protein D52 like 1	6:125440195-125585553	44.14	5.46401	43.84	5.45418	41.92	5.38957	43.3	0.983463	1.41	0.495695	0.99	-0.0144996	1.5	0.584963	1.3	0.222261	0.0300231	-5.05778	1.11913e-05	0.000337626	Yes
RP11-424C20.2	N.A.	12:20704524-20705946	19.4	4.27798	18.77	4.23036	22.09	4.46532	20.0867	1.43973	0.73	-0.454032	0.19	-2.39593	0.89	-0.168123	0.603333	0.299481	0.0300365	-5.05714	0.00162663	0.0105567	Yes
BRI3BP	BRI3 binding protein	12:125478246-125515777	12.01	3.58616	12.06	3.59216	11.87	3.56925	11.98	0.0804156	0.48	-1.05889	0.26	-1.94342	0.35	-1.51457	0.363333	0.0903081	0.0303283	-5.04319	3.74985e-05	0.000692641	Yes
ELL2	elongation factor for RNA polymerase II 2	5:95220802-95297775	31.42	4.97361	35.13	5.13463	33.5	5.06609	33.35	1.51831	0.95	-0.0740006	0.79	-0.340075	1.3	0.378512	1.01333	0.212968	0.0303848	-5.04051	1.91302e-05	0.00046811	Yes
TRIB3	tribbles pseudokinase 3	20:361261-378203	205.11	7.68025	210.71	7.71911	205.09	7.68011	206.97	2.64459	6.42	2.68257	6.18	2.62761	6.3	2.65535	6.3	0.0979796	0.0304392	-5.03793	1.64425e-09	9.09139e-06	Yes
TLR3	toll like receptor 3	4:186990306-187009223	3.24	1.69599	3.44	1.78241	3.81	1.92979	3.49667	0.236126	0.16	-2.64386	0.07	-3.8365	0.09	-3.47393	0.106667	0.0385861	0.0305052	-5.0348	0.000141124	0.00168406	Yes
XRCC2	X-ray repair cross complementing 2	7:152341864-152373250	22.5	4.49185	21.6	4.43296	22.73	4.50653	22.2767	0.487602	0.64	-0.643856	0.61	-0.713119	0.79	-0.340075	0.68	0.0787401	0.0305252	-5.03385	1.7175e-06	0.000124498	Yes
TLR4	toll like receptor 4	9:120466610-120479149	7.24	2.85599	7.28	2.86394	7.41	2.88947	7.31	0.0725718	0.26	-1.94342	0.21	-2.25154	0.2	-2.32193	0.223333	0.0262467	0.0305518	-5.0326	1.71376e-06	0.000124498	Yes
PLCXD2	phosphatidylinositol specific phospholipase C X domain containing 2	3:111393523-111565294	3.15	1.65535	2.84	1.50589	3.5	1.80735	3.16333	0.269609	0.02	-5.64386	0.06	-4.05889	0.21	-2.25154	0.0966667	0.0817856	0.0305585	-5.03228	0.00458266	0.024578	Yes
LINC01085	long intergenic non-protein coding RNA 1085	4:14113592-14141676	0.7	-0.514573	0.74	-0.434403	1.5	0.584963	0.98	0.368058	0.05	-4.32193	0.02	-5.64386	0.02	-5.64386	0.03	0.0141421	0.0306122	-5.02975	0.000846804	0.00629794	Yes
GALNTL6	polypeptide N-acetylgalactosaminyltransferase-like 6	4:172733405-173962710	0.65	-0.621488	1.11	0.15056	0.85	-0.234465	0.87	0.188326	0.02	-5.64386	0.03	-5.05889	0.03	-5.05889	0.0266667	0.00471405	0.0306513	-5.02791	7.10678e-05	0.00105421	Yes
SYNM	synemin	15:99638420-99675798	2.83	1.5008	3.23	1.69153	2.99	1.58015	3.01667	0.164384	0.09	-3.47393	0.15	-2.73697	0.04	-4.64386	0.0933333	0.0449691	0.0309392	-5.01442	0.000732694	0.00564625	Yes
CENPN	centromere protein N	16:81040103-81066719	139.8	7.12722	140.74	7.13689	136.59	7.09371	139.043	1.77671	4.35	2.12102	2.83	1.5008	5.74	2.52105	4.30667	1.1884	0.0309736	-5.01282	6.90578e-05	0.00103413	Yes
ST6GALNAC3	ST6 N-acetylgalactosaminide alpha-2,6-sialyltransferase 3	1:76540404-77100286	8.89	3.15218	9.46	3.24184	8.76	3.13093	9.03667	0.30401	0.32	-1.64386	0.16	-2.64386	0.36	-1.47393	0.28	0.0864099	0.0309849	-5.01229	0.000155262	0.00179795	Yes
WTIP	WT1 interacting protein	19:34971874-34997258	23.41	4.54905	22.96	4.52105	26.85	4.74685	24.4067	1.73744	0.85	-0.234465	0.7	-0.514573	0.72	-0.473931	0.756667	0.0664998	0.0310025	-5.01147	1.52352e-06	0.00011689	Yes
FAM83H	family with sequence similarity 83 member H	HG104_HG975_PATCH:144806103-144815971	1.13	0.176323	1.43	0.516015	1.6	0.678072	1.38667	0.194308	0.03	-5.05889	0.05	-4.32193	0.05	-4.32193	0.0433333	0.00942809	0.03125	-5	6.22613e-05	0.000966681	Yes
LARP6	La ribonucleoprotein domain family member 6	15:71123863-71146498	178.46	7.47946	197.58	7.62629	202.07	7.65871	192.703	10.237	6.66	2.73552	5.1	2.3505	6.34	2.66448	6.03333	0.672772	0.0313089	-4.99728	2.7628e-06	0.000155722	Yes
CALU	calumenin	7:128379346-128411861	222.54	7.79792	219.09	7.77538	215.9	7.75422	219.177	2.71146	8.13	3.02326	4.19	2.06695	8.28	3.04963	6.86667	1.89368	0.0313294	-4.99634	9.73727e-05	0.00130431	Yes
PLAUR	plasminogen activator, urokinase receptor	19:44150247-44174699	112.99	6.82005	115.31	6.84937	116.9	6.86913	115.067	1.6055	4.6	2.20163	3.6	1.848	2.69	1.42761	3.63	0.780043	0.0315469	-4.98636	2.35379e-05	0.000527281	Yes
ALG10	ALG10, alpha-1,2-glucosyltransferase	12:34175216-34182629	7.05	2.81762	6.55	2.71149	7.63	2.93168	7.07667	0.441311	0.24	-2.05889	0.15	-2.73697	0.28	-1.8365	0.223333	0.054365	0.0315591	-4.9858	5.495e-05	0.000888325	Yes
NRP2	neuropilin 2	2:206546714-206662857	31.36	4.97085	33.94	5.08491	30.88	4.9486	32.06	1.34373	1.15	0.201634	1.06	0.0840643	0.83	-0.268817	1.01333	0.134743	0.0316074	-4.98359	4.53619e-06	0.000204104	Yes
SOCS3	suppressor of cytokine signaling 3	17:76352864-76356158	17.5	4.12928	17.58	4.13586	17.39	4.12019	17.49	0.0778888	0.68	-0.556393	0.29	-1.78588	0.69	-0.535332	0.553333	0.18625	0.0316371	-4.98224	0.000250448	0.0025278	Yes
MIR4435-1HG	N.A.	2:111953927-112252677	134.57	7.07221	131.67	7.04078	131.98	7.04418	132.74	1.30018	4	2	4.88	2.28688	3.76	1.91073	4.21333	0.481479	0.0317412	-4.9775	1.62794e-06	0.000122303	Yes
SH3RF3-AS1	SH3RF3 antisense RNA 1	2:109743783-109745386	1.82	0.863938	1.76	0.815575	2.04	1.02857	1.87333	0.12037	0.06	-4.05889	0.03	-5.05889	0.09	-3.47393	0.06	0.0244949	0.0320285	-4.9645	0.00039996	0.00357305	Yes
CKAP2L	cytoskeleton associated protein 2 like	2:113493930-113522254	46.38	5.53543	48.88	5.61117	50.3	5.65249	48.52	1.62045	1.81	0.85599	1.38	0.464668	1.48	0.565597	1.55667	0.183727	0.032083	-4.96205	2.18241e-06	0.000136606	Yes
LRRC8C	leucine rich repeat containing 8 family member C	1:90098631-90235462	9.06	3.17951	9.13	3.19061	9.5	3.24793	9.23	0.193046	0.29	-1.78588	0.37	-1.4344	0.23	-2.12029	0.296667	0.0573488	0.0321416	-4.95942	1.51078e-05	0.000406152	Yes
DEPDC1	DEP domain containing 1	1:68939835-68962904	41.97	5.39129	43.15	5.43129	42.52	5.41007	42.5467	0.482102	1.77	0.823749	0.8	-0.321928	1.54	0.62293	1.37	0.413844	0.0321999	-4.9568	0.000140854	0.00168235	Yes
SMAGP	small cell adhesion glycoprotein	12:51638342-51664674	22.65	4.50144	19.38	4.2765	21.62	4.43429	21.2167	1.3651	0.83	-0.268817	0.44	-1.18442	0.78	-0.358454	0.683333	0.173269	0.0322074	-4.95646	7.44065e-05	0.00108883	Yes
TMEM38B	transmembrane protein 38B	9:108456825-108538893	32.08	5.0036	33.09	5.04832	31.21	4.96394	32.1267	0.768216	1.1	0.137504	1.09	0.124328	0.93	-0.104697	1.04	0.0778888	0.0323719	-4.94912	4.57043e-07	6.63436e-05	Yes
CENPK	centromere protein K	5:64813593-64858998	143.48	7.16471	150.95	7.23793	144.58	7.17572	146.337	3.29288	6.19	2.62994	2.39	1.25701	5.65	2.49825	4.74333	1.6786	0.0324138	-4.94725	0.000319426	0.0030149	Yes
GSTO2	glutathione S-transferase omega 2	10:106028631-106064703	11.84	3.5656	12.13	3.60051	11.31	3.49953	11.76	0.339509	0.81	-0.304006	0.11	-3.18442	0.23	-2.12029	0.383333	0.30565	0.0325964	-4.93914	0.00297883	0.0172062	Yes
HMGB1P3	high mobility group box 1 pseudogene 3	2:231379738-231380353	2.71	1.43829	1.54	0.62293	2.16	1.11103	2.13667	0.477935	0.07	-3.8365	0.04	-4.64386	0.1	-3.32193	0.07	0.0244949	0.0327613	-4.93186	0.000381646	0.00344137	Yes
MTX3	metaxin 3	5:79275584-79287082	8.63	3.10936	9.29	3.21568	9.52	3.25096	9.14667	0.377212	0.47	-1.08927	0.19	-2.39593	0.24	-2.05889	0.3	0.121929	0.0327988	-4.93021	0.000215157	0.00226376	Yes
RP1-178F10.3	N.A.	17:18227536-18229211	19.57	4.29057	19.53	4.28762	18.97	4.24565	19.3567	0.273902	0.58	-0.785875	0.35	-1.51457	0.98	-0.0291463	0.636667	0.260299	0.0328913	-4.92615	0.000297936	0.00286416	Yes
NIPAL1	NIPA like domain containing 1	4:47916159-48042188	3.51	1.81147	3.94	1.9782	2.77	1.46989	3.40667	0.483207	0.19	-2.39593	0.13	-2.94342	0.02	-5.64386	0.113333	0.0703957	0.0332681	-4.90972	0.00594826	0.0306583	Yes
ACSL4	acyl-CoA synthetase long-chain family member 4	X:108867473-108976632	85.64	6.42021	86.19	6.42945	80.84	6.337	84.2233	2.40289	3.48	1.79909	2.04	1.02857	2.89	1.53107	2.80333	0.591063	0.0332845	-4.909	2.66664e-05	0.000562057	Yes
BRIP1	BRCA1 interacting protein C-terminal helicase 1	17:59758627-59940882	28.39	4.82731	27.39	4.77558	28.39	4.82731	28.0567	0.471405	1.24	0.31034	0.66	-0.599462	0.91	-0.136062	0.936667	0.237534	0.0333848	-4.90466	4.70139e-05	0.000806214	Yes
SLC4A7	solute carrier family 4 member 7	3:27414214-27525911	63.54	5.98959	58.32	5.86592	62.42	5.96394	61.4267	2.24383	2.66	1.41143	1.14	0.189034	2.36	1.23879	2.05333	0.657335	0.0334274	-4.90283	0.000201427	0.00215741	Yes
KCNJ2	potassium voltage-gated channel subfamily J member 2	17:68164814-68176189	2.03	1.02148	2.19	1.13093	2.06	1.04264	2.09333	0.0694422	0.04	-4.64386	0.11	-3.18442	0.06	-4.05889	0.07	0.0294392	0.0334395	-4.9023	0.000293377	0.00283386	Yes
RFWD3	ring finger and WD repeat domain 3	16:74655292-74700779	98.5	6.62205	100.96	6.65764	103.62	6.69516	101.027	2.09076	3.63	1.85997	2.85	1.51096	3.66	1.87184	3.38	0.374967	0.0334565	-4.90157	2.14745e-06	0.00013606	Yes
SRGN	serglycin	10:70847862-70864567	221.92	7.7939	214.29	7.74342	215.69	7.75282	217.3	3.31645	8.58	3.10098	4.83	2.27202	8.43	3.07553	7.28	1.73349	0.0335021	-4.89961	5.42234e-05	0.000882464	Yes
CAPG	capping actin protein, gelsolin like	2:85621871-85645555	224.27	7.80909	212.21	7.72935	207.18	7.69474	214.553	7.17103	7.07	2.82171	8.43	3.07553	6.09	2.60644	7.19667	0.959491	0.0335426	-4.89786	3.91483e-06	0.000188163	Yes
FBLIM1	filamin binding LIM protein 1	1:16083102-16113089	38.33	5.2604	39.61	5.30779	36.38	5.18507	38.1067	1.32806	1.01	0.0143553	1.11	0.15056	1.72	0.782409	1.28	0.313794	0.0335899	-4.89583	3.26446e-05	0.000636508	Yes
PIPSL	PIP5K1A and PSMD4-like, pseudogene	10:95717948-95721297	2.1	1.07039	2.31	1.20789	2.12	1.08406	2.17667	0.0946338	0.04	-4.64386	0.03	-5.05889	0.15	-2.73697	0.0733333	0.054365	0.0336907	-4.89151	0.00182103	0.0115215	Yes
SESN2	sestrin 2	1:28586038-28609002	81.9	6.35579	81.17	6.34287	81.35	6.34607	81.4733	0.310519	2.95	1.56071	2.68	1.42223	2.69	1.42761	2.77333	0.124989	0.0340398	-4.87664	4.5222e-08	3.2023e-05	Yes
ARHGAP18	Rho GTPase activating protein 18	6:129897277-130031370	13.53	3.75809	14.37	3.84499	12.54	3.64847	13.48	0.74793	0.45	-1.152	0.51	-0.971431	0.42	-1.25154	0.46	0.0374166	0.0341246	-4.87304	1.0491e-06	9.71996e-05	Yes
MAFK	MAF bZIP transcription factor K	7:1570350-1582679	29.7	4.89239	28.32	4.82375	29.95	4.90448	29.3233	0.716767	1.1	0.137504	1.05	0.0703893	0.87	-0.200913	1.00667	0.0987702	0.0343299	-4.86439	1.36452e-06	0.000110787	Yes
KIAA1644	KIAA1644	22:44639547-44708731	0.6	-0.736966	0.87	-0.200913	0.86	-0.217591	0.776667	0.124989	0.03	-5.05889	0.04	-4.64386	0.01	-6.64386	0.0266667	0.0124722	0.0343348	-4.86419	0.00133445	0.00898856	Yes
DSP	desmoplakin	6:7541808-7586950	5.35	2.41954	5.55	2.47249	5.56	2.47508	5.48667	0.0967241	0.18	-2.47393	0.14	-2.8365	0.25	-2	0.19	0.0454606	0.0346294	-4.85186	3.58409e-05	0.000672721	Yes
USP25	ubiquitin specific peptidase 25	21:17102344-17252377	29.53	4.88411	29.22	4.86888	30.16	4.91456	29.6367	0.391095	1	0	1.04	0.0565835	1.04	0.0565835	1.02667	0.0188562	0.0346418	-4.85134	3.11207e-09	1.05761e-05	Yes
RWDD4P2	RWD domain containing 4 pseudogene 2	7:39894093-39894655	14.22	3.82985	13.45	3.74953	16.98	4.08576	14.8833	1.51553	0.64	-0.643856	0.17	-2.55639	0.74	-0.434403	0.516667	0.248507	0.0347144	-4.84832	0.00171649	0.0110026	Yes
DUSP5	dual specificity phosphatase 5	10:112257596-112271302	92.88	6.5373	90.36	6.49761	92.53	6.53185	91.9233	1.11464	3.53	1.81967	2.37	1.24489	3.68	1.87971	3.19333	0.585396	0.0347391	-4.8473	1.77493e-05	0.000447983	Yes
MIR155HG	MIR155 host gene	21:26934221-26947480	6.84	2.774	5.46	2.4489	5.25	2.39232	5.85	0.705266	0.19	-2.39593	0.18	-2.47393	0.24	-2.05889	0.203333	0.0262467	0.0347578	-4.84652	9.92682e-06	0.000314592	Yes
WWC1	WW and C2 domain containing 1	5:167718656-167899308	21.99	4.45878	20.85	4.38198	17.24	4.10769	20.0267	2.02469	0.68	-0.556393	0.59	-0.761213	0.82	-0.286304	0.696667	0.0946338	0.034787	-4.84531	9.84395e-06	0.000313169	Yes
B3GALNT2	beta-1,3-N-acetylgalactosaminyltransferase 2	1:235613238-235667781	16.69	4.06091	18.04	4.17313	19.27	4.26828	18	1.05366	0.68	-0.556393	0.46	-1.12029	0.74	-0.434403	0.626667	0.12037	0.0348148	-4.84415	2.4447e-05	0.000537482	Yes
AC098614.2	N.A.	3:27674467-27675211	10.39	3.37712	10.18	3.34767	10.35	3.37156	10.3067	0.0910433	0.39	-1.35845	0.31	-1.68966	0.38	-1.39593	0.36	0.0355903	0.0349288	-4.83944	1.32274e-06	0.000109395	Yes
RP11-212P7.3	N.A.	7:128095894-128133913	8.98	3.16672	7.78	2.95977	4.93	2.30159	7.23	1.69853	0.35	-1.51457	0.1	-3.32193	0.31	-1.68966	0.253333	0.109646	0.0350392	-4.83489	0.00139592	0.00932871	Yes
RP11-645C24.2	N.A.	16:21890659-21930477	9.55	3.2555	11.73	3.55213	13.5	3.75489	11.5933	1.61547	0.29	-1.78588	0.88	-0.184425	0.05	-4.32193	0.406667	0.348744	0.0350776	-4.8333	0.00980051	0.0472941	Yes
LINC00920	long intergenic non-protein coding RNA 920	16:66442427-66446038	0.89	-0.168123	0.95	-0.0740006	1.01	0.0143553	0.95	0.0489898	0.02	-5.64386	0.04	-4.64386	0.04	-4.64386	0.0333333	0.00942809	0.0350877	-4.83289	0.000130696	0.00159849	Yes
RP11-284F21.9	N.A.	1:156607575-156610796	0.89	-0.168123	0.99	-0.0144996	0.97	-0.0439433	0.95	0.0432049	0.05	-4.32193	0.01	-6.64386	0.04	-4.64386	0.0333333	0.0169967	0.0350877	-4.83289	0.00213973	0.013123	Yes
EIF4E	eukaryotic translation initiation factor 4E	4:99792835-99851788	136.92	7.09719	136.65	7.09434	141.1	7.14057	138.223	2.03709	6.06	2.59932	2.16	1.11103	6.42	2.68257	4.88	1.92894	0.0353052	-4.82398	0.000619903	0.00494869	Yes
DCBLD1	discoidin, CUB and LCCL domain containing 1	6:117774980-117891021	29.95	4.90448	28.88	4.852	24.99	4.64328	27.94	2.13121	1	0	0.87	-0.200913	1.1	0.137504	0.99	0.094163	0.0354331	-4.81876	2.83707e-06	0.000157602	Yes
EPPK1	epiplakin 1	HG104_HG975_PATCH:144940157-144955423	0.53	-0.915936	0.41	-1.2863	0.47	-1.08927	0.47	0.0489898	0.02	-5.64386	0.01	-6.64386	0.02	-5.64386	0.0166667	0.00471405	0.035461	-4.81762	0.0001536	0.00178659	Yes
CCNE2	cyclin E2	8:95891998-95908906	70.09	6.13114	67.29	6.07232	65.04	6.02326	67.4733	2.06573	2.23	1.15704	2.64	1.40054	2.31	1.20789	2.39333	0.177451	0.0354708	-4.81722	4.64577e-07	6.69327e-05	Yes
RP11-958N24.2	N.A.	16:16450081-16471364	3.82	1.93357	3.9	1.96347	3.8	1.926	3.84	0.0432049	0.18	-2.47393	0.07	-3.8365	0.16	-2.64386	0.136667	0.0478423	0.0355903	-4.81237	0.000327937	0.00307464	Yes
TRIM5	tripartite motif containing 5	11:5684425-5959849	14.77	3.8846	14.91	3.89821	15.82	3.98368	15.1667	0.465499	0.42	-1.25154	0.37	-1.4344	0.83	-0.268817	0.54	0.206074	0.0356044	-4.8118	0.000173767	0.00194443	Yes
CASP8	caspase 8	2:202098166-202152434	13.93	3.80012	14.39	3.84699	13.45	3.74953	13.9233	0.383782	0.41	-1.2863	0.5	-1	0.58	-0.785875	0.496667	0.0694422	0.0356715	-4.80908	5.24004e-06	0.000222434	Yes
STIL	STIL, centriolar assembly protein	1:47715811-47779819	29.77	4.89579	31.84	4.99277	29.19	4.8674	30.2667	1.13743	1.36	0.443607	0.76	-0.395929	1.12	0.163499	1.08	0.246577	0.0356828	-4.80863	4.14703e-05	0.000741294	Yes
OSGIN1	oxidative stress induced growth inhibitor 1	16:83981887-83999937	5.08	2.34483	5.77	2.52857	5.68	2.50589	5.51	0.306268	0.21	-2.25154	0.18	-2.47393	0.2	-2.32193	0.196667	0.0124722	0.0356927	-4.80823	6.55474e-07	7.7352e-05	Yes
HCCS	holocytochrome c synthase	X:11129421-11141198	78.68	6.29793	82.22	6.36142	79.78	6.31796	80.2267	1.47931	3.18	1.66903	2.39	1.25701	3.03	1.59932	2.86667	0.342572	0.0357321	-4.80664	3.04146e-06	0.000164681	Yes
CD97	N.A.	19:14491313-14519537	16.37	4.03298	15.27	3.93263	17.02	4.08916	16.22	0.722265	0.64	-0.643856	0.41	-1.2863	0.69	-0.535332	0.58	0.121929	0.0357583	-4.80558	3.49662e-05	0.000663852	Yes
CREB5	cAMP responsive element binding protein 5	7:28338940-28865511	26.32	4.71809	25.94	4.69711	24.49	4.61412	25.5833	0.788515	1.21	0.275007	0.68	-0.556393	0.87	-0.200913	0.92	0.219241	0.0359609	-4.79743	3.75316e-05	0.000692974	Yes
SKA1	spindle and kinetochore associated complex subunit 1	HSCHR18_1_CTG1_1:47901365-47920543	51.2	5.67807	49.53	5.63023	50.67	5.66306	50.4667	0.69677	1.74	0.799087	1.73	0.790772	1.98	0.9855	1.81667	0.115566	0.0359974	-4.79597	2.03227e-07	4.76281e-05	Yes
PIGK	phosphatidylinositol glycan anchor biosynthesis class K	1:77554675-77685115	51.69	5.69181	50.12	5.64731	49.94	5.64212	50.5833	0.785974	1.79	0.83996	1.61	0.687061	2.09	1.0635	1.83	0.19799	0.0361779	-4.78875	1.6797e-06	0.000123754	Yes
YWHAB	tyrosine 3-monooxygenase/tryptophan 5-monooxygenase activation protein beta	20:43514317-43537173	267.13	8.0614	270.85	8.08135	272.63	8.0908	270.203	2.29145	10.64	3.41143	8.36	3.0635	10.33	3.36877	9.77667	1.0097	0.0361826	-4.78856	1.6478e-06	0.000123128	Yes
CLIC4	chloride intracellular channel 4	1:25071848-25170815	311.06	8.28105	301.35	8.2353	302.23	8.2395	304.88	4.38466	11.61	3.5373	10.06	3.33056	11.48	3.52105	11.05	0.702045	0.0362438	-4.78612	2.42971e-07	5.04933e-05	Yes
LIPH	lipase H	3:185224050-185270401	3.38	1.75702	3.55	1.82782	4.65	2.21723	3.86	0.562909	0.1	-3.32193	0.06	-4.05889	0.26	-1.94342	0.14	0.0864099	0.0362694	-4.7851	0.00137251	0.00919669	Yes
RP11-181C21.4	N.A.	1:78276507-78277621	2.04	1.02857	1.88	0.910733	1.59	0.669027	1.83667	0.18625	0.07	-3.8365	0.06	-4.05889	0.07	-3.8365	0.0666667	0.00471405	0.0362976	-4.78398	3.18734e-06	0.000168598	Yes
PPM1E	protein phosphatase, Mg2+/Mn2+ dependent 1E	17:56833230-57058983	3.3	1.72247	3.48	1.79909	3.66	1.87184	3.48	0.146969	0.15	-2.73697	0.06	-4.05889	0.17	-2.55639	0.126667	0.0478423	0.0363985	-4.77998	0.000494568	0.00417026	Yes
RP11-512M8.3	N.A.	12:122806669-122808883	1.55	0.632268	1.35	0.432959	1.22	0.286881	1.37333	0.135728	0.07	-3.8365	0.06	-4.05889	0.02	-5.64386	0.05	0.0216025	0.0364078	-4.77961	0.00100841	0.00721296	Yes
CCL2	C-C motif chemokine ligand 2	17:32582304-32584222	44.8	5.48543	48.84	5.60999	46.24	5.53107	46.6267	1.67183	2	1	0.59	-0.761213	2.51	1.32769	1.7	0.812034	0.0364598	-4.77755	0.00151019	0.00994279	Yes
MAGT1	magnesium transporter 1	HG1426_PATCH:77087318-77156547	57.19	5.83769	58.34	5.86641	59.39	5.89215	58.3067	0.898455	2.32	1.21412	1.8	0.847997	2.26	1.17632	2.12667	0.232283	0.0364738	-4.777	2.15753e-06	0.00013606	Yes
YARS	tyrosyl-tRNA synthetase	1:33240840-33283754	434.79	8.76417	434.56	8.76341	436.32	8.76924	435.223	0.781125	17.32	4.11437	12.76	3.67356	17.64	4.14078	15.9067	2.22886	0.0365483	-4.77405	5.97409e-06	0.000236885	Yes
AP5B1	adaptor related protein complex 5 beta 1 subunit	11:65543364-65548273	3.67	1.87578	4.36	2.12433	4	2	4.01	0.28178	0.18	-2.47393	0.08	-3.64386	0.18	-2.47393	0.146667	0.0471405	0.0365752	-4.77299	0.000253664	0.00255313	Yes
LSM12P1	LSM12 pseudogene 1	8:35382694-35383281	52.49	5.71397	56.56	5.82171	46.34	5.53419	51.7967	4.201	1.56	0.641546	2.04	1.02857	2.09	1.0635	1.89667	0.238933	0.0366175	-4.77132	7.31845e-06	0.000264918	Yes
RARG	retinoic acid receptor gamma	12:53604354-53626764	18.65	4.2211	18.31	4.19456	20.84	4.38128	19.2667	1.12114	0.75	-0.415037	0.31	-1.68966	1.06	0.0840643	0.706667	0.307716	0.0366782	-4.76893	0.00074493	0.00571934	Yes
RBBP8	RB binding protein 8, endonuclease	18:20378224-20606451	111.86	6.80555	112.65	6.8157	116.32	6.86196	113.61	1.94321	3.36	1.74846	3.98	1.99277	5.18	2.37295	4.17333	0.755484	0.0367339	-4.76675	1.25305e-05	0.000361781	Yes
TM4SF19	transmembrane 4 L six family member 19	3:196046213-196065374	3.09	1.62761	2.26	1.17632	2.27	1.18269	2.54	0.38893	0.07	-3.8365	0.03	-5.05889	0.18	-2.47393	0.0933333	0.063421	0.0367454	-4.76629	0.00254941	0.0151196	Yes
ZBED6	zinc finger BED-type containing 6	1:203765437-203769686	5.88	2.55582	5.91	2.56316	5.88	2.55582	5.89	0.0141421	0.24	-2.05889	0.23	-2.12029	0.18	-2.47393	0.216667	0.0262467	0.0367855	-4.76472	3.21313e-06	0.000168942	Yes
ZDHHC20	zinc finger DHHC-type containing 20	13:21950263-22033509	31.42	4.97361	30.44	4.9279	32.95	5.04221	31.6033	1.03287	1.84	0.879706	0.51	-0.971431	1.14	0.189034	1.16333	0.543221	0.0368105	-4.76374	0.000793282	0.00600266	Yes
COL4A2	collagen type IV alpha 2 chain	13:110958159-111165374	317.09	8.30875	319.81	8.32107	320.38	8.32364	319.093	1.43556	10.47	3.38819	14.3	3.83794	10.48	3.38957	11.75	1.80313	0.0368231	-4.76325	5.74712e-06	0.000230575	Yes
PRR11	proline rich 11	17:57232860-57282066	45.76	5.51602	42.55	5.41109	44.51	5.47606	44.2733	1.32112	2.29	1.19535	0.89	-0.168123	1.72	0.782409	1.63333	0.574824	0.036892	-4.76055	0.000274965	0.00270576	Yes
LRR1	leucine rich repeat protein 1	14:50065415-50081390	77.98	6.28503	73.72	6.20398	76.58	6.2589	76.0933	1.77286	3.42	1.774	1.83	0.871844	3.18	1.66903	2.81	0.699857	0.0369283	-4.75913	7.30358e-05	0.00107285	Yes
TATDN2P2	TatD DNase domain containing 2 pseudogene 2	6:159030738-159042668	1.91	0.933573	1.72	0.782409	1.51	0.594549	1.71333	0.163367	0.02	-5.64386	0.11	-3.18442	0.06	-4.05889	0.0633333	0.0368179	0.036965	-4.7577	0.0022233	0.0135222	Yes
SLC3A2	solute carrier family 3 member 2	11:62623518-62656352	1348.37	10.397	1355.21	10.4043	1330.68	10.3779	1344.75	10.3357	51.87	5.69683	46.28	5.53232	51.44	5.68482	49.8633	2.53987	0.0370799	-4.75322	9.62709e-08	3.81465e-05	Yes
ENAH	ENAH, actin regulator	1:225674537-225840844	175.34	7.45401	180.64	7.49697	182.71	7.51341	179.563	3.10361	6.87	2.78031	6.05	2.59694	7.07	2.82171	6.66333	0.441311	0.0371085	-4.7521	3.02847e-07	5.57209e-05	Yes
ADM	adrenomedullin	11:10326227-10328944	107.22	6.74443	127.71	6.99673	122.22	6.93334	119.05	8.66013	4.19	2.06695	4.57	2.19219	4.5	2.16993	4.42	0.165126	0.0371273	-4.75138	6.15614e-07	7.56397e-05	Yes
B3GNT2	UDP-GlcNAc:betaGal beta-1,3-N-acetylglucosaminyltransferase 2	2:62423248-62451866	25.08	4.64847	24.7	4.62644	24.01	4.58556	24.5967	0.442895	0.89	-0.168123	0.81	-0.304006	1.04	0.0565835	0.913333	0.0953357	0.0371324	-4.75118	1.51397e-06	0.000116312	Yes
C3orf55	N.A.	3:157261035-157395538	7.49	2.90497	6.74	2.75275	7.02	2.81147	7.08333	0.309444	0.26	-1.94342	0.25	-2	0.28	-1.8365	0.263333	0.0124722	0.0371765	-4.74947	2.13923e-07	4.82005e-05	Yes
ZNF185	zinc finger protein 185 with LIM domain	HG1497_PATCH:152082914-152141952	17.14	4.0993	17.71	4.14649	17.58	4.13586	17.4767	0.243903	0.79	-0.340075	0.52	-0.943416	0.64	-0.643856	0.65	0.110454	0.0371924	-4.74885	1.07166e-05	0.000330202	Yes
CEP55	centrosomal protein 55	10:95256389-95288849	87.42	6.44989	90.77	6.50414	88.85	6.4733	89.0133	1.3725	3.27	1.70929	3.49	1.80323	3.19	1.67356	3.31667	0.126842	0.0372603	-4.74622	3.58403e-08	2.958e-05	Yes
FRAS1	Fraser extracellular matrix complex subunit 1	4:78978724-79465423	1.75	0.807355	2.01	1.0072	2.14	1.09761	1.96667	0.162138	0.12	-3.05889	0.05	-4.32193	0.05	-4.32193	0.0733333	0.0329983	0.0372881	-4.74514	0.000344939	0.00319566	Yes
F11R	F11 receptor	1:160965001-160991138	6.34	2.66448	9.31	3.21878	7.14	2.83592	7.59667	1.25476	0.32	-1.64386	0.2	-2.32193	0.33	-1.59946	0.283333	0.0590668	0.0372971	-4.74479	7.57042e-05	0.0011014	Yes
HOXB3	homeobox B3	17:46626232-46682274	13.41	3.74524	15.57	3.9607	14.44	3.852	14.4733	0.882131	0.22	-2.18442	1.02	0.0285692	0.38	-1.39593	0.54	0.34564	0.03731	-4.74429	0.00149938	0.00988405	Yes
ANKRD18A	ankyrin repeat domain 18A	9:38540566-38577204	6.15	2.62059	9.16	3.19535	9.58	3.26003	8.29667	1.52758	0.53	-0.915936	0.17	-2.55639	0.23	-2.12029	0.31	0.15748	0.0373644	-4.74219	0.000772759	0.00588669	Yes
RP11-159G9.5	N.A.	3:88108424-88188123	5.91	2.56316	7.75	2.9542	6.65	2.73335	6.77	0.755954	0.27	-1.88897	0.18	-2.47393	0.31	-1.68966	0.253333	0.054365	0.03742	-4.74005	5.29482e-05	0.00086993	Yes
CTH	cystathionine gamma-lyase	1:70876901-70905534	176.67	7.46491	177	7.46761	169.36	7.40395	174.343	3.52632	5.69	2.50843	7.08	2.82375	6.83	2.77189	6.53333	0.604998	0.0374739	-4.73797	1.17185e-06	0.000103518	Yes
ORC6	origin recognition complex subunit 6	16:46723555-46732306	190.66	7.57486	195.33	7.60977	190.48	7.5735	192.157	2.24509	7.41	2.88947	6.56	2.7137	7.66	2.93734	7.21	0.470815	0.0375215	-4.73614	2.69516e-07	5.34733e-05	Yes
HARBI1	harbinger transposase derived 1	11:46624411-46639459	9.62	3.26604	10.97	3.45549	9.52	3.25096	10.0367	0.661228	0.49	-1.02915	0.1	-3.32193	0.54	-0.888969	0.376667	0.196695	0.0375291	-4.73585	0.00304786	0.0175208	Yes
AFAP1	actin filament associated protein 1	4:7760441-7941653	66.27	6.05028	65.46	6.03254	66.44	6.05398	66.0567	0.427577	2.67	1.41684	2.07	1.04963	2.7	1.43296	2.48	0.290172	0.0375435	-4.73529	2.90676e-06	0.000160088	Yes
ZDHHC2	zinc finger DHHC-type containing 2	8:17013538-17082308	24.67	4.62469	20.86	4.38267	26.6	4.73335	24.0433	2.38487	0.77	-0.37707	0.5	-1	1.44	0.526069	0.903333	0.395165	0.0375711	-4.73423	0.000433734	0.00379043	Yes
IARS	isoleucyl-tRNA synthetase	9:94972489-95056038	283.45	8.14695	293.67	8.19805	289.39	8.17687	288.837	4.1906	12.67	3.66334	5.64	2.4957	14.31	3.83895	10.8733	3.76061	0.0376453	-4.73139	0.000328915	0.00308331	Yes
VASN	vasorin	16:4421849-4433529	44.03	5.46041	49.67	5.6343	51.43	5.68454	48.3767	3.15643	1.75	0.807355	2.15	1.10434	1.59	0.669027	1.83	0.235514	0.0378282	-4.7244	5.29113e-06	0.000223334	Yes
GALNT10	polypeptide N-acetylgalactosaminyltransferase 10	5:153570290-153800544	62	5.9542	66.18	6.04832	59.59	5.897	62.59	2.72251	2.51	1.32769	2.29	1.19535	2.31	1.20789	2.37	0.0993311	0.0378655	-4.72297	1.67161e-07	4.52934e-05	Yes
CDC42EP2	CDC42 effector protein 2	11:65082289-65089900	25.64	4.68032	27.59	4.78607	26.33	4.71864	26.52	0.807341	0.99	-0.0144996	1.15	0.201634	0.88	-0.184425	1.00667	0.110855	0.0379588	-4.71942	2.15961e-06	0.00013606	Yes
TRIM14	tripartite motif containing 14	9:100831557-100881494	11.91	3.5741	12.76	3.67356	12.73	3.67016	12.4667	0.393813	0.46	-1.12029	0.51	-0.971431	0.45	-1.152	0.473333	0.0262467	0.0379679	-4.71908	2.08977e-07	4.79095e-05	Yes
EPHA7	EPH receptor A7	6:93949738-94129265	2.16	1.11103	2.04	1.02857	1.85	0.887525	2.01667	0.127628	0.11	-3.18442	0.07	-3.8365	0.05	-4.32193	0.0766667	0.0249444	0.0380165	-4.71723	0.000140524	0.00167981	Yes
DNER	delta/notch like EGF repeat containing	2:230222345-230579274	27.37	4.77452	26.24	4.7137	25.43	4.66846	26.3467	0.795585	0.98	-0.0291463	0.96	-0.0588937	1.07	0.0976108	1.00333	0.0478423	0.038082	-4.71475	1.27775e-07	4.17618e-05	Yes
OGFOD1	2-oxoglutarate and iron dependent oxygenase domain containing 1	16:56485402-56513012	171.69	7.42366	161.36	7.33414	162.68	7.34589	165.243	4.59022	6.95	2.79701	5.3	2.40599	6.67	2.73769	6.30667	0.720941	0.0381659	-4.71157	2.92241e-06	0.000160644	Yes
TEK	TEK receptor tyrosine kinase	9:27109139-27230173	6.98	2.80323	7.41	2.88947	7.6	2.926	7.33	0.259358	0.31	-1.68966	0.15	-2.73697	0.38	-1.39593	0.28	0.0962635	0.0381992	-4.71031	0.000297087	0.00286012	Yes
HERC6	HECT and RLD domain containing E3 ubiquitin protein ligase family member 6	4:89299891-89364263	2.39	1.25701	2.03	1.02148	2.12	1.08406	2.18	0.152971	0.14	-2.8365	0.05	-4.32193	0.06	-4.05889	0.0833333	0.0402768	0.0382263	-4.70929	0.000465844	0.00399721	Yes
SP100	SP100 nuclear antigen	2:231280657-231408805	57.41	5.84323	59.72	5.90014	57.77	5.85225	58.3	1.01479	1.87	0.903038	3.95	1.98185	0.89	-0.168123	2.23667	1.27586	0.0383648	-4.70407	0.00133159	0.00897349	Yes
FGFR3	fibroblast growth factor receptor 3	4:1795034-1810599	1.65	0.722466	1.71	0.773996	1.85	0.887525	1.73667	0.0837987	0.1	-3.32193	0.05	-4.32193	0.05	-4.32193	0.0666667	0.0235702	0.0383877	-4.70321	0.000142867	0.00169832	Yes
HCP5	HLA complex P5 (non-protein coding)	HSCHR6_MHC_COX:31418402-31421036	3.74	1.90304	3.87	1.95233	3.33	1.73552	3.64667	0.230121	0.11	-3.18442	0.14	-2.8365	0.17	-2.55639	0.14	0.0244949	0.0383912	-4.70308	1.65962e-05	0.000429962	Yes
AC099522.1	N.A.	5:72742083-72744352	29.54	4.8846	28.95	4.85549	29.25	4.87036	29.2467	0.240878	1	0	1.1	0.137504	1.27	0.344828	1.12333	0.111455	0.0384089	-4.70241	1.24424e-06	0.000106337	Yes
FN1	fibronectin 1	2:216225163-216300895	1589.01	10.6339	1603.64	10.6471	1635.44	10.6755	1609.36	19.3822	74.61	6.2213	41.01	5.3579	70.05	6.13031	61.89	14.8813	0.0384562	-4.70064	6.5198e-05	0.000996578	Yes
STAT1	signal transducer and activator of transcription 1	2:191829084-191885686	118.14	6.88435	118.33	6.88667	115.65	6.85362	117.373	1.22105	6.02	2.58976	2.59	1.37295	4.95	2.30743	4.52	1.43292	0.0385096	-4.69864	0.000201577	0.0021581	Yes
ITPR2	inositol 1,4,5-trisphosphate receptor type 2	12:26490342-26986131	5.53	2.46728	4.16	2.05658	4.83	2.27202	4.84	0.559345	0.28	-1.8365	0.18	-2.47393	0.1	-3.32193	0.186667	0.0736357	0.0385675	-4.69647	0.000420451	0.00370568	Yes
EXT1	exostosin glycosyltransferase 1	8:118806729-119124092	112.32	6.81147	119.59	6.90195	116.11	6.85935	116.007	2.96886	4.59	2.19849	3.77	1.91456	5.09	2.34767	4.48333	0.544141	0.0386472	-4.69349	3.44882e-06	0.000175087	Yes
PITPNM1	phosphatidylinositol transfer protein membrane associated 1	11:67259239-67273734	17.54	4.13258	19.95	4.31832	21.74	4.44228	19.7433	1.72086	0.93	-0.104697	0.48	-1.05889	0.88	-0.184425	0.763333	0.201384	0.0386628	-4.69291	0.000118197	0.00149124	Yes
RAB23	RAB23, member RAS oncogene family	6:57053607-57087078	38.56	5.26903	38.73	5.27538	37.7	5.23649	38.33	0.450851	1.72	0.782409	0.79	-0.340075	1.95	0.963474	1.48667	0.501487	0.038786	-4.68832	0.000300355	0.00288007	Yes
MAPK1	mitogen-activated protein kinase 1	22:22108789-22221970	126.21	6.97968	129.57	7.01759	123.7	6.9507	126.493	2.40478	5.77	2.52857	3.61	1.852	5.34	2.41684	4.90667	0.933536	0.0387899	-4.68817	2.33949e-05	0.000525504	Yes
USP44	ubiquitin specific peptidase 44	12:95910336-95945266	8.81	3.13914	9.19	3.20006	8.72	3.12433	8.90667	0.203688	0.41	-1.2863	0.29	-1.78588	0.34	-1.55639	0.346667	0.0492161	0.0389222	-4.68326	5.59714e-06	0.000228203	Yes
CTD-3099C6.9	N.A.	19:53153690-53156537	2.65	1.40599	2.8	1.48543	2.98	1.57531	2.81	0.134907	0.14	-2.8365	0.03	-5.05889	0.16	-2.64386	0.11	0.0571548	0.0391459	-4.67499	0.00298738	0.0172469	Yes
RP11-215G15.5	N.A.	5:10654332-10657928	8.44	3.07724	8.03	3.0054	7.51	2.90881	7.99333	0.380555	0.36	-1.47393	0.19	-2.39593	0.39	-1.35845	0.313333	0.0880656	0.0391993	-4.67303	0.000139618	0.00167288	Yes
NEDD1	neural precursor cell expressed, developmentally down-regulated 1	12:97301001-97347129	56.83	5.82858	59.72	5.90014	60.97	5.93003	59.1733	1.73379	2.37	1.24489	1.95	0.963474	2.66	1.41143	2.32667	0.291471	0.0393195	-4.66861	4.02889e-06	0.000191889	Yes
NEIL3	nei like DNA glycosylase 3	4:178230990-178284097	30.08	4.91073	31.07	4.95745	28.87	4.8515	30.0067	0.899642	1.32	0.400538	0.97	-0.0439433	1.25	0.321928	1.18	0.151217	0.0393246	-4.66842	4.82133e-06	0.000211658	Yes
CENPI	centromere protein I	X:100353178-100418670	23.79	4.57228	23.48	4.55336	23.4	4.54844	23.5567	0.168193	0.71	-0.494109	1.03	0.0426443	1.04	0.0565835	0.926667	0.153261	0.0393378	-4.66794	1.33081e-05	0.000375231	Yes
DOCK2	dedicator of cytokinesis 2	5:169064251-169510386	8.05	3.00899	9.28	3.21412	11.36	3.50589	9.56333	1.36607	0.35	-1.51457	0.53	-0.915936	0.25	-2	0.376667	0.115854	0.0393865	-4.66615	0.000165483	0.00187865	Yes
COA7	cytochrome c oxidase assembly factor 7 (putative)	1:53152508-53164038	28.79	4.8475	28.83	4.8495	28.59	4.83744	28.7367	0.104987	1.24	0.31034	0.73	-0.454032	1.44	0.526069	1.13667	0.298924	0.0395546	-4.66001	9.22764e-05	0.00125938	Yes
SERPINB8	serpin family B member 8	18:61637159-61672278	26.45	4.7252	27.89	4.80168	25.28	4.65992	26.54	1.06743	1.27	0.344828	0.75	-0.415037	1.13	0.176323	1.05	0.219697	0.0395629	-4.65971	3.6469e-05	0.00068141	Yes
MELK	maternal embryonic leucine zipper kinase	9:36572859-36677678	99.35	6.63445	102.24	6.67582	101.47	6.66491	101.02	1.22199	4.51	2.17313	2.75	1.45943	4.73	2.24184	3.99667	0.88609	0.0395631	-4.6597	4.74608e-05	0.000811201	Yes
HAUS2	HAUS augmin like complex subunit 2	15:42841008-42862192	73.97	6.20887	77.06	6.26791	77.34	6.27314	76.1233	1.52692	2.74	1.45418	2.37	1.24489	3.93	1.97453	3.01333	0.665549	0.0395849	-4.65891	2.75064e-05	0.000574106	Yes
MSRB3	methionine sulfoxide reductase B3	12:65672423-65882024	22.12	4.46728	22.8	4.51096	22.95	4.52042	22.6233	0.36114	0.73	-0.454032	1.09	0.124328	0.87	-0.200913	0.896667	0.148174	0.0396346	-4.6571	9.95277e-06	0.000314993	Yes
ZNF699	zinc finger protein 699	19:9404951-9420514	2.59	1.37295	2.98	1.57531	3.5	1.80735	3.02333	0.372767	0.22	-2.18442	0.03	-5.05889	0.11	-3.18442	0.12	0.0778888	0.0396913	-4.65503	0.0040237	0.0219759	Yes
MID1	midline 1	X:10413350-10851773	15.06	3.91265	17.39	4.12019	17.09	4.09508	16.5133	1.03493	0.62	-0.68966	0.6	-0.736966	0.75	-0.415037	0.656667	0.0664998	0.0397658	-4.65233	2.61584e-06	0.000150967	Yes
VCL	vinculin	10:75757872-75879918	134.36	7.06996	135.12	7.0781	135.53	7.08247	135.003	0.484722	5.69	2.50843	4.49	2.16672	5.93	2.56803	5.37	0.629921	0.0397768	-4.65193	3.09305e-06	0.000165694	Yes
PHACTR2	phosphatase and actin regulator 2	6:143857982-144152322	17.57	4.13504	17.34	4.11603	17.83	4.15623	17.58	0.200167	0.74	-0.434403	0.69	-0.535332	0.67	-0.577767	0.7	0.0294392	0.039818	-4.65044	4.83352e-08	3.24706e-05	Yes
PLOD2	procollagen-lysine,2-oxoglutarate 5-dioxygenase 2	3:145787227-145881440	170.31	7.41202	158.92	7.31216	160.03	7.3222	163.087	5.12773	7.46	2.89918	5.41	2.43563	6.62	2.72683	6.49667	0.841441	0.0398357	-4.6498	4.70827e-06	0.000208758	Yes
SLC25A24	solute carrier family 25 member 24	1:108676658-108743471	43.74	5.45088	42.8	5.41954	42.44	5.40735	42.9933	0.548047	2.5	1.32193	0.41	-1.2863	2.24	1.1635	1.71667	0.93003	0.0399287	-4.64643	0.00399649	0.0218583	Yes
YAP1	Yes associated protein 1	11:101981192-102104154	103.92	6.69933	104.36	6.70543	103.24	6.68986	103.84	0.460724	5.07	2.34199	2.37	1.24489	5	2.32193	4.14667	1.25662	0.0399332	-4.64627	0.000199205	0.00214115	Yes
ADAP1	ArfGAP with dual PH domains 1	7:937540-995043	8.1	3.01792	8.68	3.1177	9.97	3.31759	8.91667	0.781551	0.37	-1.4344	0.36	-1.47393	0.34	-1.55639	0.356667	0.0124722	0.04	-4.64386	1.05863e-06	9.74305e-05	Yes
IRF6	interferon regulatory factor 6	1:209959036-209979465	0.32	-1.64386	0.3	-1.73697	0.38	-1.39593	0.333333	0.0339935	0.01	-6.64386	0.02	-5.64386	0.01	-6.64386	0.0133333	0.00471405	0.04	-4.64386	0.000172312	0.00193376	Yes
ETS2	ETS proto-oncogene 2, transcription factor	21:40177231-40196879	38.93	5.28281	41.49	5.37469	38.8	5.27798	39.74	1.23857	1.77	0.823749	1.33	0.411426	1.67	0.739848	1.59	0.188326	0.0400101	-4.64349	3.60042e-06	0.000178854	Yes
NCKAP5	NCK associated protein 5	2:133429374-134326034	5.11	2.35332	5.95	2.57289	5.16	2.36737	5.40667	0.384737	0.29	-1.78588	0.15	-2.73697	0.21	-2.25154	0.216667	0.0573488	0.040074	-4.64119	7.83442e-05	0.00112703	Yes
DCBLD2	discoidin, CUB and LCCL domain containing 2	3:98514785-98620533	288.8	8.17393	289.76	8.17871	290.51	8.18244	289.69	0.699857	11.73	3.55213	11.63	3.53978	11.49	3.52231	11.6167	0.0984322	0.0401003	-4.64024	8.47537e-11	3.59101e-06	Yes
RP11-458D21.5	N.A.	1:145209145-145319796	2.81	1.49057	1.88	0.910733	2.04	1.02857	2.24333	0.405983	0.04	-4.64386	0.13	-2.94342	0.1	-3.32193	0.09	0.0374166	0.0401189	-4.63958	0.000931754	0.00676939	Yes
NAV3	neuron navigator 3	12:78224685-78606790	8.48	3.08406	7.22	2.852	8.37	3.06523	8.02333	0.569815	0.44	-1.18442	0.21	-2.25154	0.32	-1.64386	0.323333	0.0939267	0.0402991	-4.63311	0.000122443	0.00152916	Yes
NAT1	N-acetyltransferase 1	8:18027986-18081198	2.85	1.51096	2.83	1.5008	2.75	1.45943	2.81	0.0432049	0.06	-4.05889	0.08	-3.64386	0.2	-2.32193	0.113333	0.0618241	0.0403321	-4.63193	0.000768234	0.00585994	Yes
ERLIN1	ER lipid raft associated 1	10:101909851-101948091	88.21	6.46287	89.12	6.47768	90.84	6.50526	89.39	1.09054	4.15	2.05311	2.08	1.05658	4.59	2.19849	3.60667	1.09436	0.0403475	-4.63138	0.000194665	0.00210488	Yes
RPS10P7	ribosomal protein S10 pseudogene 7	1:201487831-201499602	0.82	-0.286304	1.3	0.378512	0.85	-0.234465	0.99	0.219545	0.08	-3.64386	0.02	-5.64386	0.02	-5.64386	0.04	0.0282843	0.040404	-4.62936	0.0021431	0.013134	Yes
RP11-466P24.2	N.A.	5:75465911-75470171	19.6	4.29278	18.75	4.22882	18.32	4.19535	18.89	0.531852	0.85	-0.234465	0.83	-0.268817	0.61	-0.713119	0.763333	0.10873	0.0404094	-4.62917	7.73046e-06	0.000272324	Yes
PEAK1	pseudopodium enriched atypical kinase 1	15:77400471-77712486	21.68	4.43829	20.92	4.38681	20.44	4.35332	21.0133	0.510512	0.93	-0.104697	0.66	-0.599462	0.98	-0.0291463	0.856667	0.140554	0.0407678	-4.61643	1.36489e-05	0.000381725	Yes
KRBOX1	KRAB box domain containing 1	3:42850975-42984284	49.85	5.63952	54.18	5.75969	50.1	5.64674	51.3767	1.98488	2.12	1.08406	2.36	1.23879	1.81	0.85599	2.09667	0.225142	0.0408097	-4.61494	2.51912e-06	0.000148054	Yes
CCDC3	coiled-coil domain containing 3	10:12938627-13141652	8.34	3.06005	8.57	3.0993	8.08	3.01436	8.33	0.200167	0.4	-1.32193	0.27	-1.88897	0.35	-1.51457	0.34	0.0535413	0.0408163	-4.61471	1.03488e-05	0.000322483	Yes
SRP9P1	signal recognition particle 9 pseudogene 1	10:93565803-93567253	65.45	6.03232	80.83	6.33682	109.5	6.77479	85.26	18.2541	5.15	2.36457	1.19	0.250962	4.11	2.03914	3.48333	1.67629	0.0408554	-4.61333	0.00221024	0.0134586	Yes
LBX2-AS1	LBX2 antisense RNA 1	2:74729722-74731805	8.08	3.01436	8.45	3.07895	8.42	3.07382	8.31667	0.167796	0.33	-1.59946	0.57	-0.810966	0.12	-3.05889	0.34	0.183848	0.0408818	-4.6124	0.0017738	0.0112898	Yes
CLMP	CXADR like membrane protein	11:122943035-123065989	14.4	3.848	13.41	3.74524	12.29	3.61941	13.3667	0.861949	0.76	-0.395929	0.36	-1.47393	0.52	-0.943416	0.546667	0.164384	0.0408978	-4.61183	0.000124777	0.00154993	Yes
KCNH1	potassium voltage-gated channel subfamily H member 1	1:210856555-211307457	3.45	1.7866	3.72	1.8953	3.09	1.62761	3.42	0.25807	0.24	-2.05889	0.06	-4.05889	0.12	-3.05889	0.14	0.0748331	0.0409357	-4.6105	0.00115657	0.00803107	Yes
TPBG	trophoblast glycoprotein	6:83072923-83080545	12.96	3.69599	13.63	3.76871	13.1	3.71149	13.23	0.28856	0.65	-0.621488	0.29	-1.78588	0.69	-0.535332	0.543333	0.179877	0.0410683	-4.60583	0.000309984	0.00294842	Yes
KIF20B	kinesin family member 20B	10:91461367-91534700	43	5.42626	41.94	5.39025	41.66	5.38059	42.2	0.577119	1.87	0.903038	1.56	0.641546	1.77	0.823749	1.73333	0.129185	0.0410742	-4.60562	5.07469e-07	6.96336e-05	Yes
RP11-513I15.6	N.A.	6:34247456-34254545	3.81	1.92979	4.47	2.16027	4.85	2.27798	4.37667	0.429677	0.37	-1.4344	0.08	-3.64386	0.09	-3.47393	0.18	0.134412	0.0411272	-4.60376	0.00227056	0.0137387	Yes
PAPPA	pappalysin 1	9:118916083-119164601	2.68	1.42223	2.76	1.46467	2.57	1.36177	2.67	0.0778888	0.12	-3.05889	0.09	-3.47393	0.12	-3.05889	0.11	0.0141421	0.0411985	-4.60126	5.28113e-06	0.000223334	Yes
RP11-10C24.3	N.A.	3:33837180-33838442	3.76	1.91073	3.57	1.83592	3.35	1.74416	3.56	0.167531	0.17	-2.55639	0.04	-4.64386	0.23	-2.12029	0.146667	0.0793025	0.0411985	-4.60126	0.00319227	0.0181988	Yes
ANK3	ankyrin 3	10:61786056-62493248	11.56	3.53107	13.77	3.78346	12.69	3.66562	12.6733	0.902306	0.64	-0.643856	0.28	-1.8365	0.65	-0.621488	0.523333	0.172111	0.0412941	-4.59792	0.00032556	0.00305732	Yes
TMEM185B	transmembrane protein 185B	2:120978854-120980984	27.26	4.76871	26.1	4.70598	26.49	4.72738	26.6167	0.481964	1.34	0.422233	0.75	-0.415037	1.21	0.275007	1.1	0.253114	0.0413275	-4.59675	5.68261e-05	0.000906752	Yes
EXO1	exonuclease 1	1:242011269-242058450	67.68	6.08066	68.81	6.10455	68.11	6.08979	68.2	0.465689	2.58	1.36737	2.45	1.29278	3.43	1.77821	2.82	0.434588	0.041349	-4.596	6.859e-06	0.000253691	Yes
EPS8	epidermal growth factor receptor pathway substrate 8	12:15773092-16035263	64.8	6.01792	63.07	5.97888	64.58	6.01302	64.15	0.768939	2.63	1.39506	2.7	1.43296	2.63	1.39506	2.65333	0.0329983	0.0413614	-4.59557	1.29521e-09	9.09139e-06	Yes
FXYD5	FXYD domain containing ion transport regulator 5	19:35645633-35660786	123.51	6.94848	124.97	6.96544	119.36	6.89918	122.613	2.37642	4.21	2.07382	7.03	2.81352	4.01	2.0036	5.08333	1.37892	0.0414582	-4.5922	5.77462e-05	0.000915776	Yes
ALG10B	ALG10B, alpha-1,2-glucosyltransferase	12:38710380-38717784	4.44	2.15056	4	2	3.13	1.64616	3.85667	0.544324	0.17	-2.55639	0.12	-3.05889	0.19	-2.39593	0.16	0.0294392	0.0414866	-4.59121	5.07697e-05	0.000848702	Yes
LDHA	lactate dehydrogenase A	11:18415935-18429972	648.81	9.34165	643	9.32867	638.74	9.31908	643.517	4.12726	29.69	4.89191	20.6	4.36457	29.84	4.89918	26.71	4.32086	0.0415063	-4.59053	1.29333e-05	0.000369335	Yes
TPI1P1	triosephosphate isomerase 1 pseudogene 1	1:77165474-77166223	8.66	3.11437	9.35	3.22497	7.52	2.91073	8.51	0.754586	0.4	-1.32193	0.29	-1.78588	0.37	-1.4344	0.353333	0.046428	0.0415198	-4.59006	1.04319e-05	0.000324198	Yes
CAP2	cyclase associated actin cytoskeleton regulatory protein 2	6:17393447-17558023	30.02	4.90785	32.61	5.02724	32.89	5.03958	31.84	1.292	1.61	0.687061	1.2	0.263034	1.16	0.214125	1.32333	0.203361	0.041562	-4.58859	7.83669e-06	0.000274227	Yes
EPAS1	endothelial PAS domain protein 1	2:46520806-46613836	64.87	6.01948	66.41	6.05333	63.12	5.98003	64.8	1.34405	3.5	1.80735	1.5	0.584963	3.08	1.62293	2.69333	0.861059	0.0415638	-4.58853	0.000252624	0.00254398	Yes
SP140	SP140 nuclear body protein	2:231067826-231223762	5.73	2.51854	5.64	2.4957	6.87	2.78031	6.08	0.559821	0.4	-1.32193	0.17	-2.55639	0.19	-2.39593	0.253333	0.10403	0.0416667	-4.58496	0.000297262	0.00286085	Yes
RHEBL1	Ras homolog enriched in brain like 1	12:49458468-49463808	26.31	4.71754	26.11	4.70653	25.22	4.6565	25.88	0.473779	1.23	0.298658	0.73	-0.454032	1.28	0.356144	1.08	0.248328	0.0417311	-4.58273	6.01153e-05	0.000942992	Yes
PYCR1	pyrroline-5-carboxylate reductase 1	17:79890260-79900288	356.11	8.47618	330.52	8.36859	345.77	8.43367	344.133	10.511	17.58	4.13586	10.22	3.35332	15.43	3.94767	14.41	3.09006	0.0418733	-4.57783	4.16617e-05	0.000743335	Yes
LURAP1	leucine rich adaptor protein 1	1:46669006-46686933	1.83	0.871844	1.86	0.895303	2.03	1.02148	1.90667	0.0880656	0.11	-3.18442	0.08	-3.64386	0.05	-4.32193	0.08	0.0244949	0.041958	-4.57491	0.000154184	0.00179193	Yes
EIF4EBP1	eukaryotic translation initiation factor 4E binding protein 1	8:37887859-37917883	566.74	9.14654	559.08	9.12691	577.55	9.1738	567.79	7.57681	18.34	4.19692	34.16	5.09424	19	4.24793	23.8333	7.30703	0.0419756	-4.5743	9.11041e-05	0.00124821	Yes
LACTB2	lactamase beta 2	8:71547553-71581409	30.76	4.94298	29.93	4.90352	28.17	4.81609	29.62	1.07985	1.36	0.443607	1.14	0.189034	1.24	0.31034	1.24667	0.0899383	0.0420887	-4.57042	6.34849e-07	7.59735e-05	Yes
UST	uronyl 2-sulfotransferase	6:149068464-149398126	14.3	3.83794	13.68	3.774	13.36	3.73985	13.78	0.390214	0.54	-0.888969	0.77	-0.37707	0.43	-1.21759	0.58	0.141657	0.04209	-4.57038	4.78489e-05	0.00081459	Yes
RFTN1	raftlin, lipid raft linker 1	3:16355081-16555533	33.93	5.08449	34.88	5.12433	32.89	5.03958	33.9	0.812691	1.54	0.62293	1.18	0.238787	1.57	0.650765	1.43	0.1772	0.0421829	-4.5672	4.53051e-06	0.00020403	Yes
KIFC3	kinesin family member C3	HG1208_PATCH:57792129-57896965	63.34	5.98504	67.16	6.06953	63.04	5.9782	64.5133	1.87548	2.29	1.19535	3.32	1.73118	2.56	1.35614	2.72333	0.436068	0.0422135	-4.56615	9.16052e-06	0.000299508	Yes
SRFBP1	serum response factor binding protein 1	5:121297656-121411265	19.22	4.26454	20.42	4.35191	20.64	4.36737	20.0933	0.624037	1.06	0.0840643	0.53	-0.915936	0.96	-0.0588937	0.85	0.229928	0.0423026	-4.56311	0.000123483	0.00153816	Yes
NDFIP2	Nedd4 family interacting protein 2	13:80055287-80130210	65.05	6.02348	64.44	6.00988	61.8	5.94953	63.7633	1.41045	2.89	1.53107	2.31	1.20789	2.9	1.53605	2.7	0.275802	0.0423441	-4.5617	2.07521e-06	0.000134316	Yes
HSPA4L	heat shock protein family A (Hsp70) member 4 like	4:128702976-128761888	24.44	4.61117	24.57	4.61883	24.37	4.60703	24.46	0.0828654	1.39	0.475085	0.62	-0.68966	1.1	0.137504	1.03667	0.317525	0.0423821	-4.5604	0.000179152	0.0019845	Yes
ORAI1	ORAI calcium release-activated calcium modulator 1	HG1595_PATCH:122064353-122080481	22.6	4.49825	21.02	4.39369	22.05	4.46271	21.89	0.654879	1.19	0.250962	0.57	-0.810966	1.03	0.0426443	0.93	0.262805	0.0424852	-4.5569	0.000143998	0.00170816	Yes
CAV1	caveolin 1	7:116164839-116201233	100.2	6.64674	102.83	6.68412	104.83	6.71191	102.62	1.89601	5.51	2.46205	1.88	0.910733	5.7	2.51096	4.36333	1.75769	0.0425193	-4.55574	0.00085239	0.00633134	Yes
TNFAIP8	TNF alpha induced protein 8	5:118604387-118735383	25.79	4.68874	25.58	4.67694	25.19	4.65478	25.52	0.248596	1.2	0.263034	0.84	-0.251539	1.22	0.286881	1.08667	0.174611	0.042581	-4.55365	1.29988e-05	0.000370123	Yes
AUNIP	aurora kinase A and ninein interacting protein	1:26158414-26185903	23.47	4.55275	22.5	4.49185	22.36	4.48285	22.7767	0.493581	1.08	0.111031	0.95	-0.0740006	0.88	-0.184425	0.97	0.0828654	0.0425874	-4.55343	8.67592e-07	8.85572e-05	Yes
MST4	N.A.	X:131157293-131209971	15.38	3.94298	15.38	3.94298	15.12	3.91839	15.2933	0.122565	0.89	-0.168123	0.46	-1.12029	0.61	-0.713119	0.653333	0.178201	0.0427201	-4.54894	7.57442e-05	0.0011017	Yes
DUSP6	dual specificity phosphatase 6	12:89741009-89747048	43.74	5.45088	43.69	5.44923	44.3	5.46923	43.91	0.276526	2.32	1.21412	1.29	0.367371	2.02	1.01436	1.87667	0.432538	0.0427389	-4.54831	5.64904e-05	0.00090405	Yes
SLC16A6	solute carrier family 16 member 6	HG747_PATCH:66263142-66287383	7.1	2.82782	7.37	2.88166	7.75	2.9542	7.40667	0.266625	0.29	-1.78588	0.33	-1.59946	0.33	-1.59946	0.316667	0.0188562	0.0427543	-4.54779	3.78327e-07	6.13963e-05	Yes
ZIC5	Zic family member 5	13:100615218-100624163	6.81	2.76765	6.56	2.7137	6.51	2.70266	6.62667	0.131233	0.25	-2	0.33	-1.59946	0.27	-1.88897	0.283333	0.0339935	0.0427565	-4.54771	2.97384e-06	0.00016193	Yes
ANKRD44	ankyrin repeat domain 44	2:197831741-198175897	4.71	2.23573	5.8	2.53605	3.75	1.90689	4.75333	0.83747	0.22	-2.18442	0.16	-2.64386	0.23	-2.12029	0.203333	0.0309121	0.042777	-4.54702	5.00844e-05	0.000840164	Yes
CDCA5	cell division cycle associated 5	11:64833772-64851636	134.52	7.07168	129.39	7.01558	131.99	7.04428	131.967	2.09438	6.09	2.60644	4.35	2.12102	6.54	2.70929	5.66	0.944352	0.0428896	-4.54323	1.50394e-05	0.00040574	Yes
PPAPDC1A	N.A.	10:122216466-122349367	5.58	2.48027	4.59	2.19849	5.16	2.36737	5.11	0.405709	0.14	-2.8365	0.31	-1.68966	0.21	-2.25154	0.22	0.0697615	0.0430528	-4.53775	0.000173679	0.00194404	Yes
TRNP1	TMF1-regulated nuclear protein 1	1:27320198-27327389	14.48	3.85599	18.44	4.20477	15.13	3.91934	16.0167	1.73398	0.57	-0.810966	0.58	-0.785875	0.92	-0.120294	0.69	0.162686	0.0430801	-4.53683	5.31323e-05	0.000871306	Yes
GAD1	glutamate decarboxylase 1	2:171669723-171717661	3.3	1.72247	3.47	1.79494	4.37	2.12763	3.71333	0.469491	0.32	-1.64386	0.1	-3.32193	0.06	-4.05889	0.16	0.11431	0.043088	-4.53657	0.00252391	0.0149906	Yes
CTGF	connective tissue growth factor	6:132269316-132272513	576.77	9.17185	578.79	9.1769	585.11	9.19256	580.223	3.55244	31.29	4.96763	11.28	3.4957	32.92	5.04089	25.1633	9.83953	0.0433684	-4.52721	0.000745049	0.00571934	Yes
LA16c-380H5.5	N.A.	16:3056121-3057386	1.46	0.545968	1.59	0.669027	1.56	0.641546	1.53667	0.0555778	0.04	-4.64386	0.04	-4.64386	0.12	-3.05889	0.0666667	0.0377124	0.0433839	-4.52669	0.00086619	0.00641076	Yes
TIMM23B	translocase of inner mitochondrial membrane 23 homolog B	HG1211_PATCH:46467922-46484300	34.69	5.11645	30.83	4.94626	32.86	5.03826	32.7933	1.57654	1.64	0.713696	1.33	0.411426	1.31	0.389567	1.42667	0.15107	0.0435048	-4.52268	2.53416e-06	0.000148416	Yes
KLHL11	kelch like family member 11	HG185_PATCH:40009797-40021683	2.07	1.04963	2.33	1.22033	2.26	1.17632	2.22	0.109848	0.15	-2.73697	0.04	-4.64386	0.1	-3.32193	0.0966667	0.0449691	0.0435435	-4.5214	0.00113595	0.0079145	Yes
PRKCA	protein kinase C alpha	17:64298754-64806861	45.76	5.51602	44.93	5.48961	44.36	5.47119	45.0167	0.574824	1.84	0.879706	2.02	1.01436	2.03	1.02148	1.96333	0.0873053	0.0436135	-4.51908	7.569e-08	3.73747e-05	Yes
EPSTI1	epithelial stromal interaction 1	13:43460524-43566407	6.23	2.63923	5.99	2.58256	7.38	2.88362	6.53333	0.606648	0.33	-1.59946	0.21	-2.25154	0.32	-1.64386	0.286667	0.054365	0.0438776	-4.51037	3.89025e-05	0.000709443	Yes
JAG1	jagged 1	20:10625847-10627014	14.61	3.86888	15.23	3.92884	14.79	3.88655	14.8767	0.260427	0.68	-0.556393	0.49	-1.02915	0.79	-0.340075	0.653333	0.123918	0.0439166	-4.50909	2.43153e-05	0.000535762	Yes
CNN2	calponin 2	19:1026298-1039068	94.09	6.55597	113.9	6.83162	104.19	6.70307	104.06	8.08792	4.52	2.17632	4.84	2.27501	4.35	2.12102	4.57	0.203142	0.043917	-4.50908	1.01674e-06	9.6133e-05	Yes
PSPH	phosphoserine phosphatase	7:56078744-56119297	204.6	7.67666	195.87	7.61375	196.12	7.61559	198.863	4.05772	10.77	3.42895	4.84	2.27501	10.6	3.40599	8.73667	2.75623	0.043933	-4.50855	0.000271428	0.0026801	Yes
ETF1	eukaryotic translation termination factor 1	5:137841784-137878989	225.29	7.81564	213.96	7.7412	219.01	7.77485	219.42	4.63453	11.33	3.50208	6.01	2.58736	11.59	3.53481	9.64333	2.57135	0.0439492	-4.50802	0.000125291	0.00155431	Yes
ADORA2B	adenosine A2b receptor	17:15848231-15879060	37.51	5.2292	37.29	5.22072	37.46	5.22728	37.42	0.094163	1.84	0.879706	0.89	-0.168123	2.21	1.14405	1.64667	0.555958	0.044005	-4.50619	0.000326579	0.00306539	Yes
RNF144B	ring finger protein 144B	6:18368779-18469105	13.37	3.74093	13.72	3.77821	11.95	3.57894	13.0133	0.765347	0.66	-0.599462	0.47	-1.08927	0.59	-0.761213	0.573333	0.0784573	0.0440574	-4.50447	8.59124e-06	0.000289288	Yes
RAD18	RAD18, E3 ubiquitin protein ligase	3:8817088-9005457	53.9	5.75221	57.51	5.84574	57.16	5.83693	56.19	1.62557	2.61	1.38405	2.26	1.17632	2.56	1.35614	2.47667	0.15456	0.0440766	-4.50384	3.81733e-07	6.14314e-05	Yes
EGR1	early growth response 1	5:137801179-137805004	189.19	7.56369	193.59	7.59686	199.18	7.63793	193.987	4.08803	10.92	3.4489	2.11	1.07724	12.65	3.66107	8.56	4.6152	0.0441267	-4.5022	0.00418329	0.0227123	Yes
C5orf66	chromosome 5 open reading frame 66	5:134368970-134691744	6.39	2.67582	5.75	2.52356	5.04	2.33342	5.72667	0.551382	0.18	-2.47393	0.14	-2.8365	0.44	-1.18442	0.253333	0.133	0.0442375	-4.49859	0.000791723	0.00599715	Yes
PXDN	peroxidasin	2:1635659-1748624	136.34	7.09107	140.5	7.13443	140.43	7.13371	139.09	1.94475	6.95	2.79701	5.35	2.41954	6.17	2.62527	6.15667	0.653265	0.0442639	-4.49773	2.12685e-06	0.000135996	Yes
ZWINT	ZW10 interacting kinetochore protein	10:58116989-58121036	366.39	8.51724	365.17	8.51242	363.63	8.50633	365.063	1.12929	17.97	4.16752	12.62	3.65764	17.89	4.16108	16.16	2.50337	0.0442663	-4.49765	1.16322e-05	0.000346049	Yes
MICAL2	microtubule associated monooxygenase, calponin and LIM domain containing 2	11:12115543-12285334	133.64	7.06221	138.7	7.11582	143.8	7.16792	138.713	4.14781	6.1	2.60881	6.57	2.71589	5.87	2.55336	6.18	0.291319	0.0445523	-4.48836	1.51746e-07	4.42794e-05	Yes
SPDL1	spindle apparatus coiled-coil protein 1	5:169010638-169031782	106.74	6.73796	112.34	6.81173	112.32	6.81147	110.467	2.63516	4.94	2.30451	3.12	1.64155	6.78	2.76129	4.94667	1.4942	0.0447797	-4.48101	0.000152657	0.00177991	Yes
FUOM	fucose mutarotase	10:135168658-135171529	39.39	5.29976	35.48	5.14893	37.22	5.21801	37.3633	1.59947	1.5	0.584963	1.52	0.604071	2	1	1.67333	0.231132	0.0447854	-4.48083	5.96963e-06	0.00023687	Yes
COL4A1	collagen type IV alpha 1 chain	13:110801318-110959496	223.44	7.80374	218.13	7.76904	221.15	7.78888	220.907	2.17462	8.48	3.08406	12.3	3.62059	8.93	3.15866	9.90333	1.70463	0.0448304	-4.47938	1.15802e-05	0.000345569	Yes
C9orf91	N.A.	9:117373486-117408702	34.32	5.10098	36.94	5.20711	35.99	5.16952	35.75	1.08299	1.56	0.641546	1.53	0.613532	1.72	0.782409	1.60333	0.0834	0.0448485	-4.4788	2.0318e-07	4.76281e-05	Yes
STK17B	serine/threonine kinase 17b	2:196998290-197041227	18.03	4.17233	17.73	4.14812	16.61	4.05398	17.4567	0.611083	1.05	0.0703893	0.76	-0.395929	0.54	-0.888969	0.783333	0.208859	0.044873	-4.47801	8.46015e-05	0.00118461	Yes
MCM4	minichromosome maintenance complex component 4	8:48872745-48890720	205	7.67948	196.05	7.61508	195.8	7.61324	198.95	4.27921	10.16	3.34483	5.79	2.53356	10.87	3.44228	8.94	2.24617	0.0449359	-4.47599	9.66512e-05	0.00129887	Yes
ITM2C	integral membrane protein 2C	2:231729354-231743963	122.54	6.93711	125.84	6.97545	127.5	6.99435	125.293	2.06148	5.93	2.56803	5.44	2.44361	5.53	2.46728	5.63333	0.212968	0.0449612	-4.47518	4.5166e-08	3.2023e-05	Yes
PROSER2	proline and serine rich 2	10:11865338-11914276	15.63	3.96625	16.6	4.05311	17.09	4.09508	16.44	0.606685	0.67	-0.577767	1.05	0.0703893	0.5	-1	0.74	0.229928	0.0450122	-4.47354	0.000132259	0.00161217	Yes
MIR22HG	MIR22 host gene	17:1614805-1620468	27.62	4.78764	27.05	4.75756	29.87	4.90063	28.18	1.21746	0.83	-0.268817	1.77	0.823749	1.21	0.275007	1.27	0.386092	0.0450674	-4.47177	0.000140662	0.00168103	Yes
FBXL18	F-box and leucine rich repeat protein 18	7:5470966-5553429	7.5	2.90689	7.54	2.91456	7.37	2.88166	7.47	0.0725718	0.45	-1.152	0.24	-2.05889	0.32	-1.64386	0.336667	0.0865384	0.0450692	-4.47172	6.65823e-05	0.00100777	Yes
RAD51B	RAD51 paralog B	14:68286496-69196935	23.15	4.53294	15.57	3.9607	23.5	4.55459	20.74	3.65853	1.32	0.400538	0.88	-0.184425	0.61	-0.713119	0.936667	0.292613	0.0451623	-4.46874	0.000275227	0.00270614	Yes
ETV5	ETS variant 5	3:185764097-185828107	85.53	6.41836	89.98	6.49153	90.6	6.50144	88.7033	2.25812	4.79	2.26003	2.46	1.29866	4.77	2.25399	4.00667	1.09369	0.0451693	-4.46851	0.000145135	0.00171739	Yes
PTRF	N.A.	17:40554470-40575535	106.35	6.73268	113.72	6.82934	111.63	6.80258	110.567	3.10132	5.41	2.43563	4.26	2.09085	5.37	2.42492	5.01333	0.532937	0.0453422	-4.463	2.78106e-06	0.000156153	Yes
IL1RAP	interleukin 1 receptor accessory protein	3:190231840-190375843	12.76	3.67356	13.23	3.72574	11.9	3.57289	12.63	0.550697	0.69	-0.535332	0.45	-1.152	0.58	-0.785875	0.573333	0.0980929	0.0453946	-4.46134	1.7072e-05	0.000435068	Yes
NOMO2	NODAL modulator 2	16:18511182-18573533	77.11	6.26885	76.47	6.25682	77.32	6.27277	76.9667	0.361509	4.24	2.08406	1.73	0.790772	4.52	2.17632	3.49667	1.25444	0.0454309	-4.46018	0.000511734	0.00428221	Yes
IL13RA1	interleukin 13 receptor subunit alpha 1	X:117861535-117928502	19.3	4.27053	17.98	4.16832	19.42	4.27947	18.9	0.65238	0.82	-0.286304	0.91	-0.136062	0.85	-0.234465	0.86	0.0374166	0.0455026	-4.45791	1.56548e-07	4.47735e-05	Yes
RP11-96H19.1	N.A.	12:46777462-46850051	4.48	2.1635	9.39	3.23113	4.59	2.19849	6.15333	2.28911	0.43	-1.21759	0.35	-1.51457	0.06	-4.05889	0.28	0.158955	0.0455038	-4.45787	0.00772369	0.0384176	Yes
PVRL2	N.A.	19:45349432-45392485	76.55	6.25833	77.07	6.2681	74.25	6.21432	75.9567	1.22533	2.78	1.47508	4.29	2.10098	3.3	1.72247	3.45667	0.62633	0.0455084	-4.45772	1.64191e-05	0.000427675	Yes
GABRE	gamma-aminobutyric acid type A receptor epsilon subunit	X:151121596-151143152	12.49	3.6427	11.41	3.51223	11.15	3.47897	11.6833	0.580192	0.38	-1.39593	0.79	-0.340075	0.43	-1.21759	0.533333	0.182635	0.0456491	-4.45327	0.000163504	0.00186535	Yes
CDC45	cell division cycle 45	22:19466982-19508135	135.22	7.07916	131.26	7.03628	124.75	6.9629	130.41	4.31641	7.09	2.82579	4.73	2.24184	6.04	2.59455	5.95333	0.965413	0.0456509	-4.45321	1.33477e-05	0.000375982	Yes
MAP3K8	mitogen-activated protein kinase kinase kinase 8	10:30722866-30750762	7.37	2.88166	8.39	3.06867	7.88	2.9782	7.88	0.416413	0.49	-1.02915	0.26	-1.94342	0.33	-1.59946	0.36	0.0962635	0.0456853	-4.45213	7.81883e-05	0.00112659	Yes
CDH2	cadherin 2	18:25530930-25757410	152.04	7.24831	154.09	7.26763	152.49	7.25257	152.873	0.87971	8.96	3.1635	4.69	2.22959	7.33	2.87381	6.99333	1.7594	0.0457459	-4.45021	8.28485e-05	0.00116742	Yes
AGTR1	angiotensin II receptor type 1	3:148415571-148460795	3.91	1.96717	3.65	1.8679	4.18	2.0635	3.91333	0.216384	0.25	-2	0.04	-4.64386	0.25	-2	0.18	0.0989949	0.0459966	-4.44233	0.00536604	0.0280706	Yes
CHST3	carbohydrate sulfotransferase 3	10:73724123-73773322	9.29	3.21568	9.72	3.28096	9.59	3.26153	9.53333	0.180062	0.39	-1.35845	0.53	-0.915936	0.4	-1.32193	0.44	0.0637704	0.0461538	-4.43741	6.36805e-06	0.000244615	Yes
PALMD	palmdelphin	1:100111499-100160097	14.3	3.83794	14.86	3.89336	15.86	3.98732	15.0067	0.645256	0.71	-0.494109	0.56	-0.836501	0.81	-0.304006	0.693333	0.10274	0.0462017	-4.43591	1.03806e-05	0.000323123	Yes
FAM111B	family with sequence similarity 111 member B	11:58874658-58894883	47.65	5.5744	47.07	5.55674	48.01	5.58526	47.5767	0.387241	2.6	1.37851	1.37	0.454176	2.63	1.39506	2.2	0.587026	0.0462412	-4.43468	0.0001331	0.00161817	Yes
RP11-500C11.3	N.A.	6:17706488-17707575	16.47	4.04177	17.05	4.0917	19.66	4.29719	17.7267	1.38743	0.6	-0.736966	0.94	-0.0892673	0.92	-0.120294	0.82	0.155778	0.046258	-4.43415	3.82006e-05	0.000701291	Yes
SHC3	SHC adaptor protein 3	9:91628060-91793682	3.61	1.852	5.55	2.47249	4.24	2.08406	4.46667	0.808057	0.27	-1.88897	0.18	-2.47393	0.17	-2.55639	0.206667	0.0449691	0.0462687	-4.43382	8.87633e-05	0.00122624	Yes
TFAM	transcription factor A, mitochondrial	10:60144782-60158981	116.42	6.8632	116.37	6.86258	117.97	6.88228	116.92	0.742743	6.04	2.59455	4.18	2.0635	6.02	2.58976	5.41333	0.872137	0.0462995	-4.43286	1.45974e-05	0.000398174	Yes
ITGB1	integrin subunit beta 1	10:33189247-33294720	785.78	9.61798	781.21	9.60957	790.33	9.62631	785.773	3.72323	37.33	5.22226	36.05	5.17193	35.85	5.1639	36.41	0.655642	0.0463365	-4.43171	1.98116e-09	9.09139e-06	Yes
QPCT	glutaminyl-peptide cyclotransferase	2:37571717-37600465	14.25	3.83289	14.5	3.85798	15.21	3.92695	14.6533	0.406639	0.86	-0.217591	0.4	-1.32193	0.79	-0.340075	0.683333	0.202375	0.0466333	-4.4225	0.000212619	0.00224195	Yes
SEC24A	SEC24 homolog A, COPII coat complex component	5:133984479-134063513	14.86	3.89336	14.9	3.89724	15.84	3.9855	15.2	0.452843	1	0	0.38	-1.39593	0.75	-0.415037	0.71	0.254689	0.0467105	-4.42011	0.000400127	0.00357399	Yes
NHS	NHS actin remodeling regulator	X:17393543-17754114	1.17	0.226509	1.22	0.286881	1.45	0.536053	1.28	0.121929	0.08	-3.64386	0.07	-3.8365	0.03	-5.05889	0.06	0.0216025	0.046875	-4.41504	0.000562647	0.00459446	Yes
CRY1	cryptochrome circadian clock 1	12:107385142-107487607	47.21	5.56102	48.6	5.60288	47.74	5.57713	47.85	0.572771	2.73	1.4489	1.84	0.879706	2.16	1.11103	2.24333	0.368088	0.0468826	-4.4148	1.1601e-05	0.000345655	Yes
CCDC15	coiled-coil domain containing 15	11:124824017-124911385	11.46	3.51854	13.59	3.76447	11.75	3.55459	12.2667	0.943198	0.63	-0.666576	0.42	-1.25154	0.68	-0.556393	0.576667	0.112645	0.0470109	-4.41086	4.17653e-05	0.000744402	Yes
PRKDC	protein kinase, DNA-activated, catalytic polypeptide	8:48685669-48872743	265.44	8.05224	271.71	8.08592	272.85	8.09196	270	3.25782	18.86	4.23726	2	1	17.32	4.11437	12.7267	7.61091	0.0471358	-4.40703	0.00943369	0.0457955	Yes
LIMCH1	LIM and calponin homology domains 1	4:41361624-41702061	44.94	5.48993	47.23	5.56163	49.09	5.61736	47.0867	1.69726	2.33	1.22033	1.98	0.9855	2.35	1.23266	2.22	0.169902	0.0471471	-4.40669	9.68878e-07	9.4234e-05	Yes
PDE12	phosphodiesterase 12	3:57542003-57552571	23.64	4.56316	24.34	4.60526	24.81	4.63285	24.2633	0.480717	1.28	0.356144	0.88	-0.184425	1.28	0.356144	1.14667	0.188562	0.0472592	-4.40326	1.67376e-05	0.000430786	Yes
SLC31A1	solute carrier family 31 member 1	9:115983808-116028674	44.05	5.46107	41.32	5.36877	41.29	5.36772	42.22	1.29406	2.51	1.32769	1.02	0.0285692	2.47	1.30451	2	0.693157	0.0473709	-4.39985	0.000467676	0.00400876	Yes
RP11-54O7.17	N.A.	1:931346-933431	1.02	0.0285692	1.22	0.286881	0.92	-0.120294	1.05333	0.124722	0.02	-5.64386	0.11	-3.18442	0.02	-5.64386	0.05	0.0424264	0.0474684	-4.39689	0.00412403	0.0224412	Yes
DPF1	double PHD fingers 1	19:38701646-38720354	10.99	3.45812	15.17	3.92315	12.38	3.62994	12.8467	1.73809	0.9	-0.152003	0.37	-1.4344	0.56	-0.836501	0.61	0.219241	0.0474831	-4.39644	0.000343669	0.00318952	Yes
CDK2	cyclin dependent kinase 2	12:56360553-56366568	231.23	7.85318	244.31	7.93257	243.52	7.9279	239.687	5.98846	14.31	3.83895	5.05	2.33628	14.83	3.89045	11.3967	4.49279	0.0475482	-4.39447	0.000875406	0.00646324	Yes
SAE1	SUMO1 activating enzyme subunit 1	19:47616531-47713886	476.63	8.89673	462.87	8.85446	462.78	8.85418	467.427	6.50784	26.02	4.70155	13.63	3.76871	27.08	4.75916	22.2433	6.1059	0.0475868	-4.3933	0.000156326	0.00180628	Yes
RAB7L1	N.A.	1:205737114-205744588	35.24	5.13914	35.49	5.14934	35.94	5.16752	35.5567	0.289636	1.9	0.925999	1.15	0.201634	2.04	1.02857	1.69667	0.390754	0.0477173	-4.38935	6.97772e-05	0.00104059	Yes
ZNF217	zinc finger protein 217	20:52183604-52226446	13.8	3.7866	13.71	3.77716	14.1	3.81762	13.87	0.166733	0.85	-0.234465	0.38	-1.39593	0.76	-0.395929	0.663333	0.203688	0.047825	-4.38609	0.000251246	0.0025332	Yes
FHL2	four and a half LIM domains 2	2:105974169-106054970	541.19	9.07999	546.24	9.09339	541.24	9.08012	542.89	2.3689	23.92	4.58015	29.09	4.86245	24.9	4.63807	25.97	2.24216	0.0478366	-4.38574	8.88929e-07	9.05752e-05	Yes
SUSD1	sushi domain containing 1	9:114803065-114937688	16.64	4.05658	17.33	4.1152	15.84	3.9855	16.6033	0.608842	0.62	-0.68966	1.11	0.15056	0.66	-0.599462	0.796667	0.222161	0.0479823	-4.38135	7.94012e-05	0.00113546	Yes
AC005789.11	N.A.	19:38888821-38890521	3.9	1.96347	2.73	1.4489	2.91	1.54102	3.18	0.514393	0.27	-1.88897	0.08	-3.64386	0.11	-3.18442	0.153333	0.0834	0.048218	-4.37428	0.00114861	0.00798754	Yes
LINC00839	long intergenic non-protein coding RNA 839	10:42970991-42990784	7.62	2.92979	7.51	2.90881	7.04	2.81558	7.39	0.251529	0.35	-1.51457	0.21	-2.25154	0.51	-0.971431	0.356667	0.122565	0.0482634	-4.37293	0.000278203	0.00272586	Yes
TGFB1	transforming growth factor beta 1	19:41807492-41859816	30.6	4.93546	31.06	4.95699	31.54	4.97911	31.0667	0.383782	1.72	0.782409	1.46	0.545968	1.32	0.400538	1.5	0.165731	0.0482833	-4.37233	2.55081e-06	0.00014852	Yes
C12orf56	chromosome 12 open reading frame 56	12:64660217-64784972	1.01	0.0143553	0.38	-1.39593	1.3	0.378512	0.896667	0.384043	0.04	-4.64386	0.06	-4.05889	0.03	-5.05889	0.0433333	0.0124722	0.0483271	-4.37102	0.0022797	0.0137839	Yes
MGARP	mitochondria localized glutamic acid rich protein	4:140187317-140201492	18.71	4.22574	19.49	4.28466	16.69	4.06091	18.2967	1.17987	0.59	-0.761213	1	0	1.08	0.111031	0.89	0.214631	0.0486427	-4.36163	9.81428e-05	0.0013122	Yes
SCML1	sex comb on midleg like 1 (Drosophila)	X:17755588-17773105	35.66	5.15623	34.07	5.09043	34.06	5.09001	34.5967	0.751901	1.97	0.978196	1.2	0.263034	1.9	0.925999	1.69	0.347659	0.0488486	-4.35554	4.53481e-05	0.000786992	Yes
EDNRA	endothelin receptor type A	4:148402069-148466106	6.09	2.60644	5.79	2.53356	6.11	2.61117	5.99667	0.146363	0.29	-1.78588	0.27	-1.88897	0.32	-1.64386	0.293333	0.020548	0.0489161	-4.35355	5.36211e-07	7.13234e-05	Yes
WDR1	WD repeat domain 1	4:10075963-10118573	626.56	9.29131	639.54	9.32089	644.66	9.33239	636.92	7.618	34.96	5.12763	25.3	4.66107	33.38	5.06091	31.2133	4.23082	0.0490067	-4.35088	7.49372e-06	0.000268403	Yes
DLK2	delta like non-canonical Notch ligand 2	6:43418090-43424370	5.73	2.51854	6.31	2.65764	6.88	2.78241	6.30667	0.469491	0.3	-1.73697	0.28	-1.8365	0.35	-1.51457	0.31	0.0294392	0.0491543	-4.34654	3.68669e-06	0.000180961	Yes
PSME3	proteasome activator subunit 3	17:40976402-40995774	192.85	7.59134	188.44	7.55796	192.44	7.58826	191.243	1.98931	9.6	3.26303	7.81	2.96532	10.83	3.43696	9.41333	1.23996	0.0492218	-4.34456	6.01598e-06	0.000237402	Yes
RP11-150O12.1	N.A.	8:37278859-37411701	1.4	0.485427	1.63	0.704872	1.03	0.0426443	1.35333	0.247162	0.08	-3.64386	0.05	-4.32193	0.07	-3.8365	0.0666667	0.0124722	0.0492611	-4.34341	0.000101238	0.00134326	Yes
SRGAP2B	SLIT-ROBO Rho GTPase activating protein 2B	HG1287_PATCH:145601107-145781943	34.76	5.11936	40.53	5.34092	37.51	5.2292	37.6	2.35645	2.6	1.37851	0.98	-0.0291463	1.98	0.9855	1.85333	0.6674	0.0492908	-4.34254	0.000466198	0.00399966	Yes
SCRN1	secernin 1	7:29959719-30029905	123.47	6.94802	120.81	6.9166	122.35	6.93487	122.21	1.09044	7.37	2.88166	3.2	1.67807	7.51	2.90881	6.02667	1.99957	0.049314	-4.34186	0.00039545	0.00354152	Yes
GRB7	growth factor receptor bound protein 7	17:37894180-37903544	1.24	0.31034	1.15	0.201634	0.65	-0.621488	1.01333	0.259529	0.02	-5.64386	0.03	-5.05889	0.1	-3.32193	0.05	0.0355903	0.0493421	-4.34104	0.00359019	0.0200441	Yes
JDP2	Jun dimerization protein 2	14:75894419-75940814	47.97	5.58406	46.04	5.52482	45.72	5.51475	46.5767	0.993859	2.79	1.48027	1.25	0.321928	2.86	1.51602	2.3	0.743012	0.0493809	-4.3399	0.000350623	0.00323277	Yes
AK4	adenylate kinase 4	1:65613232-65697828	7.13	2.8339	7.35	2.87774	5.54	2.46989	6.67333	0.806405	0.29	-1.78588	0.33	-1.59946	0.37	-1.4344	0.33	0.0326599	0.0494505	-4.33787	1.22974e-05	0.000357866	Yes
COL27A1	collagen type XXVII alpha 1 chain	9:116917840-117074791	6.04	2.59455	5.59	2.48285	4.75	2.24793	5.46	0.534603	0.32	-1.64386	0.29	-1.78588	0.2	-2.32193	0.27	0.0509902	0.0494505	-4.33787	4.59335e-05	0.000793106	Yes
POMK	protein-O-mannose kinase	8:42948658-42978577	4.3	2.10434	4.83	2.27202	5.02	2.32769	4.71667	0.304667	0.16	-2.64386	0.27	-1.88897	0.27	-1.88897	0.233333	0.0518545	0.04947	-4.3373	7.35685e-05	0.00107957	Yes
ABL2	ABL proto-oncogene 2, non-receptor tyrosine kinase	1:179068462-179198819	44.7	5.4822	46.4	5.53605	44.7	5.4822	45.2667	0.801388	2.33	1.22033	2.18	1.12433	2.22	1.15056	2.24333	0.063421	0.0495582	-4.33473	2.21816e-08	2.62951e-05	Yes
LL22NC03-86G7.1	N.A.	22:22292609-22297799	1.48	0.565597	1.86	0.895303	1.5	0.584963	1.61333	0.174611	0.04	-4.64386	0.18	-2.47393	0.02	-5.64386	0.08	0.0711805	0.0495868	-4.3339	0.00633418	0.0323787	Yes
RP11-244F12.3	N.A.	15:63338233-63341586	1.22	0.286881	1.62	0.695994	1.39	0.475085	1.41	0.163911	0.1	-3.32193	0.06	-4.05889	0.05	-4.32193	0.07	0.0216025	0.0496454	-4.3322	0.000167648	0.00189301	Yes
C6orf211	N.A.	6:151773422-151791236	61.7	5.9472	64.52	6.01167	62.49	5.96555	62.9033	1.18778	3.96	1.9855	1.79	0.83996	3.62	1.85599	3.12333	0.952972	0.0496529	-4.33198	0.00026158	0.00260943	Yes
GNL3L	G protein nucleolar 3 like	X:54556644-54587504	14.33	3.84097	14.79	3.88655	15.91	3.99186	15.01	0.663526	0.91	-0.136062	0.44	-1.18442	0.89	-0.168123	0.746667	0.217	0.0497446	-4.32932	0.000222555	0.0023192	Yes
RCAN1	regulator of calcineurin 1	21:35885440-35987441	69.94	6.12805	71.07	6.15117	69.95	6.12825	70.32	0.530346	4.33	2.11437	2.35	1.23266	3.84	1.94111	3.50667	0.841995	0.0498673	-4.32576	8.47807e-05	0.00118649	Yes
ACO1	aconitase 1	9:32384618-32454767	80.71	6.33468	81.29	6.34501	79.25	6.30834	80.4167	0.858267	4.47	2.16027	3.55	1.82782	4.03	2.01078	4.01667	0.375707	0.0499482	-4.32342	1.49107e-06	0.000114921	Yes
GBP3	guanylate binding protein 3	1:89472349-89488577	9.71	3.27947	10.71	3.42089	9.98	3.31904	10.1333	0.422401	0.56	-0.836501	0.39	-1.35845	0.57	-0.810966	0.506667	0.0825967	0.05	-4.32193	1.88352e-05	0.000464631	Yes
DGKH	diacylglycerol kinase eta	13:42614176-42830714	4.76	2.25096	4.49	2.16672	4.55	2.18587	4.6	0.115758	0.25	-2	0.17	-2.55639	0.27	-1.88897	0.23	0.0432049	0.05	-4.32193	3.09272e-05	0.000615063	Yes
MMS22L	MMS22 like, DNA repair protein	6:97590037-97731093	39.42	5.30086	37.79	5.23993	38.77	5.27687	38.66	0.669975	2.2	1.1375	1.5	0.584963	2.1	1.07039	1.93333	0.309121	0.0500086	-4.32168	1.56594e-05	0.000414673	Yes
ZNF778	zinc finger protein 778	16:89284118-89295363	10.41	3.3799	8.63	3.10936	9.51	3.24945	9.51667	0.726697	0.47	-1.08927	0.57	-0.810966	0.39	-1.35845	0.476667	0.0736357	0.0500876	-4.3194	1.62731e-05	0.000425387	Yes
FGD4	FYVE, RhoGEF and PH domain containing 4	12:32552463-32798984	15.88	3.98914	17.25	4.10852	17.17	4.10182	16.7667	0.627818	0.93	-0.104697	0.58	-0.785875	1.01	0.0143553	0.84	0.186726	0.0500994	-4.31906	6.58589e-05	0.00100156	Yes
TACC1	transforming acidic coiled-coil containing protein 1	8:38585704-38710546	72.6	6.1819	72.38	6.17752	70.79	6.14547	71.9233	0.806405	3.75	1.90689	3.62	1.85599	3.46	1.79077	3.61	0.118603	0.0501923	-4.31639	2.74614e-08	2.6936e-05	Yes
TM7SF3	transmembrane 7 superfamily member 3	12:27126128-27167367	70.85	6.1467	64.8	6.01792	69.43	6.11749	68.36	2.58319	4.23	2.08066	2.56	1.35614	3.53	1.81967	3.44	0.684738	0.0503218	-4.31267	3.57622e-05	0.000672721	Yes
NAMPT	nicotinamide phosphoribosyltransferase	7:105888731-105926772	85.58	6.4192	81.79	6.35385	76.58	6.2589	81.3167	3.68945	4.72	2.23879	2.73	1.4489	4.87	2.28392	4.10667	0.975375	0.0505022	-4.30751	9.31714e-05	0.00126571	Yes
SLC35G1	solute carrier family 35 member G1	10:95653730-95715819	11.05	3.46597	11.67	3.54473	11.8	3.56071	11.5067	0.327244	0.72	-0.473931	0.53	-0.915936	0.5	-1	0.583333	0.0974109	0.0506952	-4.30201	1.28762e-05	0.000368447	Yes
RNF41	ring finger protein 41	12:56598285-56615717	120.63	6.91444	124.77	6.96313	121.62	6.92624	122.34	1.76516	7.22	2.852	4.19	2.06695	7.2	2.848	6.20333	1.42367	0.0507057	-4.30171	7.67289e-05	0.00111099	Yes
BCAS4	breast carcinoma amplified sequence 4	20:49411431-49493714	17.6	4.1375	18.61	4.21801	17.29	4.11187	17.8333	0.56358	0.95	-0.0740006	0.77	-0.37707	1	0	0.906667	0.0987702	0.0508411	-4.29786	3.56418e-06	0.000178186	Yes
LITAF	lipopolysaccharide induced TNF factor	16:11641853-11730237	43.13	5.43062	46.26	5.53169	44.5	5.47573	44.63	1.28112	2.54	1.34483	2.13	1.09085	2.16	1.11103	2.27667	0.186607	0.051012	-4.29302	9.86502e-07	9.51341e-05	Yes
GYG1	glycogenin 1	3:148709128-148745419	93.27	6.54334	90.94	6.50684	92.54	6.53201	92.25	0.973071	5.42	2.43829	3.27	1.70929	5.47	2.45154	4.72	1.02551	0.0511653	-4.28869	6.07998e-05	0.000950993	Yes
POLE4	DNA polymerase epsilon 4, accessory subunit	2:75185619-75197255	134.35	7.06985	123.66	6.95024	128.18	7.00203	128.73	4.38147	7.84	2.97085	4.73	2.24184	7.23	2.854	6.6	1.34554	0.0512701	-4.28574	4.63228e-05	0.000797677	Yes
TRIM38	tripartite motif containing 38	6:25963030-25987384	7.97	2.99458	8.19	3.03386	8.02	3.0036	8.06	0.094163	0.37	-1.4344	0.6	-0.736966	0.27	-1.88897	0.413333	0.138163	0.0512821	-4.2854	0.000200903	0.00215371	Yes
CSRP2	cysteine and glycine rich protein 2	12:77252495-77272840	118.16	6.8846	124.8	6.96347	118.01	6.88277	120.323	3.16607	7.52	2.91073	3.24	1.69599	7.78	2.95977	6.18	2.0816	0.0513616	-4.28317	0.000449208	0.00388621	Yes
RAC1P2	ras-related C3 botulinum toxin substrate 1 pseudogene 2	4:46725793-46726625	22.32	4.48027	17.68	4.14405	19.53	4.28762	19.8433	1.90719	1.6	0.678072	0.8	-0.321928	0.66	-0.599462	1.02	0.414085	0.0514027	-4.28201	0.000393307	0.00352721	Yes
WDR3	WD repeat domain 3	1:118472343-118509165	51.32	5.68145	51.64	5.69042	50.49	5.65793	51.15	0.48463	3.24	1.69599	1.83	0.871844	2.83	1.5008	2.63333	0.59219	0.0514826	-4.27977	6.45969e-05	0.000991621	Yes
DLGAP5	DLG associated protein 5	14:55614830-55658396	47.29	5.56346	48.28	5.59335	47.97	5.58406	47.8467	0.413468	2.77	1.46989	1.65	0.722466	2.97	1.57046	2.46333	0.580881	0.0514839	-4.27973	8.56898e-05	0.00119608	Yes
TFAP2C	transcription factor AP-2 gamma	20:55204358-55214339	1.68	0.748461	1.4	0.485427	1.38	0.464668	1.48667	0.136951	0.12	-3.05889	0.08	-3.64386	0.03	-5.05889	0.0766667	0.0368179	0.0515695	-4.27734	0.00171715	0.0110044	Yes
APOL6	apolipoprotein L6	22:36044442-36064456	1.93	0.948601	1.98	0.9855	2.1	1.07039	2.00333	0.0713364	0.1	-3.32193	0.11	-3.18442	0.1	-3.32193	0.103333	0.00471405	0.0515807	-4.27702	2.07005e-07	4.78373e-05	Yes
MISP	mitotic spindle positioning	19:751126-764319	1.84	0.879706	1.98	0.9855	1.8	0.847997	1.87333	0.0771722	0.1	-3.32193	0.08	-3.64386	0.11	-3.18442	0.0966667	0.0124722	0.0516014	-4.27645	7.23468e-06	0.000263454	Yes
APLF	aprataxin and PNKP like factor	2:68694693-68858004	3.44	1.78241	2.97	1.57046	3.64	1.86394	3.35	0.280832	0.15	-2.73697	0.3	-1.73697	0.07	-3.8365	0.173333	0.0953357	0.0517413	-4.27254	0.00181483	0.0114952	Yes
YIPF5	Yip1 domain family member 5	5:143537723-143550278	76.82	6.26341	69.63	6.12164	76.9	6.26491	74.45	3.40841	4.7	2.23266	2.41	1.26903	4.46	2.15704	3.85667	1.02763	0.0518021	-4.27085	0.000158219	0.00182124	Yes
MYBL1	MYB proto-oncogene like 1	8:67474410-67526482	35.65	5.15583	36.46	5.18824	38.23	5.25663	36.78	1.07731	2.08	1.05658	1.36	0.443607	2.28	1.18903	1.90667	0.395081	0.0518398	-4.2698	4.92902e-05	0.000830458	Yes
CTD-2006C1.6	N.A.	19:11759179-11763692	1.5	0.584963	2.43	1.28096	2.43	1.28096	2.12	0.438406	0.15	-2.73697	0.07	-3.8365	0.11	-3.18442	0.11	0.0326599	0.0518868	-4.26849	0.00040218	0.00358401	Yes
SOCS7	suppressor of cytokine signaling 7	HG745_PATCH:36508111-36556020	11.07	3.46858	7.98	2.99639	7.15	2.83794	8.73333	1.68666	0.51	-0.971431	0.36	-1.47393	0.49	-1.02915	0.453333	0.0664998	0.0519084	-4.26789	6.65248e-05	0.0010076	Yes
NUAK1	NUAK family kinase 1	12:106457118-106533811	5.63	2.49313	6.15	2.62059	7.86	2.97453	6.54667	0.952622	0.31	-1.68966	0.37	-1.4344	0.34	-1.55639	0.34	0.0244949	0.0519348	-4.26715	1.24017e-05	0.00035914	Yes
ITPRIPL2	inositol 1,4,5-trisphosphate receptor interacting protein like 2	16:19125254-19132946	5.42	2.43829	5.47	2.45154	5.66	2.5008	5.51667	0.103387	0.34	-1.55639	0.11	-3.18442	0.41	-1.2863	0.286667	0.128149	0.0519637	-4.26635	0.00165685	0.0106951	Yes
HYOU1	hypoxia up-regulated 1	HG299_PATCH:118914898-118927912	131.6	7.04002	136.7	7.09487	134.04	7.06652	134.113	2.08271	7.7	2.94486	5.26	2.39506	7.97	2.99458	6.97667	1.21886	0.0520207	-4.26477	2.41441e-05	0.000533618	Yes
CCDC134	coiled-coil domain containing 134	22:42196683-42222303	8.07	3.01257	8.56	3.09761	7.78	2.95977	8.13667	0.321904	0.42	-1.25154	0.39	-1.35845	0.46	-1.12029	0.423333	0.0286744	0.0520279	-4.26457	7.29509e-07	8.18367e-05	Yes
METRNL	meteorin like, glial cell differentiation regulator	17:81037567-81052864	37.5	5.22882	41.14	5.36247	42.04	5.39369	40.2267	1.96274	2.46	1.29866	1.21	0.275007	2.61	1.38405	2.09333	0.627606	0.0520384	-4.26428	0.000270515	0.00267381	Yes
CCNYL1	cyclin Y like 1	2:208576264-208626563	21.81	4.44692	23.31	4.54288	22.94	4.51979	22.6867	0.638035	1.3	0.378512	0.77	-0.37707	1.48	0.565597	1.18333	0.301367	0.0521599	-4.26092	0.000118246	0.00149126	Yes
GMPPB	GDP-mannose pyrophosphorylase B	3:49754277-49761384	26.69	4.73823	27.25	4.76818	28.53	4.83441	27.49	0.770108	1.74	0.799087	1.54	0.62293	1.03	0.0426443	1.43667	0.298924	0.0522614	-4.25811	4.87766e-05	0.00082421	Yes
MB21D1	Mab-21 domain containing 1	6:74123238-74161999	14.15	3.82273	13.57	3.76235	13.79	3.78555	13.8367	0.239072	0.83	-0.268817	0.48	-1.05889	0.86	-0.217591	0.723333	0.172498	0.0522766	-4.25769	9.4273e-05	0.00127342	Yes
ATP6V1E2	ATPase H+ transporting V1 subunit E2	2:46717889-46769696	4.98	2.31615	5.09	2.34767	5.8	2.53605	5.29	0.36341	0.46	-1.12029	0.08	-3.64386	0.29	-1.78588	0.276667	0.155421	0.0522999	-4.25705	0.00377812	0.0208774	Yes
RASSF3	Ras association domain family member 3	12:65004293-65091347	17.13	4.09845	18.32	4.19535	20.51	4.35826	18.6533	1.39987	1.06	0.0840643	0.97	-0.0439433	0.9	-0.152003	0.976667	0.0654896	0.0523588	-4.25542	1.97321e-06	0.000131486	Yes
TYMS	thymidylate synthetase	18:657604-673578	317.13	8.30893	321.59	8.32908	311.88	8.28485	316.867	3.96846	22.55	4.49506	5.6	2.48543	21.64	4.43563	16.5967	7.78469	0.0523774	-4.25491	0.0024188	0.0144675	Yes
SLC7A5P2	solute carrier family 7 member 5 pseudogene 2	16:21531151-21531686	3.64	1.86394	7.88	2.9782	7.13	2.8339	6.21667	1.84753	0.41	-1.2863	0.22	-2.18442	0.35	-1.51457	0.326667	0.0793025	0.0525469	-4.25025	0.000669718	0.00525059	Yes
RNASEH1	ribonuclease H1	2:3592383-3606206	31.02	4.95513	31.12	4.95977	31.59	4.9814	31.2433	0.248507	2.02	1.01436	0.98	-0.0291463	1.93	0.948601	1.64333	0.470484	0.0525979	-4.24885	0.00021456	0.00225803	Yes
COCH	cochlin	14:31343720-31364271	42.86	5.42156	43.3	5.4363	42.12	5.39643	42.76	0.486895	2.66	1.41143	1.75	0.807355	2.35	1.23266	2.25333	0.377742	0.0526972	-4.24613	1.85732e-05	0.000460018	Yes
ERAP1	endoplasmic reticulum aminopeptidase 1	5:96096521-96143803	25.59	4.67751	27.7	4.79181	27.26	4.76871	26.85	0.908882	1.72	0.782409	0.71	-0.494109	1.83	0.871844	1.42	0.50405	0.0528864	-4.24096	0.000595735	0.0048002	Yes
TAGLN	transgelin	11:117070037-117075498	2129.78	11.0565	2156.88	11.0747	2077.74	11.0208	2121.47	32.8392	118.93	6.89397	104.09	6.70169	113.69	6.82896	112.237	6.14495	0.0529052	-4.24045	2.18839e-07	4.8427e-05	Yes
AC007620.3	N.A.	3:179114749-179116979	20.96	4.38957	19.69	4.29939	21.72	4.44095	20.79	0.837417	1.34	0.422233	0.38	-1.39593	1.58	0.659925	1.1	0.518459	0.0529101	-4.24031	0.00232907	0.0140384	Yes
RP11-27I1.4	N.A.	9:123555829-123561848	9.97	3.31759	10.91	3.44758	12.16	3.60407	11.0133	0.897045	0.78	-0.358454	0.51	-0.971431	0.46	-1.12029	0.583333	0.140554	0.0529661	-4.23879	6.59395e-05	0.00100181	Yes
ITPRIPL1	inositol 1,4,5-trisphosphate receptor interacting protein-like 1	2:96991069-96994091	8.74	3.12763	8.84	3.14405	9.4	3.23266	8.99333	0.29044	0.45	-1.152	0.34	-1.55639	0.64	-0.643856	0.476667	0.123918	0.0530022	-4.2378	8.68151e-05	0.00120585	Yes
TMPPE	transmembrane protein with metallophosphoesterase domain	3:33131913-33138293	0.67	-0.577767	0.9	-0.152003	0.69	-0.535332	0.753333	0.10403	0.01	-6.64386	0.02	-5.64386	0.09	-3.47393	0.04	0.0355903	0.0530973	-4.23522	0.00692731	0.0350156	Yes
DUSP1	dual specificity phosphatase 1	5:172195093-172198198	193.06	7.59291	200.17	7.64508	195.38	7.61014	196.203	2.96045	12.33	3.6241	6.2	2.63227	12.76	3.67356	10.43	2.99621	0.0531591	-4.23354	0.000222539	0.0023192	Yes
ABRACL	ABRA C-terminal like	6:139349819-139364439	72.19	6.17373	66.51	6.0555	67.25	6.07146	68.65	2.52132	3.19	1.67356	4.27	2.09424	3.54	1.82375	3.66667	0.449914	0.053411	-4.22672	5.05356e-06	0.000218859	Yes
RPL39L	ribosomal protein L39 like	3:186838736-186898696	85.81	6.42307	93.87	6.55259	91.28	6.51223	90.32	3.35977	5.92	2.5656	2.34	1.22651	6.22	2.63691	4.82667	1.7626	0.0534396	-4.22595	0.000697418	0.00543384	Yes
EIF2S2P4	eukaryotic translation initiation factor 2 subunit 2 beta pseudogene 4	2:171608221-171609562	3.11	1.63691	5.76	2.52607	5.91	2.56316	4.92667	1.28604	0.37	-1.4344	0.05	-4.32193	0.37	-1.4344	0.263333	0.150849	0.0534506	-4.22565	0.0100492	0.0483365	Yes
TAP2	transporter 2, ATP binding cassette subfamily B member	HSCHR6_MHC_DBB:32767739-32784536	36.84	5.2032	35.61	5.15421	34.33	5.1014	35.5933	1.02477	2.22	1.15056	1.21	0.275007	2.28	1.18903	1.90333	0.490872	0.0534744	-4.22501	0.000139868	0.00167473	Yes
TCF7	transcription factor 7	5:133450402-133487556	3.7	1.88753	4.47	2.16027	5.66	2.5008	4.61	0.806267	0.21	-2.25154	0.3	-1.73697	0.23	-2.12029	0.246667	0.0385861	0.0535069	-4.22413	5.67253e-05	0.000906052	Yes
SECTM1	secreted and transmembrane 1	17:80278900-80291950	2.84	1.50589	2.11	1.07724	2.52	1.33342	2.49	0.298775	0.13	-2.94342	0.06	-4.05889	0.21	-2.25154	0.133333	0.0612826	0.0535475	-4.22304	0.00125415	0.00855343	Yes
KIAA0101	N.A.	15:64657193-64679886	374.92	8.55044	339.39	8.4068	314.51	8.29696	342.94	24.7897	20.12	4.33056	16.9	4.07895	18.13	4.18031	18.3833	1.32671	0.0536051	-4.22149	2.16564e-06	0.000136291	Yes
GIPC3	GIPC PDZ domain containing family member 3	19:3585551-3593539	1.29	0.367371	1.19	0.250962	1.25	0.321928	1.24333	0.0410961	0.08	-3.64386	0.07	-3.8365	0.05	-4.32193	0.0666667	0.0124722	0.0536193	-4.2211	3.17822e-05	0.000624755	Yes
SLC12A2	solute carrier family 12 member 2	5:127419458-127525380	12.51	3.64501	12.48	3.64155	12.28	3.61824	12.4233	0.102089	0.8	-0.321928	0.46	-1.12029	0.74	-0.434403	0.666667	0.148174	0.0536625	-4.21994	6.9135e-05	0.00103463	Yes
RPS6KA1	ribosomal protein S6 kinase A1	1:26856252-26901521	16.15	4.01346	16.31	4.02768	17.46	4.12598	16.64	0.583495	0.69	-0.535332	1.04	0.0565835	0.95	-0.0740006	0.893333	0.148399	0.0536859	-4.21931	2.05629e-05	0.000488279	Yes
MBP	myelin basic protein	18:74690783-74845639	20.2	4.33628	20.98	4.39094	21.9	4.45286	21.0267	0.694806	0.83	-0.268817	2.08	1.05658	0.48	-1.05889	1.13	0.68678	0.0537413	-4.21783	0.00191725	0.0120006	Yes
NUDCD1	NudC domain containing 1	8:110253148-110346614	60.76	5.92505	58.53	5.8711	59.67	5.89893	59.6533	0.91047	3.53	1.81967	2.24	1.1635	3.85	1.94486	3.20667	0.695909	0.053755	-4.21746	6.22144e-05	0.000966248	Yes
SPAG1	sperm associated antigen 1	8:101170134-101271506	10.4	3.37851	11.05	3.46597	11.84	3.5656	11.0967	0.588803	0.96	-0.0588937	0.26	-1.94342	0.57	-0.810966	0.596667	0.286395	0.0537699	-4.21706	0.00131827	0.0088993	Yes
AC073046.25	N.A.	2:74212259-74213470	4.71	2.23573	4.13	2.04614	5.84	2.54597	4.89333	0.710039	0.41	-1.2863	0.19	-2.39593	0.19	-2.39593	0.263333	0.103709	0.0538147	-4.21586	0.000413643	0.00366188	Yes
XRCC3	X-ray repair cross complementing 3	14:104163946-104181841	123.42	6.94743	119.16	6.89676	122.4	6.93546	121.66	1.81615	7.92	2.9855	4.27	2.09424	7.51	2.90881	6.56667	1.63259	0.0539756	-4.21155	0.000117225	0.00148194	Yes
RGS5	regulator of G protein signaling 5	1:163080911-163291577	95.96	6.58436	82.89	6.37313	90.54	6.50048	89.7967	5.36163	4.06	2.02148	6.47	2.69377	4.02	2.0072	4.85	1.14563	0.0540109	-4.21061	5.49221e-05	0.000888325	Yes
L2HGDH	L-2-hydroxyglutarate dehydrogenase	14:50704281-50779266	16.13	4.01167	16.31	4.02768	14.58	3.86592	15.6733	0.776588	1.19	0.250962	0.67	-0.577767	0.68	-0.556393	0.846667	0.242808	0.0540196	-4.21037	0.000104865	0.00137616	Yes
WNT5B	Wnt family member 5B	12:1639057-1756409	20.51	4.35826	19.46	4.28244	18.3	4.19377	19.4233	0.902601	0.9	-0.152003	1.4	0.485427	0.85	-0.234465	1.05	0.248328	0.0540587	-4.20933	5.28148e-05	0.000869061	Yes
UGCG	UDP-glucose ceramide glucosyltransferase	9:114659046-114697649	106.84	6.73931	106.98	6.7412	109.4	6.77347	107.74	1.17519	5.55	2.47249	6.67	2.73769	5.26	2.39506	5.82667	0.607966	0.0540808	-4.20874	2.2404e-06	0.000137697	Yes
ARHGEF16	Rho guanine nucleotide exchange factor 16	1:3370990-3397677	4.81	2.26604	4.25	2.08746	3.87	1.95233	4.31	0.386092	0.18	-2.47393	0.2	-2.32193	0.32	-1.64386	0.233333	0.0618241	0.0541377	-4.20722	9.648e-05	0.00129717	Yes
UTRN	utrophin	6:144606837-145174170	29.43	4.87922	28.76	4.84599	29.12	4.86394	29.1033	0.27378	1.73	0.790772	1.46	0.545968	1.54	0.62293	1.57667	0.113235	0.0541748	-4.20623	5.38696e-07	7.13234e-05	Yes
ECHDC3	enoyl-CoA hydratase domain containing 3	10:11784365-11806069	9.04	3.17632	8.72	3.12433	8.62	3.10769	8.79333	0.179134	0.49	-1.02915	0.43	-1.21759	0.51	-0.971431	0.476667	0.0339935	0.0542077	-4.20536	6.75769e-07	7.85842e-05	Yes
SLC12A6	solute carrier family 12 member 6	15:34525460-34630261	9.03	3.17473	9.92	3.31034	10.36	3.37295	9.77	0.553233	0.69	-0.535332	0.46	-1.12029	0.44	-1.18442	0.53	0.113431	0.0542477	-4.20429	3.90007e-05	0.00071056	Yes
HFE	hemochromatosis	6:26087509-26098571	3.32	1.73118	5.1	2.3505	3.17	1.66448	3.86333	0.876597	0.29	-1.78588	0.11	-3.18442	0.23	-2.12029	0.21	0.0748331	0.0543572	-4.20138	0.000839878	0.00626417	Yes
DNA2	DNA replication helicase/nuclease 2	10:70173821-70231879	23.02	4.52482	24.72	4.62761	23.74	4.56925	23.8267	0.696722	1.45	0.536053	1	0	1.45	0.536053	1.3	0.212132	0.0545607	-4.19599	2.01895e-05	0.000482477	Yes
HSPA13	heat shock protein family A (Hsp70) member 13	21:15743436-15755805	79.59	6.31452	78.07	6.2867	77.91	6.28374	78.5233	0.75707	4.84	2.27501	3.56	1.83188	4.47	2.16027	4.29	0.537835	0.0546334	-4.19407	5.9858e-06	0.000237024	Yes
ANLN	anillin actin binding protein	7:36429415-36493400	116.18	6.86022	114.39	6.83782	113.86	6.83112	114.81	0.992606	8.11	3.0197	3.22	1.68706	7.49	2.90497	6.27333	2.17382	0.054641	-4.19387	0.000541509	0.00446221	Yes
CAPZA2	capping actin protein of muscle Z-line alpha subunit 2	7:116451124-116562103	168.89	7.39994	166.97	7.38345	172.43	7.42987	169.43	2.2615	10.85	3.43962	7.08	2.82375	9.87	3.30305	9.26667	1.59713	0.0546932	-4.1925	2.3043e-05	0.000520636	Yes
SGTB	small glutamine rich tetratricopeptide repeat containing beta	5:64961755-65018862	22.62	4.49953	22.66	4.50208	22.37	4.48349	22.55	0.128323	1.51	0.594549	0.67	-0.577767	1.52	0.604071	1.23333	0.398358	0.0546933	-4.19249	0.000398292	0.0035598	Yes
HOXB2	homeobox B2	17:46618256-46623441	10.69	3.41819	11.03	3.46336	12.79	3.67694	11.5033	0.920338	0.61	-0.713119	0.68	-0.556393	0.6	-0.736966	0.63	0.0355903	0.0547667	-4.19056	1.7811e-06	0.000125417	Yes
CELSR1	cadherin EGF LAG seven-pass G-type receptor 1	22:46756731-46933067	7.97	2.99458	8.94	3.16027	8.45	3.07895	8.45333	0.396008	0.31	-1.68966	0.79	-0.340075	0.29	-1.78588	0.463333	0.231132	0.0548107	-4.1894	0.000752725	0.00576026	Yes
E2F3	E2F transcription factor 3	6:20402398-20493941	26.73	4.74039	24.91	4.63865	25.49	4.67186	25.71	0.759122	1.41	0.495695	1.33	0.411426	1.49	0.575312	1.41	0.0653197	0.0548425	-4.18856	1.91309e-07	4.68326e-05	Yes
MAP1LC3B	microtubule associated protein 1 light chain 3 beta	16:87417601-87438385	369.7	8.53021	371.69	8.53796	376.18	8.55528	372.523	2.71028	23.01	4.52419	16.59	4.05224	21.7	4.43962	20.4333	2.76977	0.0548512	-4.18833	8.54747e-06	0.000288274	Yes
RP11-288H12.4	N.A.	6:160529406-160532536	3.75	1.90689	4.24	2.08406	4.04	2.01436	4.01	0.201163	0.17	-2.55639	0.22	-2.18442	0.27	-1.88897	0.22	0.0408248	0.0548628	-4.18803	2.99664e-05	0.000604274	Yes
CHORDC1	cysteine and histidine rich domain containing 1	11:89934328-89956532	111.48	6.80064	110.1	6.78267	110.52	6.78816	110.7	0.577581	6.05	2.59694	6.22	2.63691	5.96	2.57531	6.07667	0.107806	0.0548931	-4.18723	2.44326e-09	9.09139e-06	Yes
PSMB8	proteasome subunit beta 8	HSCHR6_MHC_DBB:32786475-32790461	74.34	6.21607	71.62	6.16229	69.96	6.12846	71.9733	1.8055	3.53	1.81967	3.93	1.97453	4.41	2.14078	3.95667	0.359753	0.0549741	-4.18511	1.65772e-06	0.000123128	Yes
GFOD1	glucose-fructose oxidoreductase domain containing 1	6:13358062-13487894	2.35	1.23266	2.8	1.48543	3.03	1.59932	2.72667	0.28241	0.16	-2.64386	0.12	-3.05889	0.17	-2.55639	0.15	0.0216025	0.0550122	-4.1841	2.45109e-05	0.00053802	Yes
OSBPL3	oxysterol binding protein like 3	7:24836158-25021253	11.65	3.54226	12.21	3.60999	13.15	3.71699	12.3367	0.618888	0.44	-1.18442	0.54	-0.888969	1.06	0.0840643	0.68	0.271784	0.0551202	-4.18127	0.000376309	0.003406	Yes
SH3KBP1	SH3 domain containing kinase binding protein 1	X:19552093-19905719	19.33	4.27277	20.23	4.33842	20.82	4.3799	20.1267	0.612663	1.39	0.475085	1.05	0.0703893	0.89	-0.168123	1.11	0.208487	0.0551507	-4.18048	2.48402e-05	0.000540322	Yes
AGFG1	ArfGAP with FG repeats 1	2:228336868-228425930	148.78	7.21704	140.15	7.13083	142.86	7.15846	143.93	3.60351	9.95	3.3147	3.8	1.926	10.07	3.33199	7.94	2.92783	0.0551657	-4.18008	0.000762084	0.00581995	Yes
STARD4	StAR related lipid transfer domain containing 4	5:110831731-110848288	13.27	3.7301	12.94	3.69377	13.26	3.72901	13.1567	0.153261	0.78	-0.358454	0.53	-0.915936	0.87	-0.200913	0.726667	0.143836	0.0552318	-4.17836	4.18127e-05	0.000744881	Yes
NARS	asparaginyl-tRNA synthetase	18:55267888-55289445	421.36	8.71891	418.98	8.71074	428.25	8.74231	422.863	3.93092	25.65	4.68089	18.7	4.22497	25.74	4.68594	23.3633	3.29768	0.0552503	-4.17787	1.0571e-05	0.000326586	Yes
DOCK10	dedicator of cytokinesis 10	2:225629807-225907162	9.23	3.20633	8.82	3.14078	11.69	3.5472	9.91333	1.26739	0.33	-1.59946	0.5	-1	0.82	-0.286304	0.55	0.203142	0.0554808	-4.17187	0.000439823	0.00382736	Yes
KIF23	kinesin family member 23	15:69706585-69740764	102.2	6.67525	102.29	6.67652	105.09	6.71548	103.193	1.34165	6.88	2.78241	2.95	1.56071	7.35	2.87774	5.72667	1.97275	0.0554945	-4.17151	0.00054198	0.00446418	Yes
ABHD5	abhydrolase domain containing 5	3:43731605-43775863	22.68	4.50335	23.9	4.57894	20.37	4.34837	22.3167	1.46384	1.18	0.238787	1.19	0.250962	1.35	0.432959	1.24	0.0778888	0.0555639	-4.16971	1.44613e-06	0.000113669	Yes
HCN2	hyperpolarization activated cyclic nucleotide gated potassium and sodium channel 2	19:589893-617159	2.58	1.36737	2.3	1.20163	2.49	1.31615	2.45667	0.116714	0.07	-3.8365	0.17	-2.55639	0.17	-2.55639	0.136667	0.0471405	0.0556309	-4.16797	0.000570654	0.00464463	Yes
C22orf23	chromosome 22 open reading frame 23	22:38339528-38349676	3.81	1.92979	4.4	2.1375	4.55	2.18587	4.25333	0.319409	0.2	-2.32193	0.26	-1.94342	0.25	-2	0.236667	0.0262467	0.0556426	-4.16767	7.90628e-06	0.000275827	Yes
FBN1	fibrillin 1	15:48700503-48938046	70.71	6.14384	73.69	6.2034	77.24	6.27128	73.88	2.66924	4.72	2.23879	3.22	1.68706	4.43	2.14731	4.12333	0.649632	0.0558112	-4.1633	1.80408e-05	0.000451982	Yes
CHRNA5	cholinergic receptor nicotinic alpha 5 subunit	15:78857862-78887611	13.84	3.79077	14.08	3.81558	14.67	3.8748	14.1967	0.348744	0.73	-0.454032	0.7	-0.514573	0.95	-0.0740006	0.793333	0.111455	0.0558817	-4.16148	7.5574e-06	0.000269017	Yes
LAMP1	lysosomal associated membrane protein 1	13:113951556-113977987	338.15	8.40152	340.38	8.411	346.47	8.43659	341.667	3.51636	20.71	4.37226	16.62	4.05485	19.96	4.31904	19.0967	1.77783	0.0558927	-4.1612	1.88032e-06	0.000127681	Yes
ERCC4	ERCC excision repair 4, endonuclease catalytic subunit	16:14014014-14046202	11.93	3.57652	11.39	3.5097	11	3.45943	11.44	0.381314	0.65	-0.621488	0.52	-0.943416	0.75	-0.415037	0.64	0.094163	0.0559441	-4.15987	1.20157e-05	0.000352376	Yes
PNPO	pyridoxamine 5'-phosphate oxidase	17:46018872-46025654	22.51	4.49249	19.24	4.26604	19.89	4.31397	20.5467	1.41342	1.45	0.536053	0.66	-0.599462	1.34	0.422233	1.15	0.34938	0.0559701	-4.1592	0.000323104	0.00303968	Yes
ZNF385B	zinc finger protein 385B	2:180306709-180726232	0.38	-1.39593	0.6	-0.736966	0.27	-1.88897	0.416667	0.137194	0.02	-5.64386	0.02	-5.64386	0.03	-5.05889	0.0233333	0.00471405	0.056	-4.15843	0.000443501	0.0038501	Yes
TGFA	transforming growth factor alpha	HG953_PATCH:70674412-70781325	1.12	0.163499	1.33	0.411426	1.47	0.555816	1.30667	0.143836	0.11	-3.18442	0.04	-4.64386	0.07	-3.8365	0.0733333	0.0286744	0.0561224	-4.15528	0.000619349	0.004947	Yes
KDELR3	KDEL endoplasmic reticulum protein retention receptor 3	22:38864067-38879452	13.12	3.7137	13.34	3.73769	12.84	3.68257	13.1	0.204613	0.71	-0.494109	0.85	-0.234465	0.65	-0.621488	0.736667	0.0837987	0.0562341	-4.15241	3.48059e-06	0.000175901	Yes
PPAP2C	N.A.	19:281040-291393	19.83	4.30961	22.36	4.48285	18.12	4.17951	20.1033	1.74173	1.17	0.226509	1.05	0.0703893	1.18	0.238787	1.13333	0.0590668	0.0563754	-4.14879	2.29815e-06	0.000140201	Yes
SAMD4A	sterile alpha motif domain containing 4A	14:55033815-55260033	30.78	4.94392	31.52	4.9782	30.23	4.91791	30.8433	0.528541	1.95	0.963474	1.24	0.31034	2.03	1.02148	1.74	0.355059	0.0564141	-4.1478	5.25967e-05	0.000866706	Yes
SLC16A1-AS1	SLC16A1 antisense RNA 1	1:113499037-113542118	15.51	3.95513	15.43	3.94767	15.29	3.93452	15.41	0.0909212	0.8	-0.321928	0.65	-0.621488	1.17	0.226509	0.873333	0.21853	0.0566732	-4.14119	7.27212e-05	0.00107013	Yes
TIPARP	TCDD inducible poly(ADP-ribose) polymerase	3:156391024-156424559	213.21	7.73613	214.81	7.74692	213.63	7.73897	213.883	0.677315	13.67	3.77294	10.94	3.45154	11.82	3.56316	12.1433	1.13773	0.0567755	-4.13859	1.59987e-06	0.000121139	Yes
ZNF560	zinc finger protein 560	19:9577183-9609283	2.51	1.32769	2.67	1.41684	2.2	1.1375	2.46	0.195107	0.07	-3.8365	0.07	-3.8365	0.28	-1.8365	0.14	0.0989949	0.0569106	-4.13516	0.00266216	0.0156552	Yes
NDC80	NDC80, kinetochore complex component	18:2571510-2616634	145.2	7.1819	143.92	7.16912	141.37	7.14333	143.497	1.59199	8.84	3.14405	8.03	3.0054	7.68	2.94111	8.18333	0.485821	0.057028	-4.13218	2.82836e-07	5.42867e-05	Yes
PKD1P5	polycystin 1, transient receptor potential channel interacting pseudogene 5	16:18458147-18495797	18.55	4.21335	21.19	4.40531	19.03	4.2502	19.59	1.14822	1.37	0.454176	0.64	-0.643856	1.35	0.432959	1.12	0.339509	0.057172	-4.12855	0.000330995	0.00309586	Yes
VIM-AS1	VIM antisense RNA 1	10:17256238-17271984	1.4	0.485427	1.32	0.400538	1.3	0.378512	1.34	0.0432049	0.12	-3.05889	0.04	-4.64386	0.07	-3.8365	0.0766667	0.0329983	0.0572139	-4.12749	0.000742631	0.00570532	Yes
GNPNAT1	glucosamine-phosphate N-acetyltransferase 1	14:53241912-53258386	60.11	5.90953	60.27	5.91337	58.69	5.87504	59.69	0.710117	3.54	1.82375	3.66	1.87184	3.06	1.61353	3.42	0.25923	0.057296	-4.12542	8.53231e-07	8.80442e-05	Yes
APBB2	amyloid beta precursor protein binding family B member 2	4:40812044-41218731	45.35	5.50303	44.38	5.47184	47.17	5.5598	45.6333	1.1565	2.55	1.3505	2.49	1.31615	2.81	1.49057	2.61667	0.138884	0.0573411	-4.12429	2.54571e-07	5.21537e-05	Yes
CENPL	centromere protein L	1:173768688-173793858	24.79	4.63169	25.84	4.69153	24.48	4.61353	25.0367	0.58197	1.71	0.773996	1.23	0.298658	1.37	0.454176	1.43667	0.20155	0.0573825	-4.12325	8.24182e-06	0.00028292	Yes
F2RL2	coagulation factor II thrombin receptor like 2	5:75911307-75919259	13.53	3.75809	13.75	3.78136	14.53	3.86096	13.9367	0.429056	0.7	-0.514573	0.92	-0.120294	0.78	-0.358454	0.8	0.0909212	0.0574025	-4.12274	4.07938e-06	0.000193112	Yes
MITF	melanogenesis associated transcription factor	3:69788586-70017488	11.23	3.48929	11.73	3.55213	11.18	3.48285	11.38	0.248328	0.64	-0.643856	0.49	-1.02915	0.83	-0.268817	0.653333	0.139124	0.0574107	-4.12254	4.67797e-05	0.000803066	Yes
DAB2	DAB2, clathrin adaptor protein	5:39371780-39462402	63.32	5.98459	62.85	5.97384	63.86	5.99684	63.3433	0.412661	3.77	1.91456	3.22	1.68706	3.92	1.97085	3.63667	0.300925	0.057412	-4.1225	1.18104e-06	0.00010382	Yes
HLA-C	major histocompatibility complex, class I, C	HSCHR6_MHC_DBB:31228737-31232108	351.61	8.45783	349.07	8.44737	345.64	8.43313	348.773	2.44625	25.1	4.64962	10.6	3.40599	24.38	4.60763	20.0267	6.67214	0.0574203	-4.1223	0.000489845	0.00414832	Yes
RP11-402L6.1	N.A.	3:132964950-132976032	4.35	2.12102	4.41	2.14078	4.28	2.09761	4.34667	0.0531246	0.36	-1.47393	0.12	-3.05889	0.27	-1.88897	0.25	0.0989949	0.0575153	-4.11991	0.000852831	0.0063338	Yes
RAB43P1	RAB43 pseudogene 1	16:46660316-46660904	6.64	2.73118	6.78	2.76129	6.92	2.79077	6.78	0.11431	0.24	-2.05889	0.16	-2.64386	0.77	-0.37707	0.39	0.270678	0.0575221	-4.11974	0.00280258	0.0163532	Yes
FBLN2	fibulin 2	3:13573824-13679922	55.44	5.79286	56.45	5.8189	55.25	5.7879	55.7133	0.526646	2.71	1.43829	3.87	1.95233	3.04	1.60407	3.20667	0.488012	0.0575565	-4.11888	1.07951e-05	0.000332089	Yes
C12orf49	chromosome 12 open reading frame 49	12:117153593-117175875	31.28	4.96717	32.93	5.04133	35.3	5.1416	33.17	1.64991	2.8	1.48543	1.39	0.475085	1.54	0.62293	1.91	0.632297	0.0575822	-4.11823	0.000194401	0.00210399	Yes
CORO1C	coronin 1C	12:109038885-109125372	331.2	8.37156	318.59	8.31556	326.01	8.34877	325.267	5.17477	22.08	4.46467	12.67	3.66334	21.6	4.43296	18.7833	4.32722	0.0577475	-4.1141	9.2783e-05	0.00126275	Yes
ADAMTS5	ADAM metallopeptidase with thrombospondin type 1 motif 5	21:28290231-28338832	0.9	-0.152003	0.98	-0.0291463	0.89	-0.168123	0.923333	0.0402768	0.08	-3.64386	0.02	-5.64386	0.06	-4.05889	0.0533333	0.0249444	0.0577617	-4.11374	0.00208831	0.012865	Yes
PRIM2	primase (DNA) subunit 2	6:57179603-57513375	49.68	5.63459	50.16	5.64847	48.74	5.60703	49.5267	0.589765	3.41	1.76977	1.93	0.948601	3.25	1.70044	2.86333	0.663191	0.057814	-4.11244	9.39078e-05	0.00127117	Yes
RBPMS	RNA binding protein with multiple splicing	8:30241944-30429778	102.51	6.67962	110.79	6.79168	106.94	6.74066	106.747	3.38306	4.14	2.04963	9.84	3.29866	4.55	2.18587	6.17667	2.59577	0.0578629	-4.11122	0.00044071	0.00383209	Yes
MAPK1IP1L	mitogen-activated protein kinase 1 interacting protein 1 like	14:55518349-55536910	168.73	7.39857	176.94	7.46712	177.51	7.47176	174.393	4.01134	10.78	3.43029	6.78	2.76129	12.75	3.67243	10.1033	2.48377	0.0579342	-4.10944	0.000109168	0.00140907	Yes
EPS8L1	EPS8 like 1	HSCHR19LRC_COX2_CTG1:55246108-55262011	4.97	2.31325	4.41	2.14078	4.25	2.08746	4.54333	0.308689	0.1	-3.32193	0.29	-1.78588	0.4	-1.32193	0.263333	0.123918	0.0579604	-4.10879	0.00206857	0.0127597	Yes
SPCS2P4	signal peptidase complex subunit 2 pseudogene 4	1:28421582-28422933	24.88	4.63691	25.39	4.66619	20.86	4.38267	23.71	2.02598	1.7	0.765535	0.92	-0.120294	1.51	0.594549	1.37667	0.332098	0.0580627	-4.10624	0.000131059	0.00160117	Yes
RP11-54A9.1	N.A.	12:76653619-76698911	16.56	4.04963	14.77	3.8846	17.78	4.15218	16.37	1.23615	0.93	-0.104697	0.99	-0.0144996	0.94	-0.0892673	0.953333	0.0262467	0.0582366	-4.10193	9.95574e-07	9.51341e-05	Yes
NPTX1	neuronal pentraxin 1	17:78440948-78451643	4.3	2.10434	4.5	2.16993	4.59	2.19849	4.46333	0.121198	0.38	-1.39593	0.09	-3.47393	0.31	-1.68966	0.26	0.123558	0.0582524	-4.10154	0.00260432	0.0153797	Yes
SGK223	N.A.	8:8175258-8244008	4.65	2.21723	4.53	2.17951	4.89	2.28983	4.69	0.149666	0.21	-2.25154	0.29	-1.78588	0.32	-1.64386	0.273333	0.046428	0.05828	-4.10085	2.47171e-05	0.000540084	Yes
C4orf22	chromosome 4 open reading frame 22	4:81256874-81884910	3.13	1.64616	3.24	1.69599	2.89	1.53107	3.08667	0.146135	0.19	-2.39593	0.06	-4.05889	0.29	-1.78588	0.18	0.094163	0.0583153	-4.09998	0.00302725	0.0174258	Yes
PLEKHM3	pleckstrin homology domain containing M3	2:208693027-208890284	3.55	1.82782	3.34	1.73985	3.39	1.76129	3.42667	0.0895669	0.23	-2.12029	0.24	-2.05889	0.13	-2.94342	0.2	0.0496655	0.0583658	-4.09873	0.000131792	0.00160837	Yes
SKA3	spindle and kinetochore associated complex subunit 3	13:21727734-21750741	56.79	5.82757	58.05	5.85922	59.36	5.89142	58.0667	1.04926	3.67	1.87578	3.11	1.63691	3.39	1.76129	3.39	0.228619	0.0583812	-4.09835	5.49806e-07	7.15404e-05	Yes
UHRF1	ubiquitin like with PHD and ring finger domains 1	19:4903092-4962165	83.61	6.3856	85.21	6.41295	86.02	6.4266	84.9467	1.00134	5.44	2.44361	4.07	2.02503	5.42	2.43829	4.97667	0.641162	0.0585858	-4.09331	7.8583e-06	0.000274817	Yes
TWIST1	twist family bHLH transcription factor 1	7:19060614-19157295	7.7	2.94486	8.07	3.01257	7.58	2.9222	7.78333	0.20854	0.34	-1.55639	0.78	-0.358454	0.25	-2	0.456667	0.231565	0.0586724	-4.09117	0.000967168	0.00697671	Yes
CTD-3203P2.2	N.A.	16:27279526-27301813	2.41	1.26903	1.11	0.15056	1.93	0.948601	1.81667	0.536739	0.08	-3.64386	0.09	-3.47393	0.15	-2.73697	0.106667	0.0309121	0.0587156	-4.09011	0.000715139	0.00554499	Yes
CTSC	cathepsin C	11:88026760-88070955	147.85	7.20799	149.89	7.22776	141.98	7.14954	146.573	3.35305	6.18	2.62761	13.39	3.74308	6.31	2.65764	8.62667	3.3686	0.0588556	-4.08668	0.00033957	0.0031596	Yes
CHAF1B	chromatin assembly factor 1 subunit B	21:37757676-37791313	25.94	4.69711	28.54	4.83491	27.24	4.76765	27.24	1.06145	1.66	0.731183	1.5	0.584963	1.65	0.722466	1.60333	0.0731817	0.0588595	-4.08658	3.14188e-07	5.67052e-05	Yes
BNC2	basonuclin 2	9:16409501-16870841	7.89	2.98003	8.83	3.14241	9.43	3.23726	8.71667	0.633789	0.55	-0.862496	0.38	-1.39593	0.61	-0.713119	0.513333	0.0974109	0.058891	-4.08581	4.86887e-05	0.000823607	Yes
CHUK	conserved helix-loop-helix ubiquitous kinase	10:101948055-101989376	44.24	5.46728	40.52	5.34056	43.23	5.43396	42.6633	1.57065	2.86	1.51602	1.92	0.941106	2.76	1.46467	2.51333	0.421532	0.0589109	-4.08532	2.57433e-05	0.000551609	Yes
LRP10	LDL receptor related protein 10	14:23340822-23350789	60.18	5.91121	56.57	5.82197	59.8	5.90207	58.85	1.61965	3.87	1.95233	2.89	1.53107	3.66	1.87184	3.47333	0.421294	0.0590201	-4.08265	6.48069e-06	0.00024712	Yes
ABCA8	ATP binding cassette subfamily A member 8	17:66863433-66951533	6.7	2.74416	6.51	2.70266	7.63	2.93168	6.94667	0.489376	0.43	-1.21759	0.36	-1.47393	0.44	-1.18442	0.41	0.0355903	0.0590211	-4.08263	3.80977e-06	0.000184959	Yes
LMO7	LIM domain 7	13:76194570-76434004	130.24	7.02503	137.91	7.10758	136.9	7.09698	135.017	3.40269	8.36	3.0635	6.73	2.75061	8.88	3.15056	7.99	0.915897	0.0591779	-4.0788	5.07515e-06	0.000219106	Yes
FAH	fumarylacetoacetate hydrolase	15:80444832-80479288	23.9	4.57894	23.61	4.56133	21.34	4.41549	22.95	1.14458	1.24	0.31034	1.44	0.526069	1.4	0.485427	1.36	0.0864099	0.0592593	-4.07682	1.07937e-06	9.83574e-05	Yes
CEBPB	CCAAT/enhancer binding protein beta	20:48807376-48809212	59.55	5.89603	65.64	6.0365	63.85	5.99661	63.0133	2.55565	3.34	1.73985	4.69	2.22959	3.19	1.67356	3.74	0.674537	0.0593525	-4.07455	2.22296e-05	0.000511793	Yes
ACTR2	ARP2 actin related protein 2 homolog	2:65454887-65498387	262.63	8.03689	254.76	7.99299	253.33	7.98487	256.907	4.0889	17.13	4.09845	11.98	3.58256	16.64	4.05658	15.25	2.32088	0.0593601	-4.07436	1.61503e-05	0.0004245	Yes
RP11-244H3.4	N.A.	1:35447134-35497342	1.09	0.124328	2.03	1.02148	1.09	0.124328	1.40333	0.44312	0.13	-2.94342	0.03	-5.05889	0.09	-3.47393	0.0833333	0.0410961	0.0593824	-4.07382	0.00376693	0.0208236	Yes
SPIRE1	spire type actin nucleation factor 1	18:12446511-12658133	59.71	5.8999	55.41	5.79207	62.16	5.95791	59.0933	2.78996	3.9	1.96347	3.08	1.62293	3.55	1.82782	3.51	0.335956	0.0593976	-4.07345	3.18969e-06	0.000168598	Yes
COL13A1	collagen type XIII alpha 1 chain	10:71561644-71724031	36.93	5.20672	35.07	5.13217	33.49	5.06566	35.1633	1.40592	1.58	0.659925	1.88	0.910733	2.81	1.49057	2.09	0.523641	0.0594369	-4.0725	7.89663e-05	0.00113148	Yes
NACC1	nucleus accumbens associated 1	19:13228917-13251955	79.54	6.31361	78.21	6.28928	80.85	6.33718	79.5333	1.07779	4.84	2.27501	4.38	2.13093	4.97	2.31325	4.73	0.253114	0.0594719	-4.07165	2.32992e-07	4.94479e-05	Yes
PLEKHN1	pleckstrin homology domain containing N1	1:901877-911245	1.09	0.124328	1.27	0.344828	1.17	0.226509	1.17667	0.0736357	0.07	-3.8365	0.12	-3.05889	0.02	-5.64386	0.07	0.0408248	0.0594901	-4.07121	0.00455913	0.0244768	Yes
TSSC2	tumor suppressing subtransferable candidate 2 pseudogene	11:3402191-3430208	6.11	2.61117	5.31	2.40871	3.53	1.81967	4.98333	1.07831	0.3	-1.73697	0.31	-1.68966	0.28	-1.8365	0.296667	0.0124722	0.0595318	-4.0702	7.50106e-05	0.00109296	Yes
PDP2	pyruvate dehyrogenase phosphatase catalytic subunit 2	16:66912492-66929657	11.12	3.47508	9.58	3.26003	11.52	3.52607	10.74	0.836341	0.63	-0.666576	0.58	-0.785875	0.71	-0.494109	0.64	0.0535413	0.0595903	-4.06878	4.15534e-06	0.000194805	Yes
SLC22A4	solute carrier family 22 member 4	5:131630136-131679899	3.3	1.72247	3.38	1.75702	3.05	1.60881	3.24333	0.140554	0.29	-1.78588	0.06	-4.05889	0.23	-2.12029	0.193333	0.0974109	0.0596095	-4.06831	0.00359146	0.0200493	Yes
SLC12A8	solute carrier family 12 member 8	3:124801480-124998021	3.41	1.76977	3.28	1.7137	2.7	1.43296	3.13	0.308653	0.17	-2.55639	0.19	-2.39593	0.2	-2.32193	0.186667	0.0124722	0.0596379	-4.06763	5.35185e-06	0.000224324	Yes
MPP7	membrane palmitoylated protein 7	10:28339922-28623415	2.65	1.40599	2.66	1.41143	3.07	1.61824	2.79333	0.195675	0.21	-2.25154	0.09	-3.47393	0.2	-2.32193	0.166667	0.054365	0.0596659	-4.06695	0.00049344	0.00416589	Yes
NOC3L	NOC3 like DNA replication regulator	10:96075004-96122716	55.86	5.80374	55.82	5.80271	54.98	5.78084	55.5533	0.405737	3.99	1.99639	2.02	1.01436	3.94	1.9782	3.31667	0.917109	0.0597024	-4.06607	0.00021882	0.00229082	Yes
HBS1L	HBS1 like translational GTPase	6:135281516-135424194	160.19	7.32364	163.91	7.35676	164.83	7.36484	162.977	2.00595	10.03	3.32625	9.2	3.20163	9.98	3.31904	9.73667	0.380029	0.0597427	-4.06509	7.02988e-08	3.63483e-05	Yes
TINAGL1	tubulointerstitial nephritis antigen like 1	1:32042116-32053288	13.64	3.76977	14.16	3.82375	13.71	3.77716	13.8367	0.23041	1	0	0.42	-1.25154	1.06	0.0840643	0.826667	0.288598	0.0597446	-4.06505	0.000639894	0.00507114	Yes
SLC9A7	solute carrier family 9 member A7	HG29_PATCH:46464753-46618490	5.45	2.44626	5.02	2.32769	4.75	2.24793	5.07333	0.288251	0.25	-2	0.31	-1.68966	0.35	-1.51457	0.303333	0.0410961	0.0597898	-4.06396	1.18638e-05	0.000349699	Yes
ICMT	isoprenylcysteine carboxyl methyltransferase	1:6281253-6296032	82.18	6.36072	82.54	6.36702	83.96	6.39163	82.8933	0.768433	5	2.32193	4.67	2.22342	5.2	2.37851	4.95667	0.21853	0.0597957	-4.06381	1.00731e-07	3.84211e-05	Yes
ZWILCH	zwilch kinetochore protein	15:66797297-66842115	76.61	6.25946	78.75	6.29921	78.11	6.28744	77.8233	0.896859	4.94	2.30451	4.09	2.0321	4.94	2.30451	4.65667	0.400694	0.0598364	-4.06283	1.53443e-06	0.000117415	Yes
DRAM1	DNA damage regulated autophagy modulator 1	12:102271129-102405908	21.21	4.40667	20.71	4.37226	23.58	4.55949	21.8333	1.25183	1.73	0.790772	1.18	0.238787	1.02	0.0285692	1.31	0.304083	0.06	-4.05889	6.31809e-05	0.000975977	Yes
CDC7	cell division cycle 7	1:91966408-91991321	29.72	4.89336	27.99	4.80684	28.77	4.84649	28.8267	0.707405	1.97	0.978196	1	0	2.22	1.15056	1.73	0.526181	0.0600139	-4.05856	0.000323585	0.00304289	Yes
ERBB3	erb-b2 receptor tyrosine kinase 3	12:56473641-56497289	2.63	1.39506	1.36	0.443607	1.84	0.879706	1.94333	0.523599	0.07	-3.8365	0.17	-2.55639	0.11	-3.18442	0.116667	0.0410961	0.0600343	-4.05807	0.000881745	0.0064968	Yes
TNFAIP3	TNF alpha induced protein 3	6:138188351-138204449	9.62	3.26604	9.88	3.30451	9.13	3.19061	9.54333	0.310948	0.58	-0.785875	0.32	-1.64386	0.82	-0.286304	0.573333	0.204179	0.0600768	-4.05705	0.00047305	0.00404283	Yes
PARPBP	PARP1 binding protein	12:102513956-102591298	36.27	5.1807	33.59	5.06996	33.32	5.05832	34.3933	1.33157	2.09	1.0635	1.61	0.687061	2.5	1.32193	2.06667	0.363715	0.0600892	-4.05675	2.69287e-05	0.000564906	Yes
TJP1	tight junction protein 1	15:29991571-30261068	62.34	5.96209	63.01	5.97751	61.28	5.93734	62.21	0.712227	4.53	2.17951	2.91	1.54102	3.78	1.91839	3.74	0.661967	0.060119	-4.05604	2.54139e-05	0.000547402	Yes
SGOL2	N.A.	2:201374731-201448505	23.59	4.5601	23.42	4.54967	22.37	4.48349	23.1267	0.539527	1.59	0.669027	1.1	0.137504	1.49	0.575312	1.39333	0.211397	0.0602479	-4.05294	1.6238e-05	0.000424904	Yes
ARPC1B	actin related protein 2/3 complex subunit 1B	7:98971872-98992424	109.45	6.77413	107.66	6.75034	120	6.90689	112.37	5.44449	8.29	3.05137	4.76	2.25096	7.33	2.87381	6.79333	1.49024	0.060455	-4.04799	7.89348e-05	0.00113131	Yes
PTPN3	protein tyrosine phosphatase, non-receptor type 3	9:112137746-112260590	10.99	3.45812	9.74	3.28392	8.7	3.12102	9.81	0.936198	0.79	-0.340075	0.19	-2.39593	0.8	-0.321928	0.593333	0.285229	0.0604825	-4.04734	0.0034509	0.019409	Yes
RP11-79P5.2	N.A.	5:72742184-72742811	52.32	5.70929	48.91	5.61206	48.85	5.61029	50.0267	1.62182	3.36	1.74846	4.71	2.23573	1.01	0.0143553	3.02667	1.5288	0.0605011	-4.0469	0.00308254	0.0176832	Yes
BTAF1	B-TFIID TATA-box binding protein associated factor 1	10:93683526-93790082	38.78	5.27724	38.68	5.27352	40.87	5.35297	39.4433	1.00963	2.79	1.48027	1.76	0.815575	2.61	1.38405	2.38667	0.449172	0.0605087	-4.04671	4.0818e-05	0.000733265	Yes
DEK	DEK proto-oncogene	6:18224099-18265054	476.11	8.89515	480.66	8.90887	479.64	8.90581	478.803	1.94947	36.95	5.2075	14.68	3.87578	35.33	5.14282	28.9867	10.1379	0.0605398	-4.04597	0.0006586	0.00518524	Yes
AGMAT	agmatinase	1:15898848-15911605	2.63	1.39506	2.86	1.51602	2.93	1.5509	2.80667	0.128149	0.2	-2.32193	0.07	-3.8365	0.24	-2.05889	0.17	0.0725718	0.0605701	-4.04525	0.00160637	0.0104474	Yes
C1orf106	N.A.	1:200860176-200884863	2.87	1.52105	2.77	1.46989	3.44	1.78241	3.02667	0.295108	0.22	-2.18442	0.24	-2.05889	0.09	-3.47393	0.183333	0.0664998	0.0605727	-4.04519	0.000842693	0.00627706	Yes
EPB41L2	erythrocyte membrane protein band 4.1 like 2	6:131160487-131384462	119.99	6.90677	129.45	7.01625	123.66	6.95024	124.367	3.89422	7.63	2.93168	7.26	2.85997	7.75	2.9542	7.54667	0.20854	0.0606808	-4.04262	7.43755e-08	3.70422e-05	Yes
TXNDC9	thioredoxin domain containing 9	2:99935445-99957165	101.3	6.66249	97.11	6.60155	103.48	6.69321	100.63	2.64334	6.9	2.7866	5.33	2.41414	6.11	2.61117	6.11333	0.640954	0.0607506	-4.04096	3.36181e-06	0.000172795	Yes
RELL2	RELT like 2	5:141016517-141020644	16.68	4.06005	14.46	3.854	11.48	3.52105	14.2067	2.13044	0.94	-0.0892673	0.4	-1.32193	1.25	0.321928	0.863333	0.35122	0.0607696	-4.04051	0.00128956	0.0087495	Yes
RAB31	RAB31, member RAS oncogene family	18:9708162-9862548	29.95	4.90448	28.16	4.81558	27.11	4.76075	28.4067	1.17247	1.61	0.687061	1.94	0.956057	1.63	0.704872	1.72667	0.15107	0.0607839	-4.04017	1.93104e-06	0.000129819	Yes
TXNRD1	thioredoxin reductase 1	12:104609557-104744061	230.98	7.85162	233.06	7.86456	231.9	7.85736	231.98	0.851039	16.22	4.0197	10.21	3.35191	15.88	3.98914	14.1033	2.7565	0.0607955	-4.03989	4.81602e-05	0.000819063	Yes
ERCC6L	ERCC excision repair 6 like, spindle assembly checkpoint helicase	X:71424510-71458897	10.25	3.35755	10.69	3.41819	10.96	3.45418	10.6333	0.292613	0.75	-0.415037	0.6	-0.736966	0.59	-0.761213	0.646667	0.0731817	0.060815	-4.03943	3.89888e-06	0.000187552	Yes
FEN1	flap structure-specific endonuclease 1	11:61560109-61564716	211.31	7.72322	212.08	7.72846	212.38	7.7305	211.923	0.450654	12.81	3.6792	11.85	3.56682	14.03	3.81044	12.8967	0.892089	0.0608553	-4.03847	5.52117e-07	7.16796e-05	Yes
PLK1	polo like kinase 1	16:23688977-23701688	118.05	6.88325	117.92	6.88166	122.37	6.93511	119.447	2.06779	8.22	3.03914	4.48	2.1635	9.14	3.19219	7.28	2.01521	0.0609477	-4.03628	0.000215976	0.00226906	Yes
PRICKLE1	prickle planar cell polarity protein 1	12:42852140-42984157	7.65	2.93546	7.72	2.9486	8.57	3.0993	7.98	0.418171	0.38	-1.39593	0.52	-0.943416	0.56	-0.836501	0.486667	0.0771722	0.0609858	-4.03538	2.26988e-05	0.000516178	Yes
LIMS1	LIM zinc finger domain containing 1	2:109150857-109303702	68.77	6.10371	67.51	6.07703	71	6.14975	69.0933	1.44301	3.98	1.99277	4.01	2.0036	4.66	2.22033	4.21667	0.313723	0.0610286	-4.03437	7.9546e-07	8.55687e-05	Yes
RAB27A	RAB27A, member RAS oncogene family	15:55495164-55611311	31.66	4.98459	28.29	4.82222	29.22	4.86888	29.7233	1.42109	1.68	0.748461	2.06	1.04264	1.71	0.773996	1.81667	0.172498	0.0611192	-4.03223	2.81266e-06	0.000156547	Yes
CD59	CD59 molecule (CD59 blood group)	11:33719807-33757991	456.21	8.83355	448.66	8.80948	446.04	8.80103	450.303	4.31143	29.91	4.90256	22.91	4.51791	29.78	4.89627	27.5333	3.26962	0.061144	-4.03165	5.90867e-06	0.000235396	Yes
CD44	CD44 molecule (Indian blood group)	11:35160417-35253949	175.83	7.45804	178.02	7.4759	164.95	7.36588	172.933	5.71543	11.39	3.5097	8.96	3.1635	11.38	3.50843	10.5767	1.14316	0.0611604	-4.03126	4.66524e-06	0.000207807	Yes
ZNF367	zinc finger protein 367	9:99148223-99180611	36.9	5.20555	35.56	5.15218	36.71	5.1981	36.39	0.592002	2.79	1.48027	1.52	0.604071	2.37	1.24489	2.22667	0.528289	0.061189	-4.03058	0.000100219	0.00133225	Yes
ACER2	alkaline ceramidase 2	9:19408925-19452018	1.67	0.739848	1.74	0.799087	1.65	0.722466	1.68667	0.0385861	0.13	-2.94342	0.04	-4.64386	0.14	-2.8365	0.103333	0.0449691	0.0612648	-4.0288	0.00195488	0.0121951	Yes
MLLT1	MLLT1, super elongation complex subunit	19:6212966-6279959	36.88	5.20477	38.89	5.28133	36.48	5.18903	37.4167	1.05452	3.33	1.73552	0.74	-0.434403	2.82	1.4957	2.29667	1.12025	0.0613808	-4.02607	0.00335183	0.0189569	Yes
IL6R	interleukin 6 receptor	1:154377669-154441926	2.85	1.51096	2.69	1.42761	3.25	1.70044	2.93	0.235514	0.1	-3.32193	0.22	-2.18442	0.22	-2.18442	0.18	0.0565685	0.0614334	-4.02483	0.000448034	0.00387779	Yes
CYCS	cytochrome c, somatic	7:25159710-25164980	406.35	8.66658	383.99	8.58492	392.56	8.61677	394.3	9.21098	29.01	4.85848	17.47	4.12681	26.47	4.72629	24.3167	4.95113	0.0616705	-4.01928	5.72324e-05	0.000910432	Yes
TAGLN2	transgelin 2	1:159887897-159895522	430.84	8.75101	445.2	8.79831	429.31	8.74588	435.117	7.1573	29.88	4.90111	21.59	4.43229	29.06	4.86096	26.8433	3.72972	0.0616923	-4.01877	1.16606e-05	0.000346543	Yes
ME1	malic enzyme 1	6:83920108-84140797	12.62	3.65764	12.4	3.63227	14.03	3.81044	13.0167	0.722142	0.69	-0.535332	0.72	-0.473931	1	0	0.803333	0.139603	0.0617157	-4.01822	2.24271e-05	0.000513509	Yes
ELOVL5	ELOVL fatty acid elongase 5	6:53132196-53213947	89.91	6.49041	87.77	6.45566	90.64	6.50208	89.44	1.21789	6.23	2.63923	3.04	1.60407	7.29	2.86592	5.52	1.80623	0.0617174	-4.01818	0.000451116	0.00389912	Yes
FSTL1	follistatin like 1	3:120111140-120170100	302.85	8.24246	318.19	8.31374	315.87	8.30319	312.303	6.75128	21.03	4.39438	15.29	3.93452	21.63	4.43496	19.3167	2.8578	0.0618523	-4.01503	1.54751e-05	0.000412001	Yes
ENTPD1-AS1	ENTPD1 antisense RNA 1	10:97512963-97849995	11.46	3.51854	9.66	3.27202	10.46	3.38681	10.5267	0.736357	0.87	-0.200913	0.5	-1	0.59	-0.761213	0.653333	0.157551	0.0620646	-4.01009	8.16512e-05	0.0011559	Yes
TMEM217	transmembrane protein 217	6:37179956-37225931	6.02	2.58976	6.87	2.78031	5.78	2.53107	6.22333	0.467642	0.42	-1.25154	0.43	-1.21759	0.31	-1.68966	0.386667	0.054365	0.0621318	-4.00853	1.87906e-05	0.000464125	Yes
C12orf5	N.A.	12:4430371-4462338	33.06	5.04701	35.1	5.1334	34.68	5.11603	34.28	0.879545	2.08	1.05658	1.56	0.641546	2.76	1.46467	2.13333	0.491347	0.0622326	-4.00619	7.15777e-05	0.00105924	Yes
CNIH1	cornichon family AMPA receptor auxiliary protein 1	14:54893654-54908149	164.8	7.36457	147.55	7.20506	146.72	7.19692	153.023	8.33425	10.66	3.41414	8.11	3.0197	9.83	3.29719	9.53333	1.06196	0.0622999	-4.00463	6.38426e-06	0.00024475	Yes
RP11-73M18.7	N.A.	14:104160897-104161507	10.31	3.36597	12.98	3.69822	11.2	3.48543	11.4967	1.11003	1.03	0.0426443	0.39	-1.35845	0.73	-0.454032	0.716667	0.261449	0.0623369	-4.00377	0.000621574	0.00495655	Yes
KIF2A	kinesin family member 2A	5:61601989-61833076	44.25	5.46761	43.69	5.44923	45.5	5.50779	44.48	0.756615	2.75	1.45943	2.38	1.25096	3.19	1.67356	2.77333	0.331092	0.0623501	-4.00346	5.2963e-06	0.000223334	Yes
PANX2	pannexin 2	22:50609160-50618723	0.88	-0.184425	0.81	-0.304006	0.87	-0.200913	0.853333	0.0309121	0.03	-5.05889	0.09	-3.47393	0.04	-4.64386	0.0533333	0.0262467	0.0625	-4	0.000942374	0.00682852	Yes
RP11-773D16.1	N.A.	10:81563813-81586350	40.23	5.3302	38.85	5.27984	44.52	5.47638	41.2	2.41425	5.07	2.34199	0.86	-0.217591	1.81	0.85599	2.58	1.80291	0.0626214	-3.9972	0.0042101	0.0228321	Yes
CTPS1	CTP synthase 1	1:41445007-41478235	73.47	6.19908	73.97	6.20887	70.99	6.14954	72.81	1.30302	5.08	2.34483	3.2	1.67807	5.41	2.43563	4.56333	0.97339	0.0626745	-3.99598	7.29392e-05	0.0010717	Yes
AEN	apoptosis enhancing nuclease	15:89164527-89175513	71.4	6.15785	73.04	6.19061	71.61	6.16209	72.0167	0.728667	4.96	2.31034	3.78	1.91839	4.83	2.27202	4.52333	0.528289	0.0628095	-3.99287	5.69909e-06	0.000230293	Yes
CASP4	caspase 4	11:104813593-104840163	22.49	4.49121	20.68	4.37016	19.78	4.30597	20.9833	1.12695	1.48	0.565597	1.45	0.536053	1.03	0.0426443	1.32	0.205426	0.0629071	-3.99063	2.30911e-05	0.000521246	Yes
XPOT	exportin for tRNA	12:64798130-64844907	159.67	7.31895	157.38	7.29811	164.39	7.36098	160.48	2.91857	11.66	3.5435	7.11	2.82985	11.6	3.53605	10.1233	2.13089	0.0630816	-3.98664	7.10741e-05	0.00105421	Yes
RRP15	ribosomal RNA processing 15 homolog	1:218458629-218511325	37.03	5.21062	34.38	5.1035	36.34	5.18349	35.9167	1.12251	2.64	1.40054	1.25	0.321928	2.91	1.54102	2.26667	0.727293	0.063109	-3.98601	0.000456115	0.00393007	Yes
RFC3	replication factor C subunit 3	13:34392186-34540695	80.64	6.33342	78.39	6.2926	77.79	6.28151	78.94	1.22678	5.31	2.40871	3.99	1.99639	5.66	2.5008	4.98667	0.719089	0.0631703	-3.98461	1.36937e-05	0.00038261	Yes
FKBP5	FK506 binding protein 5	6:35541362-35696360	47.72	5.57652	47.51	5.57016	46.92	5.55213	47.3833	0.338657	2.99	1.58015	2.33	1.22033	3.66	1.87184	2.99333	0.542975	0.0631727	-3.98455	2.89399e-05	0.000593782	Yes
ACTR3	ARP3 actin related protein 3 homolog	2:114647537-114720173	319.82	8.32112	308.15	8.26749	313.03	8.29016	313.667	4.78548	25.2	4.65535	10.97	3.45549	23.28	4.54102	19.8167	6.30446	0.0631775	-3.98445	0.000439985	0.00382763	Yes
LINC00886	long intergenic non-protein coding RNA 886	3:156465135-156534851	11.88	3.57046	13.93	3.80012	12.44	3.63691	12.75	0.86514	0.88	-0.184425	0.47	-1.08927	1.07	0.0976108	0.806667	0.250377	0.063268	-3.98238	0.000369063	0.00335725	Yes
PDLIM4	PDZ and LIM domain 4	5:131593364-131609147	24.15	4.59395	23.61	4.56133	26.68	4.73769	24.8133	1.33822	1.76	0.815575	1.94	0.956057	1.01	0.0143553	1.57	0.402741	0.0632724	-3.98228	0.000172684	0.00193701	Yes
HOMER1	homer scaffolding protein 1	5:78668459-78810040	7.19	2.84599	7.73	2.95047	6.69	2.74201	7.20333	0.424683	0.54	-0.888969	0.33	-1.59946	0.5	-1	0.456667	0.0910433	0.0633966	-3.97945	6.22167e-05	0.000966248	Yes
WDR76	WD repeat domain 76	15:44119161-44160617	46.61	5.54257	46.69	5.54504	43.43	5.44062	45.5767	1.51827	2.84	1.50589	2.34	1.22651	3.49	1.80323	2.89	0.470815	0.0634096	-3.97915	1.94019e-05	0.000472158	Yes
FSBP	fibrinogen silencer binding protein	8:95390605-95449180	0.78	-0.358454	0.92	-0.120294	0.98	-0.0291463	0.893333	0.0837987	0.09	-3.47393	0.04	-4.64386	0.04	-4.64386	0.0566667	0.0235702	0.0634328	-3.97863	0.000529079	0.00438606	Yes
TPX2	TPX2, microtubule nucleation factor	20:30327074-30389608	166.46	7.37903	168.01	7.3924	168.45	7.39618	167.64	0.853503	11.89	3.57168	8.96	3.1635	11.06	3.46728	10.6367	1.23305	0.0634495	-3.97825	5.31264e-06	0.000223369	Yes
UBQLN4P1	ubiquilin 4 pseudogene 1	3:148703655-148705455	0.37	-1.4344	0.4	-1.32193	0.33	-1.59946	0.366667	0.0286744	0.03	-5.05889	0.02	-5.64386	0.02	-5.64386	0.0233333	0.00471405	0.0636364	-3.974	4.57344e-05	0.000791556	Yes
G3BP2	G3BP stress granule assembly factor 2	4:76567966-76649709	152.28	7.25058	151.65	7.2446	156.58	7.29076	153.503	2.19068	12.13	3.60051	5.55	2.47249	11.63	3.53978	9.77	2.99096	0.0636468	-3.97377	0.000378863	0.00342268	Yes
SPRY4	sprouty RTK signaling antagonist 4	5:141689992-141706020	16.86	4.07553	17.06	4.09255	17.77	4.15137	17.23	0.39047	0.96	-0.0588937	1.28	0.356144	1.05	0.0703893	1.09667	0.134743	0.0636487	-3.97373	5.73105e-06	0.000230575	Yes
PCDH10	protocadherin 10	4:134070470-134129356	1.71	0.773996	3.4	1.76553	2.9	1.53605	2.67	0.708849	0.35	-1.51457	0.12	-3.05889	0.04	-4.64386	0.17	0.131403	0.0636704	-3.97323	0.00962221	0.046562	Yes
MAPKAPK3	mitogen-activated protein kinase-activated protein kinase 3	3:50648951-50686720	22.24	4.47508	21.48	4.42492	21.08	4.3978	21.6	0.48111	1.24	0.31034	1.6	0.678072	1.29	0.367371	1.37667	0.159234	0.0637346	-3.97178	4.37454e-06	0.000199314	Yes
KIAA1432	N.A.	9:5629025-5776557	31.42	4.97361	30.54	4.93263	30.29	4.92077	30.75	0.48463	2.23	1.15704	1.28	0.356144	2.37	1.24489	1.96	0.484218	0.0637398	-3.97166	0.000142599	0.00169619	Yes
RP11-17M16.2	N.A.	18:74203608-74205487	1.79	0.83996	3.21	1.68257	2.37	1.24489	2.45667	0.582943	0.07	-3.8365	0.07	-3.8365	0.33	-1.59946	0.156667	0.122565	0.063772	-3.97093	0.00518523	0.027268	Yes
DGKE	diacylglycerol kinase epsilon	17:54911460-54946036	4.72	2.23879	4.6	2.20163	4.6	2.20163	4.64	0.0565685	0.22	-2.18442	0.33	-1.59946	0.34	-1.55639	0.296667	0.054365	0.0639368	-3.96721	3.92991e-05	0.00071442	Yes
HNF4G	hepatocyte nuclear factor 4 gamma	8:76320149-76479078	0.58	-0.785875	0.63	-0.666576	0.51	-0.971431	0.573333	0.0492161	0.01	-6.64386	0.04	-4.64386	0.06	-4.05889	0.0366667	0.020548	0.0639535	-3.96683	0.00543714	0.0283886	Yes
GOT1	glutamic-oxaloacetic transaminase 1	10:101156627-101190381	243.9	7.93015	233.98	7.87024	243.06	7.92517	240.313	4.49145	15.82	3.98368	13.1	3.71149	17.26	4.10936	15.3933	1.7249	0.0640553	-3.96454	4.79368e-06	0.000211363	Yes
CENPE	centromere protein E	4:104026963-104119566	29.27	4.87135	30.15	4.91409	28.92	4.854	29.4467	0.517451	1.87	0.903038	1.83	0.871844	1.96	0.970854	1.88667	0.054365	0.0640706	-3.96419	3.33982e-08	2.92351e-05	Yes
PAQR5	progestin and adipoQ receptor family member 5	15:69591286-69700119	1.91	0.933573	2.55	1.3505	2.4	1.26303	2.28667	0.273293	0.16	-2.64386	0.08	-3.64386	0.2	-2.32193	0.146667	0.0498888	0.0641399	-3.96263	0.00063218	0.00502516	Yes
NAA50	N(alpha)-acetyltransferase 50, NatE catalytic subunit	3:113435307-113465147	199.51	7.64032	199.14	7.63764	198.61	7.63379	199.087	0.369354	13.52	3.75702	11.61	3.5373	13.32	3.73552	12.8167	0.85714	0.0643773	-3.9573	5.82907e-07	7.36899e-05	Yes
ELTD1	N.A.	1:79355449-79472403	10.36	3.37295	10.05	3.32912	10.31	3.36597	10.24	0.135892	1.05	0.0703893	0.4	-1.32193	0.53	-0.915936	0.66	0.280832	0.0644531	-3.95561	0.000593426	0.00478894	Yes
TANC2	tetratricopeptide repeat, ankyrin repeat and coiled-coil containing 2	17:61086917-61505060	13.47	3.75168	11.04	3.46467	10.99	3.45812	11.8333	1.15748	1.05	0.0703893	0.58	-0.785875	0.66	-0.599462	0.763333	0.205318	0.064507	-3.9544	0.000134934	0.00163326	Yes
AC018804.7	N.A.	2:130986949-130989679	1.07	0.0976108	1.13	0.176323	0.59	-0.761213	0.93	0.241661	0.07	-3.8365	0.04	-4.64386	0.07	-3.8365	0.06	0.0141421	0.0645161	-3.9542	0.000612627	0.00490552	Yes
SLC1A5	solute carrier family 1 member 5	19:47278140-47291851	437.48	8.77307	429.78	8.74745	440.6	8.78333	435.953	4.54724	30.25	4.91886	22.3	4.47897	31.91	4.99594	28.1533	4.19405	0.0645788	-3.9528	1.62009e-05	0.000424904	Yes
ORC1	origin recognition complex subunit 1	1:52838501-52870131	26.31	4.71754	25.76	4.68706	26.37	4.72083	26.1467	0.27451	1.87	0.903038	1.44	0.526069	1.76	0.815575	1.69	0.182392	0.0646354	-3.95153	4.15755e-06	0.000194805	Yes
RACGAP1	Rac GTPase activating protein 1	12:50370706-50426919	147.94	7.20887	144.92	7.17911	149.8	7.22689	147.553	2.01093	11.43	3.51475	5.59	2.48285	11.64	3.54102	9.55333	2.80381	0.064745	-3.94909	0.00032161	0.00302908	Yes
CHAF1A	chromatin assembly factor 1 subunit A	19:4402659-4445015	67.86	6.08449	68.9	6.10643	68.94	6.10727	68.5667	0.499956	5.33	2.41414	3.48	1.79909	4.53	2.17951	4.44667	0.757555	0.0648517	-3.94671	2.46977e-05	0.000539957	Yes
SPSB1	splA/ryanodine receptor domain and SOCS box containing 1	1:9352939-9429591	10.43	3.38267	11.3	3.49825	11.95	3.57894	11.2267	0.6227	0.5	-1	1.07	0.0976108	0.62	-0.68966	0.73	0.245357	0.0650238	-3.94289	0.000266315	0.0026427	Yes
ASPH	aspartate beta-hydroxylase	8:62413116-62627155	156.06	7.28596	157.31	7.29747	157.65	7.30058	157.007	0.683634	11.35	3.50462	7.23	2.854	12.06	3.59216	10.2133	2.12936	0.0650503	-3.9423	6.89113e-05	0.00103247	Yes
HES4	hes family bHLH transcription factor 4	1:934342-935552	16.02	4.0018	19.13	4.25776	22.46	4.48929	19.2033	2.62963	0.86	-0.217591	1.94	0.956057	0.95	-0.0740006	1.25	0.489285	0.0650929	-3.94136	0.0005236	0.00435501	Yes
FKBP14	FK506 binding protein 14	7:30050203-30066300	16.8	4.07039	17.31	4.11353	17.75	4.14975	17.2867	0.388187	1.2	0.263034	0.91	-0.136062	1.27	0.344828	1.12667	0.155849	0.0651755	-3.93953	1.2412e-05	0.000359257	Yes
RND1	Rho family GTPase 1	12:49250928-49259681	2.92	1.54597	2.51	1.32769	2.39	1.25701	2.60667	0.226912	0.06	-4.05889	0.17	-2.55639	0.28	-1.8365	0.17	0.0898146	0.0652174	-3.9386	0.00314984	0.0179995	Yes
GART	phosphoribosylglycinamide formyltransferase, phosphoribosylglycinamide synthetase, phosphoribosylaminoimidazole synthetase	HSCHR21_4_CTG1_1:34880498-34925355	220.38	7.78385	226.66	7.82439	219.44	7.77768	222.16	3.20504	17.05	4.0917	8.17	3.03034	18.28	4.19219	14.5	4.50406	0.0652683	-3.93747	0.000414194	0.00366563	Yes
SEL1L	SEL1L ERAD E3 ligase adaptor subunit	14:81937893-82000205	45.69	5.51381	46.04	5.52482	46.14	5.52795	45.9567	0.192931	2.99	1.58015	2.97	1.57046	3.04	1.60407	3	0.0294392	0.0652789	-3.93724	3.48486e-10	6.71103e-06	Yes
OSCAR	osteoclast associated, immunoglobulin-like receptor	HSCHR19LRC_COX2_CTG1:54597933-54606000	3.39	1.76129	3.76	1.91073	3.72	1.8953	3.62333	0.165798	0.26	-1.94342	0.27	-1.88897	0.18	-2.47393	0.236667	0.0402768	0.0653174	-3.93639	3.30637e-05	0.000641256	Yes
SQRDL	N.A.	15:45923346-45983492	15.61	3.9644	16	4	15.36	3.94111	15.6567	0.263354	1.21	0.275007	0.74	-0.434403	1.12	0.163499	1.02333	0.203688	0.0653609	-3.93543	5.65222e-05	0.000904226	Yes
ZNF697	zinc finger protein 697	1:120162045-120190396	8.43	3.07553	8.96	3.1635	8.75	3.12928	8.71333	0.217919	0.51	-0.971431	0.57	-0.810966	0.63	-0.666576	0.57	0.0489898	0.065417	-3.93419	1.75514e-06	0.000125143	Yes
BZW1	basic leucine zipper and W2 domains 1	2:201675317-201688569	369.16	8.5281	384.74	8.58774	360.69	8.49462	371.53	9.96036	25.64	4.68032	21.29	4.4121	26.04	4.70266	24.3233	2.1511	0.065468	-3.93307	2.22086e-06	0.000137519	Yes
NEDD9	neural precursor cell expressed, developmentally down-regulated 9	6:11183531-11382581	16.56	4.04963	15.98	3.9982	16.89	4.0781	16.4767	0.37615	1.28	0.356144	0.89	-0.168123	1.07	0.0976108	1.08	0.159374	0.0655472	-3.93132	1.34657e-05	0.000378565	Yes
TTC12	tetratricopeptide repeat domain 12	HG306_PATCH:113185251-113254266	7.44	2.8953	6.01	2.58736	7.14	2.83592	6.86333	0.615702	0.36	-1.47393	0.4	-1.32193	0.59	-0.761213	0.45	0.100333	0.0655658	-3.93091	7.4484e-05	0.00108968	Yes
PHLDB2	pleckstrin homology like domain family B member 2	3:111451344-111695364	50.44	5.6565	54.24	5.76129	53.58	5.74362	52.7533	1.65782	4.29	2.10098	1.7	0.765535	4.39	2.13422	3.46	1.24518	0.0655883	-3.93042	0.000855098	0.00634737	Yes
TMEM192	transmembrane protein 192	4:165995574-166129701	35.15	5.13545	37.68	5.23573	38.89	5.28133	37.24	1.55823	2.84	1.50589	1.71	0.773996	2.78	1.47508	2.44333	0.519123	0.0656105	-3.92993	8.22946e-05	0.00116216	Yes
F3	coagulation factor III, tissue factor	1:94994781-95007356	382.18	8.57811	387.46	8.5979	396.53	8.63129	388.723	5.92608	21.42	4.42089	34.34	5.10182	20.81	4.37921	25.5233	6.2393	0.0656594	-3.92886	7.17789e-05	0.00106107	Yes
ARHGAP23P1	Rho GTPase activating protein 23 pseudogene 1	16:33709886-33739634	0.91	-0.136062	0.92	-0.120294	1.06	0.0840643	0.963333	0.0684755	0.1	-3.32193	0.02	-5.64386	0.07	-3.8365	0.0633333	0.0329983	0.0657439	-3.927	0.00400462	0.0218924	Yes
MEIS3P1	Meis homeobox 3 pseudogene 1	17:15689932-15690889	10.68	3.41684	10.38	3.37573	11.16	3.48027	10.74	0.321248	1.05	0.0703893	0.42	-1.25154	0.65	-0.621488	0.706667	0.260299	0.0657976	-3.92582	0.000463287	0.00398148	Yes
NSF	N-ethylmaleimide sensitive factor, vesicle fusing ATPase	17:44668035-44834830	47.74	5.57713	45.4	5.50462	45.9	5.52042	46.3467	1.00616	3.42	1.774	2.26	1.17632	3.47	1.79494	3.05	0.558987	0.0658084	-3.92558	4.18369e-05	0.000745081	Yes
APOBEC3C	apolipoprotein B mRNA editing enzyme catalytic subunit 3C	22:39410088-39416357	18	4.16993	17.13	4.09845	18.17	4.18349	17.7667	0.455509	1.08	0.111031	1.28	0.356144	1.15	0.201634	1.17	0.0828654	0.0658537	-3.92459	8.50625e-07	8.80442e-05	Yes
CTC-487M23.8	N.A.	5:112196885-112228776	8.35	3.06178	10.72	3.42223	11.3	3.49825	10.1233	1.2761	0.78	-0.358454	0.66	-0.599462	0.56	-0.836501	0.666667	0.0899383	0.0658545	-3.92458	3.435e-05	0.000656251	Yes
MIR4458HG	MIR4458 host gene	5:8450856-8463208	7.51	2.90881	6.31	2.65764	6.67	2.73769	6.83	0.502792	0.34	-1.55639	0.84	-0.251539	0.17	-2.55639	0.45	0.284371	0.0658858	-3.92389	0.00326424	0.0185378	Yes
NGF	nerve growth factor	1:115828539-115880857	98.49	6.62191	94.32	6.55949	99.61	6.63822	97.4733	2.27614	6.22	2.63691	6.84	2.774	6.23	2.63923	6.43	0.289943	0.0659668	-3.92212	1.7483e-07	4.52934e-05	Yes
ARF6	ADP ribosylation factor 6	14:50359810-50361490	104.79	6.71136	113.1	6.82146	114.25	6.83605	110.713	4.21466	8.4	3.07039	5.52	2.46467	8	3	7.30667	1.27387	0.0659963	-3.92147	3.5447e-05	0.000669461	Yes
PSMC3IP	PSMC3 interacting protein	17:40724333-40729849	208.99	7.70729	209.75	7.71253	209.18	7.7086	209.307	0.322938	12.34	3.62527	14.73	3.88069	14.38	3.84599	13.8167	1.05389	0.0660116	-3.92114	1.03218e-06	9.66439e-05	Yes
STOM	stomatin	9:124101355-124132531	53.61	5.74443	53.55	5.74281	55.53	5.7952	54.23	0.919565	4.11	2.03914	2.82	1.4957	3.81	1.92979	3.58	0.551181	0.0660151	-3.92106	1.90778e-05	0.000467539	Yes
TRPA1	transient receptor potential cation channel subfamily A member 1	8:72932152-72987852	2.03	1.02148	1.77	0.823749	1.8	0.847997	1.86667	0.116142	0.09	-3.47393	0.03	-5.05889	0.25	-2	0.123333	0.0928559	0.0660714	-3.91983	0.00760142	0.0379041	Yes
VIPR1	vasoactive intestinal peptide receptor 1	3:42530791-42579059	6.7	2.74416	6.19	2.62994	6.78	2.76129	6.55667	0.261321	0.47	-1.08927	0.47	-1.08927	0.36	-1.47393	0.433333	0.0518545	0.0660905	-3.91941	8.21843e-06	0.000282453	Yes
STYX	serine/threonine/tyrosine interacting protein	14:53196898-53241716	22.02	4.46074	21.78	4.44493	20.74	4.37434	21.5133	0.555538	1.77	0.823749	1.24	0.31034	1.26	0.333424	1.42333	0.245266	0.0661605	-3.91789	2.0359e-05	0.000484273	Yes
NCAPG2	non-SMC condensin II complex subunit G2	7:158424003-158497520	85.07	6.41058	88.65	6.47005	87.29	6.44774	87.0033	1.47552	5.92	2.5656	5.17	2.37016	6.18	2.62761	5.75667	0.4282	0.066166	-3.91777	1.00994e-06	9.56512e-05	Yes
TWSG1	twisted gastrulation BMP signaling modulator 1	18:9334765-9402418	35.45	5.14771	36	5.16993	34.79	5.1206	35.4133	0.49466	2.45	1.29278	2.36	1.23879	2.22	1.15056	2.34333	0.0946338	0.0661709	-3.91766	9.38693e-08	3.79239e-05	Yes
ARHGAP26	Rho GTPase activating protein 26	5:142149949-142608576	17.64	4.14078	14.99	3.90593	17.19	4.1035	16.6067	1.15782	1.15	0.201634	1.28	0.356144	0.87	-0.200913	1.1	0.171075	0.0662385	-3.91619	2.67775e-05	0.000562755	Yes
PBK	PDZ binding kinase	8:27667137-27695612	88.22	6.46303	87.01	6.44311	88.25	6.46352	87.8267	0.5776	6.76	2.75702	4.21	2.07382	6.5	2.70044	5.82333	1.14573	0.0663048	-3.91474	5.57845e-05	0.000896228	Yes
NCAM2	neural cell adhesion molecule 2	21:22370633-22915650	8.83	3.14241	8.22	3.03914	9.19	3.20006	8.74667	0.400361	0.88	-0.184425	0.16	-2.64386	0.7	-0.514573	0.58	0.305941	0.066311	-3.91461	0.00535204	0.0280151	Yes
CREB3L2	cAMP responsive element binding protein 3 like 2	7:137559725-137686813	36.52	5.19061	36.09	5.17353	36.93	5.20672	36.5133	0.342961	3.03	1.59932	1.62	0.695994	2.62	1.38957	2.42333	0.59219	0.0663684	-3.91336	0.0001313	0.00160304	Yes
SCARA3	scavenger receptor class A member 3	8:27491385-27534293	24.4	4.60881	25	4.64386	25.73	4.68538	25.0433	0.543834	1.65	0.722466	1.49	0.575312	1.85	0.887525	1.66333	0.147271	0.0664182	-3.91228	1.88644e-06	0.000127681	Yes
SPATS2L	spermatogenesis associated serine rich 2 like	2:201170604-201346986	55.87	5.804	57.93	5.85624	55.98	5.80684	56.5933	0.946232	4.71	2.23573	2.44	1.28688	4.14	2.04963	3.76333	0.964238	0.0664978	-3.91055	0.000167501	0.00189227	Yes
COTL1	coactosin like F-actin binding protein 1	16:84599200-84651683	468.33	8.87138	492.39	8.94366	485.79	8.92419	482.17	10.1505	31.24	4.96532	31.11	4.95931	33.91	5.08364	32.0867	1.29038	0.0665464	-3.9095	1.13577e-07	4.02559e-05	Yes
AC026703.1	N.A.	5:32788945-32791819	1.85	0.887525	2.61	1.38405	2.9	1.53605	2.45333	0.442744	0.22	-2.18442	0.05	-4.32193	0.22	-2.18442	0.163333	0.0801388	0.0665761	-3.90885	0.00487088	0.0258669	Yes
LAPTM4B	lysosomal protein transmembrane 4 beta	8:98787285-98865241	139.65	7.12567	139.77	7.12691	134.53	7.07178	137.983	2.44237	11.79	3.55949	4.95	2.30743	10.83	3.43696	9.19	3.02364	0.0666022	-3.90829	0.000552488	0.00453651	Yes
UHRF1BP1	UHRF1 binding protein 1	6:34759857-34850915	27.54	4.78346	28.32	4.82375	27.69	4.79129	27.85	0.337935	2.18	1.12433	1.4	0.485427	1.99	0.992768	1.85667	0.332098	0.0666667	-3.90689	3.58298e-05	0.000672721	Yes
RPS6KA3	ribosomal protein S6 kinase A3	X:20168029-20285523	32.65	5.02901	31.02	4.95513	30.37	4.92458	31.3467	0.959039	2.31	1.20789	1.46	0.545968	2.5	1.32193	2.09	0.45218	0.0666738	-3.90674	8.54983e-05	0.00119413	Yes
TMEM64	transmembrane protein 64	8:91634223-91803860	11.3	3.49825	11.79	3.55949	12	3.58496	11.6967	0.293295	0.8	-0.321928	0.62	-0.68966	0.92	-0.120294	0.78	0.123288	0.0666857	-3.90648	2.02062e-05	0.000482477	Yes
GINS1	GINS complex subunit 1	20:25388363-25433264	51.55	5.6879	53.36	5.73769	52.82	5.72301	52.5767	0.758698	3.92	1.97085	2.49	1.31615	4.11	2.03914	3.50667	0.723064	0.0666963	-3.90625	6.91639e-05	0.00103465	Yes
DR1	down-regulator of transcription 1	1:93811445-93835055	64.73	6.01636	68.41	6.09614	70.28	6.13504	67.8067	2.30559	5.84	2.54597	2.78	1.47508	4.95	2.30743	4.52333	1.28515	0.0667093	-3.90597	0.000261652	0.00260943	Yes
LIN52	lin-52 DREAM MuvB core complex component	14:74551499-74667936	31.59	4.9814	33.28	5.05658	32.57	5.02547	32.48	0.692868	2.12	1.08406	2.17	1.1177	2.22	1.15056	2.17	0.0408248	0.0668103	-3.90378	1.84087e-08	2.60408e-05	Yes
IFI35	interferon induced protein 35	17:41158742-41166473	31.17	4.96209	32.58	5.02591	32.1	5.0045	31.95	0.58532	2.09	1.0635	2	1	2.32	1.21412	2.13667	0.134743	0.0668753	-3.90238	4.94846e-07	6.85581e-05	Yes
APOOL	apolipoprotein O like	X:84258832-84343069	8	3	9.57	3.25852	8.19	3.03386	8.58667	0.699635	0.62	-0.68966	0.58	-0.785875	0.53	-0.915936	0.576667	0.0368179	0.0671584	-3.89629	3.07185e-06	0.00016555	Yes
ZFHX3	zinc finger homeobox 3	16:72816784-73093597	5.04	2.33342	4.95	2.30743	4.9	2.29278	4.96333	0.0579272	0.31	-1.68966	0.37	-1.4344	0.32	-1.64386	0.333333	0.0262467	0.0671592	-3.89627	1.03082e-06	9.66439e-05	Yes
FCF1	FCF1, rRNA-processing protein	14:75179847-75203394	56.12	5.81044	57.36	5.84197	57.52	5.84599	57	0.625673	5.4	2.43296	1.67	0.739848	4.43	2.14731	3.83333	1.58013	0.0672515	-3.89429	0.00148945	0.0098287	Yes
NAA15	N(alpha)-acetyltransferase 15, NatA auxiliary subunit	4:140222609-140341187	50.83	5.66761	48.83	5.6097	48.02	5.58556	49.2267	1.18097	3.4	1.76553	2.74	1.45418	3.83	1.93734	3.32333	0.448281	0.0675108	-3.88874	1.0873e-05	0.000333152	Yes
PALM2	paralemmin 2	9:112403068-112713755	1.95	0.963474	1.66	0.731183	1.87	0.903038	1.82667	0.122293	0.13	-2.94342	0.11	-3.18442	0.13	-2.94342	0.123333	0.00942809	0.0675182	-3.88858	3.32772e-06	0.000171654	Yes
ARID5B	AT-rich interaction domain 5B	10:63661059-63856703	15.56	3.95977	15.05	3.91169	16.16	4.01436	15.59	0.453652	1.12	0.163499	0.93	-0.104697	1.11	0.15056	1.05333	0.0873053	0.0675647	-3.88759	1.884e-06	0.000127681	Yes
SCLY	selenocysteine lyase	2:238969530-239008054	49.3	5.62352	49.78	5.63749	51.73	5.69293	50.27	1.05081	3.33	1.73552	3.78	1.91839	3.08	1.62293	3.39667	0.289636	0.0675685	-3.88751	1.6097e-06	0.000121672	Yes
TOM1L1	target of myb1 like 1 membrane trafficking protein	17:52976748-53039310	89.41	6.48236	93.47	6.54643	88.09	6.46091	90.3233	2.28936	6.73	2.75061	5.28	2.40054	6.3	2.65535	6.10333	0.608075	0.0675721	-3.88743	3.47986e-06	0.000175901	Yes
FAM73A	N.A.	1:78245309-78344106	12.11	3.59813	12.78	3.67582	12.97	3.69711	12.62	0.368872	1.12	0.163499	0.36	-1.47393	1.08	0.111031	0.853333	0.349221	0.0676175	-3.88646	0.00165816	0.0107024	Yes
ERI1	exoribonuclease 1	8:8859657-8974256	30.82	4.94579	30.9	4.94953	32.04	5.0018	31.2533	0.557215	2.22	1.15056	1.75	0.807355	2.38	1.25096	2.11667	0.267374	0.0677261	-3.88414	8.71054e-06	0.000291392	Yes
DHFR	dihydrofolate reductase	5:79922047-79950802	96.93	6.59887	94.54	6.56285	94.65	6.56453	95.3733	1.10165	7.29	2.86592	5.33	2.41414	6.8	2.76553	6.47333	0.83284	0.0678736	-3.88101	9.24594e-06	0.000301031	Yes
SETD9	SET domain containing 9	5:56205087-56221359	11.31	3.49953	12.57	3.65191	14.13	3.82069	12.67	1.15343	1.08	0.111031	0.42	-1.25154	1.08	0.111031	0.86	0.311127	0.0678769	-3.88094	0.000991308	0.00711847	Yes
COL12A1	collagen type XII alpha 1 chain	6:75794042-75915767	63.3	5.98413	63.9	5.99774	64.43	6.00966	63.8767	0.461616	3.98	1.99277	5.23	2.38681	3.81	1.92979	4.34	0.63314	0.0679434	-3.87952	1.08727e-05	0.000333152	Yes
KPNA2	karyopherin subunit alpha 2	HG747_PATCH:66031635-66042958	381.14	8.57418	380.9	8.57327	382.72	8.58015	381.587	0.807355	30.65	4.93782	23.56	4.55827	23.58	4.55949	25.93	3.33755	0.0679531	-3.87932	6.62281e-06	0.000249385	Yes
NCAPH	non-SMC condensin I complex subunit H	2:97001525-97039583	63.68	5.99277	69.12	6.11103	59.71	5.8999	64.17	3.85721	4.72	2.23879	2.96	1.5656	5.41	2.43563	4.36333	1.03151	0.0679965	-3.8784	0.000131472	0.0016048	Yes
HLA-B	major histocompatibility complex, class I, B	HSCHR6_MHC_QBL:31311768-31315097	531.93	9.05509	522.8	9.03012	511.98	8.99994	522.237	8.15429	39.32	5.29719	27.12	4.76129	40.3	5.33271	35.58	5.99549	0.06813	-3.87557	3.03302e-05	0.000608425	Yes
MTHFD2	methylenetetrahydrofolate dehydrogenase (NADP+ dependent) 2, methenyltetrahydrofolate cyclohydrolase	2:74425689-74444692	819.57	9.67872	795.41	9.63555	795.65	9.63599	803.543	11.333	62.61	5.96832	43.59	5.44593	58.22	5.86344	54.8067	8.13135	0.0682062	-3.87395	1.70468e-05	0.00043481	Yes
SLC25A25	solute carrier family 25 member 25	9:130830480-130871524	68.49	6.09782	67.28	6.07211	67.57	6.07831	67.78	0.515817	5.83	2.5435	2.09	1.0635	5.98	2.58015	4.63333	1.79945	0.0683584	-3.87074	0.00129473	0.00877218	Yes
SPPL2A	signal peptide peptidase like 2A	15:50999506-51058005	48.83	5.6097	48.82	5.6094	46.88	5.5509	48.1767	0.916891	3.57	1.83592	2.64	1.40054	3.69	1.88362	3.3	0.469255	0.0684979	-3.8678	1.50433e-05	0.00040574	Yes
GCLM	glutamate-cysteine ligase modifier subunit	1:94350761-94374966	16.06	4.0054	14.85	3.89239	14.91	3.89821	15.2733	0.556796	1.02	0.0285692	0.67	-0.577767	1.45	0.536053	1.04667	0.318991	0.068529	-3.86714	0.000263515	0.002625	Yes
ASL	argininosuccinate lyase	7:65540785-65558545	60.42	5.91695	58.91	5.88044	58.97	5.88191	59.4333	0.698109	5.76	2.52607	1.55	0.632268	4.92	2.29866	4.07667	1.81924	0.0685923	-3.86581	0.00241246	0.014437	Yes
GLRX	glutaredoxin	5:95087023-95158709	45.5	5.50779	46.21	5.53013	43.03	5.42727	44.9133	1.3629	2.6	1.37851	3.57	1.83592	3.09	1.62761	3.08667	0.396008	0.068725	-3.86302	8.99772e-06	0.000296365	Yes
CTD-2291D10.4	N.A.	19:23258003-23283163	2.72	1.44361	3.31	1.72683	3.42	1.774	3.15	0.307354	0.23	-2.12029	0.32	-1.64386	0.1	-3.32193	0.216667	0.0903081	0.0687831	-3.8618	0.00141174	0.00941913	Yes
NUPR1	nuclear protein 1, transcriptional regulator	16:28548606-28550495	381.48	8.57546	381.71	8.57633	372.22	8.54001	378.47	4.42041	17.38	4.11936	38.15	5.25361	22.59	4.49761	26.04	8.82327	0.0688033	-3.86138	0.000294197	0.0028394	Yes
CYP1B1	cytochrome P450 family 1 subfamily B member 1	2:38294116-38337044	50.01	5.64414	51.23	5.67892	48.78	5.60822	50.0067	1.00021	3.75	1.90689	3.01	1.58976	3.57	1.83592	3.44333	0.315101	0.0688575	-3.86024	2.4899e-06	0.000147314	Yes
POLH	DNA polymerase eta	6:43543887-43586701	25.34	4.66334	22.3	4.47897	26.79	4.74362	24.81	1.87095	2.09	1.0635	1.04	0.0565835	2	1	1.71	0.475184	0.0689238	-3.85885	0.000303954	0.00290564	Yes
NLN	neurolysin	5:65018023-65167553	32.09	5.00405	30.89	4.94907	32.04	5.0018	31.6733	0.554276	2.34	1.22651	1.96	0.970854	2.25	1.16993	2.18333	0.162138	0.0689329	-3.85866	1.07818e-06	9.83574e-05	Yes
TMED5	transmembrane p24 trafficking protein 5	1:93615299-93646285	61.08	5.93263	58.66	5.87431	57.19	5.83769	58.9767	1.60379	4.85	2.27798	2.61	1.38405	4.74	2.24489	4.06667	1.031	0.0689538	-3.85823	0.000184103	0.00202364	Yes
RP11-1002K11.1	N.A.	8:32623643-32625477	4.16	2.05658	3.84	1.94111	3.87	1.95233	3.95667	0.144299	0.47	-1.08927	0.1	-3.32193	0.25	-2	0.273333	0.15195	0.0690817	-3.85555	0.00315658	0.0180327	Yes
SMG1P1	SMG1P1, nonsense mediated mRNA decay associated PI3K related kinase pseudogene 1	16:22448329-22503541	23.14	4.53232	26.35	4.71973	23.02	4.52482	24.17	1.54227	2.19	1.13093	0.82	-0.286304	2	1	1.67	0.606025	0.0690939	-3.8553	0.000956827	0.00691676	Yes
PPIL1	peptidylprolyl isomerase like 1	6:36822603-36842800	87.04	6.44361	82.17	6.36054	83.74	6.38785	84.3167	2.02955	7.33	2.87381	3.04	1.60407	7.11	2.82985	5.82667	1.97252	0.0691046	-3.85508	0.000684215	0.00534756	Yes
RP11-876N24.5	N.A.	16:11032743-11033901	1.27	0.344828	0.65	-0.621488	1.26	0.333424	1.06	0.289943	0.05	-4.32193	0.13	-2.94342	0.04	-4.64386	0.0733333	0.0402768	0.0691824	-3.85345	0.00286098	0.0166268	Yes
RAB5C	RAB5C, member RAS oncogene family	HG185_PATCH:40281228-40311269	197.76	7.62761	197.17	7.6233	186.2	7.54071	193.71	5.31583	17.31	4.11353	5.71	2.51349	17.23	4.10685	13.4167	5.44953	0.0692616	-3.8518	0.00165642	0.0106944	Yes
CENPM	centromere protein M	22:42334725-42343168	152.26	7.25039	148.74	7.21665	148.54	7.21471	149.847	1.70844	10.07	3.33199	11.72	3.5509	9.39	3.23113	10.3933	0.978309	0.0693598	-3.84976	2.21042e-06	0.000137519	Yes
NUP37	nucleoporin 37	12:102467967-102513902	112.81	6.81775	108.83	6.76593	108.23	6.75796	109.957	2.03243	7.03	2.81352	7.93	2.98732	7.92	2.9855	7.62667	0.421927	0.0693607	-3.84974	3.67081e-07	6.07661e-05	Yes
RP6-65G23.3	N.A.	14:71276922-71282120	6.09	2.60644	5.95	2.57289	5.98	2.58015	6.00667	0.0601849	0.2	-2.32193	0.69	-0.535332	0.36	-1.47393	0.416667	0.204015	0.0693674	-3.8496	0.00145084	0.00962555	Yes
CTD-2547E10.2	N.A.	16:21458004-21531765	19.04	4.25096	19.16	4.26003	22.87	4.51538	20.3567	1.77787	1.05	0.0703893	1.5	0.584963	1.69	0.757023	1.41333	0.26837	0.0694285	-3.84833	6.5474e-05	0.000999638	Yes
LTN1	listerin E3 ubiquitin protein ligase 1	21:30300466-30365270	20.63	4.36667	20.85	4.38198	19.28	4.26903	20.2533	0.694086	1.82	0.863938	0.6	-0.736966	1.8	0.847997	1.40667	0.570458	0.0694536	-3.84781	0.00165466	0.0106914	Yes
SLC38A2	solute carrier family 38 member 2	12:46751972-46766650	304.41	8.24987	296.27	8.21077	302.72	8.24184	301.133	3.50742	22.73	4.50653	18.33	4.19613	21.7	4.43962	20.92	1.87906	0.0694709	-3.84745	2.21337e-06	0.000137519	Yes
MND1	meiotic nuclear divisions 1	4:154265801-154336270	50.76	5.66562	47.28	5.56316	52.22	5.70653	50.0867	2.07219	3.8	1.926	2.05	1.03562	4.59	2.19849	3.48	1.06135	0.0694796	-3.84727	0.000375153	0.00339873	Yes
PSMG1	proteasome assembly chaperone 1	21:40546695-40555777	352.63	8.46201	353.81	8.46683	335.04	8.38819	347.16	8.58366	24.02	4.58616	26.94	4.75168	21.52	4.42761	24.16	2.21492	0.0695933	-3.84491	2.40199e-06	0.000143995	Yes
PFKP	phosphofructokinase, platelet	10:3108525-3179904	221.68	7.79233	212.95	7.73437	219.24	7.77637	217.957	3.67772	16.33	4.02945	12.93	3.69265	16.26	4.02326	15.1733	1.58653	0.0696163	-3.84443	4.35096e-06	0.000198867	Yes
SRPX	sushi repeat containing protein, X-linked	X:38008589-38080696	13.48	3.75275	13.87	3.7939	13.66	3.77189	13.67	0.159374	1.09	0.124328	0.65	-0.621488	1.12	0.163499	0.953333	0.214838	0.0697391	-3.84189	0.000109452	0.00141052	Yes
PEA15	phosphoprotein enriched in astrocytes 15	1:160175127-160185166	701.46	9.45422	695.01	9.44089	731.19	9.5141	709.22	15.7567	54.41	5.7658	41.07	5.36001	52.99	5.72765	49.49	5.982	0.0697809	-3.84102	8.04229e-06	0.000278554	Yes
PRKCD	protein kinase C delta	HG957_PATCH:53190025-53226733	8.75	3.12928	8.23	3.04089	8.67	3.11603	8.55	0.228619	0.7	-0.514573	0.6	-0.736966	0.49	-1.02915	0.596667	0.0857645	0.0697856	-3.84093	1.41641e-05	0.000390038	Yes
ACER3	alkaline ceramidase 3	HG414_PATCH:76571911-76737841	16.45	4.04002	17.09	4.09508	16.57	4.0505	16.7033	0.277769	1.17	0.226509	1.17	0.226509	1.16	0.214125	1.16667	0.00471405	0.0698463	-3.83967	2.51782e-09	9.09139e-06	Yes
SPTLC1	serine palmitoyltransferase long chain base subunit 1	9:94794281-94877666	73.25	6.19476	73.23	6.19436	74	6.20945	73.4933	0.35836	7.78	2.95977	1.34	0.422233	6.29	2.65306	5.13667	2.7527	0.069893	-3.83871	0.00635315	0.0324642	Yes
MARS2	methionyl-tRNA synthetase 2, mitochondrial	2:198570087-198573113	9.57	3.25852	9.82	3.29572	9.06	3.17951	9.48333	0.316263	0.81	-0.304006	0.38	-1.39593	0.8	-0.321928	0.663333	0.200389	0.0699473	-3.83759	0.000416092	0.00367761	Yes
PNO1	partner of NOB1 homolog	2:68384976-68403370	41.98	5.39163	42.3	5.40259	40.51	5.34021	41.5967	0.779416	3.38	1.75702	2.08	1.05658	3.27	1.70929	2.91	0.588614	0.0699575	-3.83738	6.91012e-05	0.00103451	Yes
TPM3	tropomyosin 3	1:154127784-154167124	615.69	9.26606	628.7	9.29623	617.44	9.27016	620.61	5.76493	48.26	5.59276	34.73	5.11811	47.38	5.56621	43.4567	6.18113	0.0700225	-3.83604	1.52758e-05	0.000408777	Yes
MAD2L1	mitotic arrest deficient 2 like 1	4:120976763-120988229	168.13	7.39343	160.49	7.32634	153.86	7.26547	160.827	5.83057	15.4	3.94486	5.63	2.49313	12.79	3.67694	11.2733	4.13025	0.0700962	-3.83452	0.000903557	0.00662452	Yes
RP11-61A14.2	N.A.	16:66921918-66922834	8.36	3.0635	8.13	3.02326	8.75	3.12928	8.41333	0.255908	0.77	-0.37707	0.22	-2.18442	0.78	-0.358454	0.59	0.261661	0.0701268	-3.83389	0.00262344	0.0154602	Yes
OPTN	optineurin	10:13141449-13180291	109.65	6.77676	105.36	6.71918	107.67	6.75047	107.56	1.75311	7.67	2.93923	7.49	2.90497	7.47	2.90111	7.54333	0.0899383	0.0701314	-3.8338	4.9862e-09	1.37175e-05	Yes
SLC9A3R2	SLC9A3 regulator 2	16:2075357-2089027	64.97	6.0217	70.14	6.13217	67.98	6.08704	67.6967	2.12013	5.17	2.37016	4.17	2.06005	4.91	2.29572	4.75	0.423635	0.0701659	-3.83309	2.62413e-06	0.000150967	Yes
PCNA	proliferating cell nuclear antigen	20:5095599-5107272	569.11	9.15256	562.55	9.13584	551.06	9.10607	560.907	7.45994	42.93	5.42391	34.09	5.09128	41.05	5.35931	39.3567	3.80236	0.0701662	-3.83308	3.05975e-06	0.000165361	Yes
MKI67	marker of proliferation Ki-67	10:129894923-129924649	65.78	6.03958	69.79	6.12495	67.91	6.08555	67.8267	1.63814	5.08	2.34483	4.31	2.10769	4.89	2.28983	4.76	0.327516	0.0701789	-3.83282	9.11954e-07	9.18986e-05	Yes
MAP3K9	mitogen-activated protein kinase kinase kinase 9	14:71189243-71276251	4.5	2.16993	4.86	2.28096	4.59	2.19849	4.65	0.152971	0.34	-1.55639	0.31	-1.68966	0.33	-1.59946	0.326667	0.0124722	0.0702509	-3.83134	1.95204e-07	4.70284e-05	Yes
TRIM25	tripartite motif containing 25	17:54965270-54991399	51.96	5.69933	47.64	5.5741	51.83	5.69572	50.4767	2.00653	3.37	1.75275	3.28	1.7137	3.99	1.99639	3.54667	0.31563	0.0702635	-3.83108	2.49988e-06	0.000147524	Yes
TRIP11	thyroid hormone receptor interactor 11	14:92432335-92507240	16.73	4.06437	20.19	4.33557	18.56	4.21412	18.4933	1.41333	1.47	0.555816	0.89	-0.168123	1.54	0.62293	1.3	0.291319	0.0702956	-3.83042	0.000128382	0.00158015	Yes
MIR3916	microRNA 3916	1:247365269-247365362	42.36	5.40463	40.83	5.35156	42.01	5.39266	41.7333	0.65454	3	1.58496	2.12	1.08406	3.69	1.88362	2.93667	0.642512	0.0703674	-3.82895	7.84026e-05	0.00112703	Yes
BRCA1	BRCA1, DNA repair associated	17:41196312-41277500	51.19	5.67779	54.93	5.77952	52.69	5.71946	52.9367	1.53678	4.15	2.05311	2.89	1.53107	4.15	2.05311	3.73	0.59397	0.0704616	-3.82702	2.62308e-05	0.000556531	Yes
UTP15	UTP15, small subunit processome component	5:72861268-72877794	30.46	4.92884	29.23	4.86938	30.42	4.92695	30.0367	0.570633	2.16	1.11103	2.18	1.12433	2.01	1.0072	2.11667	0.0758654	0.0704694	-3.82686	8.57254e-08	3.76098e-05	Yes
PAX8	paired box 8	2:113973574-114036527	2.46	1.29866	2.58	1.36737	1.77	0.823749	2.27	0.356931	0.34	-1.55639	0.08	-3.64386	0.06	-4.05889	0.16	0.127541	0.0704846	-3.82655	0.00584932	0.0302157	Yes
TWISTNB	TWIST neighbor	7:19735085-19748710	30.04	4.90881	34.3	5.10014	32.5	5.02237	32.28	1.74608	2.46	1.29866	2.04	1.02857	2.33	1.22033	2.27667	0.175563	0.0705287	-3.82565	2.52298e-06	0.000148107	Yes
AAGAB	alpha- and gamma-adaptin binding protein	15:67493371-67547533	99.06	6.63023	96.88	6.59813	100.14	6.64587	98.6933	1.35591	7.84	2.97085	5.53	2.46728	7.52	2.91073	6.96333	1.0219	0.0705553	-3.8251	1.75837e-05	0.000444969	Yes
ARPC2	actin related protein 2/3 complex subunit 2	2:219081817-219119079	457.69	8.83823	454.12	8.82693	466.27	8.86502	459.36	5.09884	35.38	5.14486	24.52	4.61589	37.35	5.22304	32.4167	5.64141	0.0705692	-3.82482	3.58214e-05	0.000672721	Yes
NCAPD3	non-SMC condensin II complex subunit D3	11:134020014-134095348	83.77	6.38836	85.58	6.4192	84.72	6.40463	84.69	0.739234	7.14	2.83592	3.81	1.92979	6.98	2.80323	5.97667	1.53346	0.0705711	-3.82478	0.000197652	0.00212762	Yes
PLSCR1	phospholipid scramblase 1	3:146232967-146262651	43.57	5.44526	42.31	5.40293	45.19	5.49793	43.69	1.17881	3.29	1.71809	2.41	1.26903	3.56	1.83188	3.08667	0.491008	0.0706493	-3.82318	2.4892e-05	0.000541041	Yes
AURKA	aurora kinase A	20:54944445-54967393	90.91	6.50637	90.44	6.49889	91.91	6.52215	91.0867	0.612989	7.05	2.81762	6.33	2.66221	5.93	2.56803	6.43667	0.463417	0.0706653	-3.82285	7.96842e-07	8.55687e-05	Yes
ELK3	ELK3, ETS transcription factor	12:96588160-96663613	35.15	5.13545	35.98	5.16912	33.77	5.07767	34.9667	0.911494	2.82	1.4957	2.05	1.03562	2.55	1.3505	2.47333	0.318991	0.070734	-3.82145	1.01025e-05	0.000317719	Yes
EFHD2	EF-hand domain family member D2	1:15736391-15756839	27.35	4.77347	28.53	4.83441	28.31	4.82324	28.0633	0.512337	1.48	0.565597	2.15	1.10434	2.33	1.22033	1.98667	0.365726	0.0707923	-3.82026	4.52973e-05	0.000786671	Yes
ARFGEF2	ADP ribosylation factor guanine nucleotide exchange factor 2	20:47538427-47653230	22.26	4.47638	22.93	4.51916	22.52	4.49313	22.57	0.275802	1.86	0.895303	1.09	0.124328	1.85	0.887525	1.6	0.360648	0.0708906	-3.81826	0.000112709	0.00144061	Yes
UEVLD	UEV and lactate/malate dehyrogenase domains	11:18551156-18610294	25.84	4.69153	29.23	4.86938	25.02	4.64501	26.6967	1.82235	2.32	1.21412	1.5	0.584963	1.86	0.895303	1.89333	0.335592	0.0709202	-3.81766	3.85983e-05	0.000706124	Yes
IFIT2	interferon induced protein with tetratricopeptide repeats 2	10:91061712-91069033	1.58	0.659925	2.18	1.12433	1.59	0.669027	1.78333	0.280515	0.17	-2.55639	0.07	-3.8365	0.14	-2.8365	0.126667	0.0418994	0.071028	-3.81547	0.000736614	0.0056704	Yes
DIAPH2	diaphanous related formin 2	X:95939662-96859996	6.59	2.72028	6.89	2.7845	6.23	2.63923	6.57	0.269815	0.49	-1.02915	0.44	-1.18442	0.47	-1.08927	0.466667	0.020548	0.0710299	-3.81543	4.10167e-07	6.33312e-05	Yes
CSF1	colony stimulating factor 1	1:110452864-110473614	16.62	4.05485	15.66	3.96901	15.86	3.98732	16.0467	0.413548	1.21	0.275007	1.26	0.333424	0.95	-0.0740006	1.14	0.135892	0.0710428	-3.81517	7.902e-06	0.000275827	Yes
TNPO1	transportin 1	5:72112139-72212560	118.2	6.88509	119.74	6.90376	120.29	6.91037	119.41	0.884571	9.33	3.22188	7.35	2.87774	8.78	3.13422	8.48667	0.834519	0.0710717	-3.81458	3.21503e-06	0.000168942	Yes
LYPD6B	LY6/PLAUR domain containing 6B	2:149894621-150071776	8.48	3.08406	7.99	2.9982	7.01	2.80941	7.82667	0.611137	0.6	-0.736966	0.78	-0.358454	0.29	-1.78588	0.556667	0.202375	0.0711244	-3.81351	0.000833047	0.00622856	Yes
SPTLC3	serine palmitoyltransferase long chain base subunit 3	20:12989627-13147411	1.9	0.925999	1.41	0.495695	2.03	1.02148	1.78	0.266958	0.14	-2.8365	0.14	-2.8365	0.1	-3.32193	0.126667	0.0188562	0.071161	-3.81277	7.59329e-05	0.00110334	Yes
ADAMTSL5	ADAMTS like 5	19:1505017-1513603	4.44	2.15056	5.65	2.49825	4.52	2.17632	4.87	0.552509	0.43	-1.21759	0.19	-2.39593	0.42	-1.25154	0.346667	0.110855	0.0711841	-3.8123	0.00064052	0.0050747	Yes
KLF6	Kruppel like factor 6	10:3818188-3827473	81.22	6.34376	81.82	6.35438	81.6	6.3505	81.5467	0.247835	6.49	2.69822	3.74	1.90304	7.22	2.852	5.81667	1.49836	0.0713293	-3.80936	0.000193535	0.00209698	Yes
WNT5A	Wnt family member 5A	3:55499743-55523973	30.89	4.94907	31.39	4.97223	31.89	4.99503	31.39	0.408248	2.4	1.26303	2.05	1.03562	2.27	1.18269	2.24	0.144453	0.0713603	-3.80873	6.02642e-07	7.4874e-05	Yes
MICAL3	microtubule associated monooxygenase, calponin and LIM domain containing 3	22:18270415-18507325	47.66	5.57471	49.64	5.63343	56.07	5.80916	51.1233	3.59001	3.91	1.96717	2.08	1.05658	4.96	2.31034	3.65	1.19004	0.071396	-3.80801	0.000514441	0.00429646	Yes
KIF14	kinesin family member 14	1:200520628-200589862	9.67	3.27352	9.97	3.31759	9.49	3.24641	9.71	0.19799	0.7	-0.514573	0.62	-0.68966	0.76	-0.395929	0.693333	0.0573488	0.0714041	-3.80785	1.68152e-06	0.000123754	Yes
IPCEF1	interaction protein for cytohesin exchange factors 1	6:154475631-154677926	0.21	-2.25154	0.54	-0.888969	0.23	-2.12029	0.326667	0.15107	0.02	-5.64386	0.04	-4.64386	0.01	-6.64386	0.0233333	0.0124722	0.0714286	-3.80735	0.00574483	0.0297718	Yes
SLFN12	schlafen family member 12	17:33738079-33760302	2.73	1.4489	1.69	0.757023	3.27	1.70929	2.56333	0.65571	0.23	-2.12029	0.14	-2.8365	0.18	-2.47393	0.183333	0.0368179	0.0715215	-3.80548	0.0004226	0.00371725	Yes
TMEM106C	transmembrane protein 106C	12:48357352-48362661	320.91	8.32602	315.49	8.30145	332.38	8.37669	322.927	7.04122	24.77	4.63052	19.79	4.3067	24.74	4.62877	23.1	2.34056	0.0715333	-3.80524	4.11994e-06	0.000193987	Yes
SLC25A32	solute carrier family 25 member 32	8:104410863-104427417	44.84	5.48671	43.79	5.45253	46.66	5.54411	45.0967	1.18565	3.35	1.74416	2.98	1.57531	3.35	1.74416	3.22667	0.17442	0.07155	-3.8049	4.2982e-07	6.45248e-05	Yes
KIAA1671	KIAA1671	22:25348697-25593415	8.08	3.01436	7.84	2.97085	7.56	2.91839	7.82667	0.212498	0.55	-0.862496	0.46	-1.12029	0.67	-0.577767	0.56	0.0860233	0.0715503	-3.8049	1.78287e-05	0.000449507	Yes
SAMD9	sterile alpha motif domain containing 9	7:92728829-92747336	1.86	0.895303	1.95	0.963474	2.06	1.04264	1.95667	0.0817856	0.09	-3.47393	0.18	-2.47393	0.15	-2.73697	0.14	0.0374166	0.0715503	-3.8049	0.000216312	0.00227136	Yes
NDUFS1	NADH:ubiquinone oxidoreductase core subunit S1	2:206979541-207024327	87.72	6.45483	82.55	6.3672	86.72	6.43829	85.6633	2.23899	6.27	2.64847	5.06	2.33914	7.06	2.81967	6.13	0.822476	0.0715592	-3.80472	1.17542e-05	0.000347599	Yes
SERPINB9	serpin family B member 9	6:2887500-2903514	5.38	2.42761	4.95	2.30743	5.45	2.44626	5.26	0.221058	0.42	-1.25154	0.35	-1.51457	0.36	-1.47393	0.376667	0.0309121	0.0716096	-3.8037	2.09212e-06	0.000134448	Yes
SAR1B	secretion associated Ras related GTPase 1B	5:133936834-133984961	81.74	6.35297	80.7	6.3345	83.66	6.38647	82.0333	1.22609	5.79	2.53356	4.96	2.31034	6.92	2.79077	5.89	0.803285	0.0718001	-3.79987	1.06943e-05	0.000329691	Yes
HPCAL1	hippocalcin like 1	2:10443015-10567743	29.57	4.88606	29.7	4.89239	30.55	4.9331	29.94	0.434588	2.17	1.1177	2.23	1.15704	2.05	1.03562	2.15	0.0748331	0.0718103	-3.79967	6.43691e-08	3.63483e-05	Yes
PIP4K2C	phosphatidylinositol-5-phosphate 4-kinase type 2 gamma	12:57984957-57997198	42.43	5.40701	41.74	5.38336	42.54	5.41075	42.2367	0.354056	3.63	1.85997	2.06	1.04264	3.41	1.76977	3.03333	0.694086	0.0718175	-3.79952	0.000119888	0.00150506	Yes
GSKIP	GSK3B interacting protein	14:96829814-96853625	38.56	5.26903	35.39	5.14527	36.44	5.18745	36.7967	1.31849	3.2	1.67807	2.03	1.02148	2.7	1.43296	2.64333	0.479328	0.0718362	-3.79914	3.98936e-05	0.000722499	Yes
RAPGEF2	Rap guanine nucleotide exchange factor 2	4:160025330-160281321	35.08	5.13258	37.59	5.23228	37.82	5.24108	36.83	1.24099	3.21	1.68257	1.88	0.910733	2.85	1.51096	2.64667	0.561684	0.0718617	-3.79863	8.47976e-05	0.00118649	Yes
GOLT1B	golgi transport 1B	12:21654715-21671342	86.95	6.44211	84.81	6.40616	80.26	6.32661	84.0067	2.78963	6.44	2.68706	5.28	2.40054	6.41	2.68032	6.04333	0.539897	0.0719387	-3.79709	2.9013e-06	0.000160088	Yes
RP11-23P13.7	N.A.	15:42188137-42189031	3.87	1.95233	3.23	1.69153	4.02	2.0072	3.70667	0.342572	0.32	-1.64386	0.42	-1.25154	0.06	-4.05889	0.266667	0.151731	0.0719424	-3.79701	0.00891905	0.0435645	Yes
PIGW	phosphatidylinositol glycan anchor biosynthesis class W	HG75_PATCH:34862388-34866669	17.57	4.13504	16.38	4.03386	15.93	3.99367	16.6267	0.691873	1.39	0.475085	0.95	-0.0740006	1.25	0.321928	1.19667	0.183545	0.0719727	-3.79641	2.28011e-05	0.000517599	Yes
PLK4	polo like kinase 4	4:128802016-128820350	55.56	5.79597	45.1	5.49506	48.5	5.59991	49.72	4.35654	4.59	2.19849	2.3	1.20163	3.85	1.94486	3.58	0.954184	0.0720032	-3.79579	0.000247679	0.00250774	Yes
RPE	ribulose-5-phosphate-3-epimerase	2:210867289-210886300	92.22	6.52701	92.8	6.53605	85.95	6.42543	90.3233	3.10147	7.26	2.85997	5.1	2.3505	7.16	2.83996	6.50667	0.995501	0.0720375	-3.79511	2.35808e-05	0.000528035	Yes
GPR75	G protein-coupled receptor 75	2:54080050-54087126	1.56	0.641546	1.87	0.903038	1.84	0.879706	1.75667	0.139603	0.14	-2.8365	0.09	-3.47393	0.15	-2.73697	0.126667	0.0262467	0.0721063	-3.79373	9.92173e-05	0.00132381	Yes
E2F2	E2F transcription factor 2	1:23832922-23857712	10.52	3.39506	11.07	3.46858	10.99	3.45812	10.86	0.242625	0.76	-0.395929	0.81	-0.304006	0.78	-0.358454	0.783333	0.020548	0.0721301	-3.79325	4.44868e-08	3.2023e-05	Yes
SLC2A1	solute carrier family 2 member 1	1:43391052-43424530	82.96	6.37434	87.73	6.455	84.21	6.39592	84.9667	2.01951	7.17	2.84197	4.33	2.11437	6.89	2.7845	6.13	1.27791	0.0721459	-3.79294	8.28116e-05	0.00116728	Yes
GORASP2	golgi reassembly stacking protein 2	2:171784974-171823639	109.56	6.77558	110.47	6.78751	114.36	6.83744	111.463	2.08167	8.55	3.09592	6.29	2.65306	9.37	3.22805	8.07	1.30241	0.0724005	-3.78786	2.63378e-05	0.000557775	Yes
PFKFB3	6-phosphofructo-2-kinase/fructose-2,6-biphosphatase 3	10:6186881-6277495	28.29	4.82222	28.66	4.84097	30.47	4.92932	29.14	0.952505	2.75	1.45943	1.04	0.0565835	2.54	1.34483	2.11	0.761446	0.0724091	-3.78769	0.000973059	0.00701217	Yes
SMC1A	structural maintenance of chromosomes 1A	HG1433_PATCH:53117149-53165728	108.57	6.76248	107.72	6.75114	113.36	6.82477	109.883	2.48274	8.44	3.07724	6.89	2.7845	8.55	3.09592	7.96	0.757936	0.0724405	-3.78706	3.29557e-06	0.000170758	Yes
CLTCL1	clathrin heavy chain like 1	HG329_PATCH:19166989-19279229	26.58	4.73227	26.46	4.72574	26.19	4.71094	26.41	0.163095	1.48	0.565597	2.15	1.10434	2.11	1.07724	1.91333	0.306848	0.0724473	-3.78692	2.66214e-05	0.000561518	Yes
AIM1L	N.A.	1:26648350-26680621	2.82	1.4957	2.79	1.48027	2.9	1.53605	2.83667	0.046428	0.2	-2.32193	0.25	-2	0.17	-2.55639	0.206667	0.0329983	0.0728555	-3.77882	1.9711e-05	0.000475872	Yes
NID2	nidogen 2	14:52471521-52535712	26.51	4.72846	26.69	4.73823	25.03	4.64559	26.0767	0.743744	1.84	0.879706	1.6	0.678072	2.26	1.17632	1.9	0.272764	0.0728621	-3.77869	1.36448e-05	0.000381725	Yes
KLF10	Kruppel like factor 10	8:103661007-103668130	64.39	6.00876	62.77	5.972	64.5	6.01123	63.8867	0.790879	5.36	2.42223	2.88	1.52607	5.74	2.52105	4.66	1.26817	0.0729417	-3.77711	0.000265318	0.00263688	Yes
HIPK2	homeodomain interacting protein kinase 2	7:139246316-139477577	17.58	4.13586	19.05	4.25172	18.67	4.22265	18.4333	0.623021	1.39	0.475085	1.12	0.163499	1.53	0.613532	1.34667	0.170163	0.0730561	-3.77485	1.03633e-05	0.00032276	Yes
FSTL3	follistatin like 3	19:676392-683385	42.01	5.39266	46.61	5.54257	44.19	5.46565	44.27	1.87879	2.75	1.45943	4.25	2.08746	2.73	1.4489	3.24333	0.711868	0.0732626	-3.77078	6.06561e-05	0.000949671	Yes
RRM1	ribonucleotide reductase catalytic subunit M1	11:4115937-4160106	309.48	8.2737	311.17	8.28156	302.79	8.24217	307.813	3.61842	28.1	4.8125	11.83	3.56438	27.73	4.79338	22.5533	7.58405	0.0732695	-3.77064	0.000718821	0.00556894	Yes
IRF2BPL	interferon regulatory factor 2 binding protein like	14:77490888-77495034	14.98	3.90497	16.13	4.01167	16.37	4.03298	15.8267	0.606648	1.26	0.333424	1.01	0.0143553	1.21	0.275007	1.16	0.108012	0.073294	-3.77016	3.67658e-06	0.000180772	Yes
RP5-855F14.1	N.A.	1:234663637-234667525	0.26	-1.94342	0.59	-0.761213	0.24	-2.05889	0.363333	0.160485	0.03	-5.05889	0.03	-5.05889	0.02	-5.64386	0.0266667	0.00471405	0.0733945	-3.76818	0.00132344	0.00892799	Yes
TAP1	transporter 1, ATP binding cassette subfamily B member	HSCHR6_MHC_DBB:32790967-32799736	33.56	5.06867	32.95	5.04221	32.65	5.02901	33.0533	0.378623	2.6	1.37851	2.17	1.1177	2.52	1.33342	2.43	0.186726	0.0735175	-3.76577	1.29501e-06	0.000108368	Yes
AHRR	aryl-hydrocarbon receptor repressor	5:304291-438406	16.43	4.03826	17.55	4.1334	16.96	4.08406	16.98	0.457457	1.36	0.443607	1.27	0.344828	1.12	0.163499	1.25	0.0989949	0.073616	-3.76384	1.66068e-06	0.000123146	Yes
CMTM8	CKLF like MARVEL transmembrane domain containing 8	3:32280171-32411817	2.54	1.34483	3.31	1.72683	2.84	1.50589	2.89667	0.316895	0.14	-2.8365	0.21	-2.25154	0.29	-1.78588	0.213333	0.0612826	0.0736479	-3.76321	0.000295173	0.00284691	Yes
USP1	ubiquitin specific peptidase 1	1:62901968-62917475	133.84	7.06437	133.87	7.06469	132.28	7.04745	133.33	0.742563	11.63	3.53978	6.84	2.774	11.01	3.46074	9.82667	2.12701	0.0737018	-3.76216	9.7949e-05	0.00131016	Yes
MYL12A	myosin light chain 12A	18:3247479-3256234	538.15	9.07186	513.92	9.0054	523.93	9.03323	525.333	9.9415	41.89	5.38853	34.78	5.12019	39.53	5.30488	38.7333	2.9568	0.073731	-3.76159	1.31778e-06	0.000109395	Yes
CDH11	cadherin 11	16:64977656-65160015	19.76	4.30451	24.08	4.58976	21.65	4.4363	21.83	1.76822	1.72	0.782409	1.77	0.823749	1.34	0.422233	1.61	0.192007	0.0737517	-3.76118	1.56576e-05	0.000414673	Yes
CHCHD3	coiled-coil-helix-coiled-coil-helix domain containing 3	7:132469629-132766848	213.82	7.74025	213.79	7.74005	213.2	7.73606	213.603	0.285463	18.93	4.2426	9.51	3.24945	18.93	4.2426	15.79	4.44063	0.0739221	-3.75785	0.000319781	0.00301601	Yes
LIMD1	LIM domains containing 1	3:45596886-45727830	9.63	3.26754	8.99	3.16832	8.61	3.10601	9.07667	0.420899	0.71	-0.494109	0.45	-1.152	0.86	-0.217591	0.673333	0.169378	0.0741829	-3.75277	0.000172941	0.00193893	Yes
FGFRL1	fibroblast growth factor receptor-like 1	4:1003724-1020685	31.7	4.98641	29.79	4.89676	33.27	5.05615	31.5867	1.42296	2.09	1.0635	2.63	1.39506	2.31	1.20789	2.34333	0.221711	0.0741874	-3.75268	3.84953e-06	0.000185874	Yes
C1orf53	chromosome 1 open reading frame 53	1:197871777-197876497	4.05	2.01792	4.81	2.26604	5.41	2.43563	4.75667	0.556497	0.65	-0.621488	0.31	-1.68966	0.1	-3.32193	0.353333	0.226618	0.0742817	-3.75085	0.00659497	0.0335633	Yes
GTF2H3	general transcription factor IIH subunit 3	12:124118375-124147153	65.68	6.03738	63.54	5.98959	65.78	6.03958	65	1.03318	6.09	2.60644	2.69	1.42761	5.72	2.51602	4.83333	1.52307	0.074359	-3.74935	0.000535505	0.00442727	Yes
RP4-592A1.2	N.A.	1:59096513-59097202	5.06	2.33914	2.15	1.10434	2.74	1.45418	3.31667	1.25603	0.32	-1.64386	0.09	-3.47393	0.33	-1.59946	0.246667	0.110855	0.0743719	-3.7491	0.00573901	0.029747	Yes
PI4K2B	phosphatidylinositol 4-kinase type 2 beta	4:25162263-25280714	25.96	4.69822	25.99	4.69988	25.9	4.69488	25.95	0.0374166	2.5	1.32193	1.34	0.422233	1.95	0.963474	1.93	0.473779	0.0743738	-3.74906	0.000131082	0.00160117	Yes
QKI	QKI, KH domain containing RNA binding	6:163835032-163999628	110.54	6.78842	117.76	6.87971	116.57	6.86505	114.957	3.16062	10.09	3.33485	6.15	2.62059	9.42	3.23573	8.55333	1.72129	0.0744048	-3.74846	7.37733e-05	0.00108175	Yes
LBX2	ladybird homeobox 2	2:74724644-74730443	2.1	1.07039	2.45	1.29278	2.29	1.19535	2.28	0.143062	0.26	-1.94342	0.13	-2.94342	0.12	-3.05889	0.17	0.0637704	0.0745614	-3.74543	0.000439641	0.00382636	Yes
ACOT7	acyl-CoA thioesterase 7	1:6324329-6454451	132.48	7.04963	131.24	7.03606	132.64	7.05137	132.12	0.625673	12.26	3.61589	5.87	2.55336	11.45	3.51728	9.86	2.84067	0.0746291	-3.74412	0.000354398	0.00325978	Yes
SELT	N.A.	3:150320662-150348222	217.11	7.76228	206.07	7.68699	210.17	7.71541	211.117	4.5565	18.67	4.22265	11.37	3.50716	17.24	4.10769	15.76	3.15862	0.0746507	-3.7437	7.12342e-05	0.00105605	Yes
CAP1	cyclase associated actin cytoskeleton regulatory protein 1	1:40505905-40538321	346.77	8.43784	337.69	8.39956	351.01	8.45537	345.157	5.55624	30.17	4.91504	17.21	4.10518	29.94	4.904	25.7733	6.05592	0.0746714	-3.7433	0.000146586	0.00172937	Yes
ENTPD7	ectonucleoside triphosphate diphosphohydrolase 7	10:101419263-101465997	4.3	2.10434	3.55	1.82782	3.79	1.9222	3.88	0.31273	0.3	-1.73697	0.24	-2.05889	0.33	-1.59946	0.29	0.0374166	0.0747423	-3.74193	1.89223e-05	0.000466202	Yes
CDK1	cyclin dependent kinase 1	10:62538089-62554610	295.36	8.20633	285.52	8.15745	281.82	8.13863	287.567	5.71399	19.28	4.26903	23.36	4.54597	21.85	4.44956	21.4967	1.68429	0.0747537	-3.74171	1.48594e-06	0.000114921	Yes
CKS1B	CDC28 protein kinase regulatory subunit 1B	5:61808070-61808309	320.62	8.32472	311.3	8.28216	317.08	8.3087	316.333	3.84133	30.29	4.92077	10.03	3.32625	30.63	4.93687	23.65	9.63179	0.0747629	-3.74153	0.0018548	0.0116946	Yes
PLD1	phospholipase D1	3:171318195-171528740	4.7	2.23266	6.2	2.63227	5.11	2.35332	5.33667	0.633	0.41	-1.2863	0.47	-1.08927	0.32	-1.64386	0.4	0.0616441	0.0749532	-3.73787	4.86773e-05	0.000823607	Yes
ADAM17	ADAM metallopeptidase domain 17	2:9628615-9695921	25.25	4.65821	25.96	4.69822	25.57	4.67638	25.5933	0.290325	2.38	1.25096	1.18	0.238787	2.2	1.1375	1.92	0.528394	0.0750195	-3.73659	0.000288732	0.00280163	Yes
TRIP13	thyroid hormone receptor interactor 13	5:892758-919472	71.39	6.15765	69.43	6.11749	70.64	6.14241	70.4867	0.807479	6.04	2.59455	4.96	2.31034	4.87	2.28392	5.29	0.531601	0.0750497	-3.73601	3.05707e-06	0.000165361	Yes
GATC	glutamyl-tRNA amidotransferase subunit C	12:120884241-120899389	25.49	4.67186	26.82	4.74524	28.41	4.82833	26.9067	1.19366	2.14	1.09761	1.31	0.389567	2.61	1.38405	2.02	0.537463	0.0750743	-3.73554	0.000222742	0.00232073	Yes
PEAR1	platelet endothelial aggregation receptor 1	1:156863490-156886226	11.23	3.48929	11.9	3.57289	10.69	3.41819	11.2733	0.49493	0.87	-0.200913	0.73	-0.454032	0.94	-0.0892673	0.846667	0.0873053	0.0751035	-3.73498	5.66137e-06	0.000229383	Yes
SLIT3	slit guidance ligand 3	5:168088745-168728133	0.56	-0.836501	0.56	-0.836501	1.01	0.0143553	0.71	0.212132	0.03	-5.05889	0.06	-4.05889	0.07	-3.8365	0.0533333	0.0169967	0.0751174	-3.73471	0.00132666	0.00894554	Yes
MIR3615	microRNA 3615	17:72744752-72744838	4.3	2.10434	6.08	2.60407	4.12	2.04264	4.83333	0.884584	0.63	-0.666576	0.11	-3.18442	0.35	-1.51457	0.363333	0.212498	0.0751724	-3.73365	0.00604841	0.0311051	Yes
GRWD1	glutamate rich WD repeat containing 1	19:48949030-48960279	51.16	5.67694	53.62	5.7447	52.59	5.71672	52.4567	1.00871	4.49	2.16672	2.67	1.41684	4.67	2.22342	3.94333	0.903376	0.0751732	-3.73364	0.000131883	0.00160915	Yes
PDLIM1	PDZ and LIM domain 1	10:96997329-97050781	121.19	6.92113	122.93	6.94169	118.57	6.8896	120.897	1.79201	8.62	3.10769	8.87	3.14893	9.79	3.29131	9.09333	0.503079	0.0752157	-3.73282	3.40037e-07	5.94637e-05	Yes
PTPN11	protein tyrosine phosphatase, non-receptor type 11	12:112856155-112947717	106.15	6.72996	106.5	6.73471	108.62	6.76315	107.09	1.09127	9.01	3.17153	6.78	2.76129	8.42	3.07382	8.07	0.943433	0.0753572	-3.73011	7.23003e-06	0.000263454	Yes
PSMD14	proteasome 26S subunit, non-ATPase 14	2:162164549-162268228	210.11	7.715	200.88	7.65019	211.77	7.72635	207.587	4.79051	16.17	4.01525	14.12	3.81967	16.69	4.06091	15.66	1.10944	0.0754384	-3.72856	1.12412e-06	0.000100845	Yes
UBTD1	ubiquitin domain containing 1	10:99258625-99330966	27.95	4.80478	28.91	4.8535	28.17	4.81609	28.3433	0.410636	2.16	1.11103	1.84	0.879706	2.42	1.27501	2.14	0.237206	0.0755028	-3.72733	5.46483e-06	0.000225353	Yes
TRAM1	translocation associated membrane protein 1	8:71485677-71520622	148.4	7.21335	152.43	7.252	157.55	7.29967	152.793	3.7443	10.84	3.43829	13.66	3.77189	10.14	3.34199	11.5467	1.52143	0.0755705	-3.72603	9.43159e-06	0.000303913	Yes
RP11-137L10.6	N.A.	10:75255283-75279828	6.03	2.59216	7.36	2.87971	6.57	2.71589	6.65333	0.546158	0.45	-1.152	0.48	-1.05889	0.58	-0.785875	0.503333	0.0555778	0.0756513	-3.72449	1.11159e-05	0.000336582	Yes
SLC25A15	solute carrier family 25 member 15	13:41363548-41384247	11.34	3.50335	11	3.45943	10.25	3.35755	10.8633	0.455363	0.78	-0.358454	0.55	-0.862496	1.14	0.189034	0.823333	0.242808	0.0757901	-3.72185	0.000247934	0.00250988	Yes
LIN54	lin-54 DREAM MuvB core complex component	4:83831126-83934079	22.83	4.51286	21.07	4.39712	22.32	4.48027	22.0733	0.739384	1.94	0.956057	1.52	0.604071	1.56	0.641546	1.67333	0.189268	0.0758079	-3.72151	5.73545e-06	0.000230575	Yes
POLQ	DNA polymerase theta	3:121150278-121264853	17.24	4.10769	17.7	4.14568	17.63	4.13996	17.5233	0.202375	1.69	0.757023	0.93	-0.104697	1.37	0.454176	1.33	0.311555	0.0758988	-3.71978	0.000118468	0.00149307	Yes
KCTD8	potassium channel tetramerization domain containing 8	4:44175926-44450824	1.75	0.807355	1.73	0.790772	2.05	1.03562	1.84333	0.146363	0.15	-2.73697	0.13	-2.94342	0.14	-2.8365	0.14	0.00816497	0.0759494	-3.71882	3.00137e-06	0.000163221	Yes
HSPA5	heat shock protein family A (Hsp70) member 5	9:127997132-128003609	419.81	8.71359	420.45	8.71579	422.53	8.72291	420.93	1.16115	36.46	5.18824	21.17	4.40395	38.3	5.25927	31.9767	7.6783	0.0759667	-3.71849	0.000162314	0.00185507	Yes
GLRX2	glutaredoxin 2	1:193065598-193075244	79.26	6.30852	81.28	6.34483	86.8	6.43962	82.4467	3.18682	6.08	2.60407	6.67	2.73769	6.06	2.59932	6.27	0.282961	0.0760492	-3.71692	4.02948e-07	6.2949e-05	Yes
BOLA3	bolA family member 3	2:74362525-74375121	90.99	6.50764	95.56	6.57833	89.84	6.48929	92.13	2.4704	7.29	2.86592	6.93	2.79286	6.8	2.76553	7.00667	0.207257	0.076052	-3.71687	8.39414e-08	3.76098e-05	Yes
SQSTM1	sequestosome 1	5:179233388-179265078	607.2	9.24603	601.7	9.2329	603.71	9.23771	604.203	2.2723	48.21	5.59126	41.27	5.36702	48.42	5.59753	45.9667	3.32215	0.0760781	-3.71637	1.03715e-06	9.66439e-05	Yes
TROVE2	TROVE domain family member 2	1:193028552-193060907	34.66	5.1152	33.74	5.07639	31.6	4.98185	33.3333	1.28191	2.84	1.50589	1.88	0.910733	2.89	1.53107	2.53667	0.464782	0.0761	-3.71596	5.45831e-05	0.000885545	Yes
YDJC	YdjC chitooligosaccharide deacetylase homolog	22:21982378-21984353	42.24	5.40054	44.13	5.46369	44.31	5.46956	43.56	0.936269	3.31	1.72683	3.76	1.91073	2.88	1.52607	3.31667	0.359289	0.0761402	-3.7152	5.10442e-06	0.000219801	Yes
POLA2	DNA polymerase alpha 2, accessory subunit	11:65029233-65073060	123.92	6.95327	120.47	6.91253	116.64	6.86592	120.343	2.9734	8.47	3.08236	9.57	3.25852	9.45	3.24031	9.16333	0.492702	0.0761433	-3.71514	4.44873e-07	6.57691e-05	Yes
GBE1	1,4-alpha-glucan branching enzyme 1	3:81538850-81811312	31.71	4.98687	32.46	5.02059	33.93	5.08449	32.7	0.922063	2.52	1.33342	2.29	1.19535	2.66	1.41143	2.49	0.152534	0.0761468	-3.71507	7.25519e-07	8.17065e-05	Yes
ZNF600	zinc finger protein 600	19:53267448-53290044	5.65	2.49825	6.17	2.62527	6.03	2.59216	5.95	0.219697	0.47	-1.08927	0.58	-0.785875	0.31	-1.68966	0.453333	0.110855	0.0761905	-3.71425	0.00015031	0.00176108	Yes
CPEB4	cytoplasmic polyadenylation element binding protein 4	5:173315283-173388979	30.57	4.93404	31.44	4.97453	31.55	4.97957	31.1867	0.438356	2.57	1.36177	2.13	1.09085	2.43	1.28096	2.37667	0.183545	0.0762078	-3.71392	1.38615e-06	0.000111691	Yes
MTBP	MDM2 binding protein	8:121457640-121554373	18.82	4.23419	20.31	4.34412	19.23	4.26529	19.4533	0.628455	1.49	0.575312	1.39	0.475085	1.57	0.650765	1.48333	0.0736357	0.0762509	-3.7131	4.21433e-07	6.36777e-05	Yes
PRSS3	protease, serine 3	9:33750515-33799230	8.53	3.09255	10.5	3.39232	10.99	3.45812	10.0067	1.06315	1.56	0.641546	0.4	-1.32193	0.33	-1.59946	0.763333	0.564053	0.0762825	-3.7125	0.00466851	0.0249712	Yes
SSTR1	somatostatin receptor 1	14:38677204-38682272	1.19	0.250962	1.32	0.400538	1.42	0.505891	1.31	0.094163	0.1	-3.32193	0.03	-5.05889	0.17	-2.55639	0.1	0.0571548	0.0763359	-3.71149	0.00562217	0.0292226	Yes
TOB2P1	transducer of ERBB2, 2 pseudogene 1	6:28185421-28186655	1.22	0.286881	1.35	0.432959	1.49	0.575312	1.35333	0.110252	0.09	-3.47393	0.05	-4.32193	0.17	-2.55639	0.103333	0.0498888	0.0763547	-3.71114	0.00167722	0.010794	Yes
ABCA4	ATP binding cassette subfamily A member 4	1:94458393-94586688	0.43	-1.21759	0.34	-1.55639	0.67	-0.577767	0.48	0.139284	0.07	-3.8365	0.03	-5.05889	0.01	-6.64386	0.0366667	0.0249444	0.0763889	-3.71049	0.00921363	0.0448327	Yes
MXRA7	matrix remodeling associated 7	17:74668633-74707098	171.16	7.4192	178.95	7.48341	175.55	7.45574	175.22	3.1888	14.73	3.88069	9.26	3.21101	16.19	4.01703	13.3933	2.98287	0.0764372	-3.70958	0.000114688	0.00145816	Yes
NOS1AP	nitric oxide synthase 1 adaptor protein	1:162039564-162353321	0.74	-0.434403	0.59	-0.761213	0.37	-1.4344	0.566667	0.15195	0.06	-4.05889	0.03	-5.05889	0.04	-4.64386	0.0433333	0.0124722	0.0764706	-3.70895	0.000851716	0.00632714	Yes
LYPLA1	lysophospholipase I	8:54958938-55014577	76.52	6.25776	70.63	6.14221	69.78	6.12474	72.31	2.99708	7.37	2.88166	2.66	1.41143	6.58	2.71809	5.53667	2.05952	0.0765685	-3.70711	0.00119586	0.00824741	Yes
MAP7D2	MAP7 domain containing 2	X:20024831-20135035	7.28	2.86394	8.29	3.05137	8.32	3.05658	7.96333	0.483345	0.56	-0.836501	0.51	-0.971431	0.76	-0.395929	0.61	0.108012	0.0766011	-3.70649	3.58704e-05	0.000673056	Yes
ID3	inhibitor of DNA binding 3, HLH protein	1:23884409-23886285	62.44	5.9644	61.19	5.93522	60.59	5.92101	61.4067	0.770642	5.29	2.40327	4.1	2.03562	4.73	2.24184	4.70667	0.486096	0.0766475	-3.70562	4.13775e-06	0.000194508	Yes
SLC30A1	solute carrier family 30 member 1	1:211744910-211752084	30.14	4.91361	29.39	4.87725	28.4	4.82782	29.31	0.712601	2.79	1.48027	1.49	0.575312	2.46	1.29866	2.24667	0.551745	0.0766519	-3.70553	0.000172702	0.00193701	Yes
TRIM6	tripartite motif containing 6	11:5617339-5634188	3.38	1.75702	2.92	1.54597	3.22	1.68706	3.17333	0.190671	0.22	-2.18442	0.17	-2.55639	0.34	-1.55639	0.243333	0.0713364	0.0766807	-3.70499	0.000227585	0.00235759	Yes
RRBP1	ribosome binding protein 1	20:17594323-17662940	74.14	6.21218	78.16	6.28836	76.03	6.2485	76.11	1.64213	6.14	2.61824	6.6	2.72247	4.77	2.25399	5.83667	0.777274	0.0766873	-3.70487	1.32568e-05	0.000374334	Yes
TMEM173	transmembrane protein 173	5:138855119-138862520	15.82	3.98368	14.66	3.87381	16.97	4.08491	15.8167	0.943056	1.29	0.367371	1.28	0.356144	1.07	0.0976108	1.21333	0.101434	0.0767123	-3.7044	4.16292e-06	0.000194816	Yes
FANCI	Fanconi anemia complementation group I	15:89787180-89860492	123.59	6.94942	125.57	6.97235	119.41	6.89978	122.857	2.56771	7.36	2.87971	11.75	3.55459	9.18	3.19849	9.43	1.80091	0.0767561	-3.70357	4.502e-05	0.000783652	Yes
EPS8L2	EPS8 like 2	11:694438-727727	51.49	5.68622	55.97	5.80658	51.6	5.6893	53.02	2.08645	4.83	2.27202	3.66	1.87184	3.74	1.90304	4.07667	0.533687	0.0768892	-3.70107	1.02485e-05	0.000320219	Yes
IL4R	interleukin 4 receptor	16:27324989-27376099	17.01	4.08831	16.8	4.07039	16.38	4.03386	16.73	0.261916	1.49	0.575312	1	0	1.37	0.454176	1.28667	0.20854	0.0769078	-3.70073	2.94803e-05	0.000599918	Yes
DKK3	dickkopf WNT signaling pathway inhibitor 3	11:11984653-12031316	137.07	7.09877	140.98	7.13935	135.05	7.07735	137.7	2.46156	11.91	3.5741	8.31	3.05485	11.56	3.53107	10.5933	1.62087	0.0769305	-3.7003	2.42955e-05	0.000535762	Yes
BUB1B	BUB1 mitotic checkpoint serine/threonine kinase B	15:40453224-40513337	75.42	6.23688	78.51	6.2948	76.56	6.25852	76.83	1.27585	6.48	2.69599	3.66	1.87184	7.6	2.926	5.91333	1.65766	0.0769665	-3.69963	0.000300121	0.00287878	Yes
POC1A	POC1 centriolar protein A	3:52109269-52188706	38.35	5.26115	39.9	5.31832	39.92	5.31904	39.39	0.735436	3.35	1.74416	2.14	1.09761	3.61	1.852	3.03333	0.640538	0.0770077	-3.69885	9.36778e-05	0.00126894	Yes
S100A13	S100 calcium binding protein A13	1:153591263-153606568	182.36	7.51065	173.86	7.44178	169.8	7.40769	175.34	5.2333	10.53	3.39643	18.55	4.21335	11.43	3.51475	13.5033	3.5874	0.0770123	-3.69877	0.000128326	0.00158009	Yes
SULT1C2	sulfotransferase family 1C member 2	2:108905095-108926371	1.67	0.739848	3.5	1.80735	2.75	1.45943	2.64	0.751132	0.13	-2.94342	0.32	-1.64386	0.16	-2.64386	0.203333	0.0834	0.0770202	-3.69862	0.00173868	0.0111055	Yes
TCF19	transcription factor 19	HSCHR6_MHC_DBB:31120050-31125719	75.45	6.23745	76.07	6.24926	76.02	6.24831	75.8467	0.281227	6.22	2.63691	4.38	2.13093	6.94	2.79494	5.84667	1.07794	0.0770853	-3.6974	4.92559e-05	0.000830122	Yes
KCNK6	potassium two pore domain channel subfamily K member 6	19:38810484-38819660	2.5	1.32193	2.67	1.41684	2.48	1.31034	2.55	0.0852447	0.18	-2.47393	0.24	-2.05889	0.17	-2.55639	0.196667	0.0309121	0.0771242	-3.69667	1.9245e-05	0.000468935	Yes
PFN1P7	N.A.	HG1287_PATCH:145129021-145129419	2.97	1.57046	5.43	2.44095	2.49	1.31615	3.63	1.28779	0.39	-1.35845	0.09	-3.47393	0.36	-1.47393	0.28	0.134907	0.077135	-3.69647	0.00718498	0.0361238	Yes
C15ORF37	N.A.	15:80215507-80217194	1.55	0.632268	2.17	1.1177	1.98	0.9855	1.9	0.259358	0.11	-3.18442	0.29	-1.78588	0.04	-4.64386	0.146667	0.105304	0.077193	-3.69539	0.00796354	0.0394544	Yes
TRIP12	thyroid hormone receptor interactor 12	2:230628554-230787955	113.5	6.82655	116.05	6.8586	121.92	6.92979	117.157	3.5254	10.66	3.41414	6.06	2.59932	10.42	3.38128	9.04667	2.11416	0.0772185	-3.69491	0.000153008	0.00178149	Yes
TMCO4	transmembrane and coiled-coil domains 4	1:20008706-20126438	9.01	3.17153	8.55	3.09592	8.08	3.01436	8.54667	0.379678	0.3	-1.73697	1.01	0.0143553	0.68	-0.556393	0.663333	0.290096	0.0776131	-3.68756	0.00173931	0.0111083	Yes
SLC20A1	solute carrier family 20 member 1	2:113403434-113421404	110.85	6.79246	107.1	6.74281	108.91	6.76699	108.953	1.53124	8.83	3.14241	6.99	2.80529	9.55	3.2555	8.45667	1.07794	0.0776173	-3.68748	1.08512e-05	0.000333152	Yes
TMX1	thioredoxin related transmembrane protein 1	14:51706880-51722759	61.87	5.95117	57.24	5.83895	59.22	5.88801	59.4433	1.89678	4.77	2.25399	4.07	2.02503	5.01	2.32481	4.61667	0.398776	0.077665	-3.68659	2.74554e-06	0.000155152	Yes
PLEKHB2	pleckstrin homology domain containing B2	2:131862420-132111282	82.18	6.36072	81.49	6.34855	82.07	6.35878	81.9133	0.302692	7.24	2.85599	4.88	2.28688	6.97	2.80116	6.36333	1.05465	0.0776837	-3.68624	3.37484e-05	0.000648618	Yes
PHLDA1	pleckstrin homology like domain family A member 1	12:76419227-76427712	111.96	6.80684	112.76	6.81711	113.55	6.82718	112.757	0.649119	10.06	3.33056	5.89	2.55827	10.34	3.37016	8.76333	2.03497	0.077719	-3.68559	0.000146306	0.00172748	Yes
CAV2	caveolin 2	7:115927434-116148595	47.89	5.58165	43.79	5.45253	43.39	5.43929	45.0233	2.03361	4.53	2.17951	1.71	0.773996	4.26	2.09085	3.5	1.27051	0.0777375	-3.68525	0.0011289	0.00787678	Yes
P4HA2	prolyl 4-hydroxylase subunit alpha 2	5:131527531-131631008	25.81	4.68986	22.92	4.51854	27.66	4.78973	25.4633	1.95056	1.32	0.400538	1.66	0.731183	2.96	1.5656	1.98	0.70673	0.0777589	-3.68485	0.000449322	0.00388661	Yes
CCNE1	cyclin E1	19:30302805-30315215	19.87	4.31252	19.2	4.26303	20.53	4.35966	19.8667	0.542975	1.68	0.748461	1.57	0.650765	1.39	0.475085	1.54667	0.119536	0.0778523	-3.68312	1.66569e-06	0.000123217	Yes
CPD	carboxypeptidase D	17:28705923-28797007	26.77	4.74255	26.38	4.72137	25.97	4.69877	26.3733	0.326633	2.23	1.15704	1.83	0.871844	2.1	1.07039	2.05333	0.1666	0.0778564	-3.68304	1.71584e-06	0.000124498	Yes
ASNS	asparagine synthetase (glutamine-hydrolyzing)	7:97481430-97501854	965.53	9.91518	960.69	9.90793	957.88	9.9037	961.367	3.15954	73.07	6.19121	79.89	6.31994	71.61	6.16209	74.8567	3.60867	0.0778648	-3.68288	1.8163e-07	4.61178e-05	Yes
DDX6	DEAD-box helicase 6	HG122_PATCH:118620040-118661864	43.34	5.43763	45.23	5.49921	45.21	5.49857	44.5933	0.886278	4.45	2.15381	1.68	0.748461	4.29	2.10098	3.47333	1.26976	0.0778891	-3.68244	0.00116241	0.00806291	Yes
SH3D21	SH3 domain containing 21	1:36771988-36790484	6.76	2.75702	6.29	2.65306	6.72	2.74846	6.59	0.21276	0.71	-0.494109	0.34	-1.55639	0.49	-1.02915	0.513333	0.15195	0.0778958	-3.68231	0.000263803	0.0026268	Yes
LINC00565	long intergenic non-protein coding RNA 565	13:114629487-114631817	2.65	1.40599	2.49	1.31615	2.04	1.02857	2.39333	0.258242	0.17	-2.55639	0.14	-2.8365	0.25	-2	0.186667	0.046428	0.0779944	-3.68049	0.000163886	0.00186713	Yes
IQGAP3	IQ motif containing GTPase activating protein 3	1:156495197-156542396	44.23	5.46695	44.58	5.47832	43.42	5.44029	44.0767	0.485821	3.41	1.76977	3.22	1.68706	3.69	1.88362	3.44	0.193046	0.0780458	-3.67953	3.71054e-07	6.09002e-05	Yes
RP11-84C13.1	N.A.	4:90032651-90033519	4.06	2.02148	4.17	2.06005	4.57	2.19219	4.26667	0.21914	0.27	-1.88897	0.41	-1.2863	0.32	-1.64386	0.333333	0.0579272	0.078125	-3.67807	3.50007e-05	0.000663943	Yes
NEU3	neuraminidase 3	11:74699179-74729938	8.37	3.06523	7.54	2.91456	7.77	2.95791	7.89333	0.349889	0.82	-0.286304	0.34	-1.55639	0.69	-0.535332	0.616667	0.202704	0.078125	-3.67807	0.00064672	0.00511261	Yes
CAST	calpastatin	5:95860971-96115299	123.6	6.94953	121.1	6.92006	128.33	7.00371	124.343	2.99807	9.28	3.21412	10.16	3.34483	9.71	3.27947	9.71667	0.359289	0.0781438	-3.67772	1.34114e-07	4.25723e-05	Yes
OSGIN2	oxidative stress induced growth inhibitor family member 2	8:90914087-90940116	22.97	4.52168	22.83	4.51286	24.43	4.61058	23.41	0.72351	1.85	0.887525	1.79	0.83996	1.85	0.887525	1.83	0.0282843	0.0781717	-3.67721	4.92692e-08	3.25004e-05	Yes
TMOD3	tropomodulin 3	15:52121825-52239492	54.87	5.77795	53.3	5.73606	54.63	5.77162	54.2667	0.690523	4.54	2.18269	3.46	1.79077	4.73	2.24184	4.24333	0.559305	0.0781941	-3.6768	1.30757e-05	0.000371911	Yes
GFI1	growth factor independent 1 transcriptional repressor	1:92940319-92952433	0.6	-0.736966	0.47	-1.08927	0.72	-0.473931	0.596667	0.102089	0.07	-3.8365	0.02	-5.64386	0.05	-4.32193	0.0466667	0.020548	0.0782123	-3.67646	0.00252293	0.0149863	Yes
MN1	MN1 proto-oncogene, transcriptional regulator	22:28144265-28197486	5.97	2.57773	7.12	2.83188	6.71	2.74631	6.6	0.475885	0.5	-1	0.51	-0.971431	0.54	-0.888969	0.516667	0.0169967	0.0782828	-3.67516	1.46848e-06	0.000114151	Yes
DDIT4L	DNA damage inducible transcript 4 like	4:101107027-101111939	1.42	0.505891	1.17	0.226509	1.24	0.31034	1.27667	0.105304	0.09	-3.47393	0.04	-4.64386	0.17	-2.55639	0.1	0.0535413	0.078329	-3.67431	0.00305081	0.0175343	Yes
MT2A	metallothionein 2A	16:56642111-56643409	716.4	9.48462	696.84	9.44468	722.26	9.49637	711.833	10.8685	65.04	6.02326	38.93	5.28281	63.62	5.99141	55.8633	11.9877	0.0784781	-3.67157	0.000105999	0.00138362	Yes
ATP6V1C1	ATPase H+ transporting V1 subunit C1	8:104033291-104085279	96.08	6.58616	90.69	6.50287	95.12	6.57168	93.9633	2.34754	7.9	2.98185	6.55	2.71149	7.69	2.94298	7.38	0.593127	0.0785413	-3.67041	1.9848e-06	0.000131626	Yes
SVIP	small VCP interacting protein	11:22835345-22851845	67.56	6.0781	72.21	6.17413	68.47	6.0974	69.4133	2.01214	5.52	2.46467	6.18	2.62761	4.66	2.22033	5.45333	0.622325	0.0785632	-3.67	7.18624e-06	0.0002626	Yes
CTNNAL1	catenin alpha like 1	9:111704851-111775809	138.67	7.11551	141.37	7.14333	133.25	7.05799	137.763	3.3764	12.38	3.62994	9.74	3.28392	10.35	3.37156	10.8233	1.12855	0.0785647	-3.66998	4.25495e-06	0.000196506	Yes
RAP1B	RAP1B, member of RAS oncogene family	12:69004619-69054372	382.62	8.57977	380.73	8.57262	388.83	8.603	384.06	3.46003	32.13	5.00585	28.65	4.84046	29.76	4.8953	30.18	1.45141	0.0785815	-3.66967	1.97955e-07	4.74541e-05	Yes
AACS	acetoacetyl-CoA synthetase	12:125549925-125627873	24.59	4.62	23.94	4.58135	24.81	4.63285	24.4467	0.369354	2.2	1.1375	1.65	0.722466	1.92	0.941106	1.92333	0.224549	0.0786747	-3.66796	6.94861e-06	0.000256348	Yes
TNPO3	transportin 3	7:128594948-128695198	67.62	6.07938	69.55	6.11998	69.93	6.12784	69.0333	1.01135	7.06	2.81967	1.95	0.963474	7.3	2.8679	5.43667	2.46739	0.0787542	-3.6665	0.00342873	0.0193012	Yes
PDK1	pyruvate dehydrogenase kinase 1	2:173420101-173489823	8.36	3.0635	8.52	3.09085	10.27	3.36036	9.05	0.86514	0.76	-0.395929	0.77	-0.37707	0.61	-0.713119	0.713333	0.0731817	0.0788214	-3.66527	1.4286e-05	0.000391716	Yes
AGRN	agrin	1:955503-991496	65.66	6.03694	73.95	6.20848	72.85	6.18686	70.82	3.6762	5.69	2.50843	6.23	2.63923	4.83	2.27202	5.58333	0.576503	0.0788384	-3.66496	6.85593e-06	0.000253691	Yes
CYB5R4	cytochrome b5 reductase 4	6:84569362-84677143	22.76	4.50843	26.04	4.70266	23.38	4.5472	24.06	1.42277	2.12	1.08406	1.49	0.575312	2.09	1.0635	1.9	0.290172	0.0789692	-3.66257	3.13463e-05	0.000619983	Yes
PSMB9	proteasome subunit beta 9	HSCHR6_MHC_DBB:32789894-32825298	21.14	4.4019	19.5	4.2854	19.67	4.29793	20.1033	0.736312	1.51	0.594549	1.4	0.485427	1.86	0.895303	1.59	0.196129	0.0790914	-3.66034	8.80611e-06	0.000292817	Yes
NOTCH2	notch 2	1:120454176-120612240	62.01	5.95443	62.73	5.97108	63.47	5.988	62.7367	0.596061	5.46	2.4489	3.84	1.94111	5.59	2.48285	4.96333	0.796088	0.0791138	-3.65993	3.05397e-05	0.000611354	Yes
OSTM1	osteopetrosis associated transmembrane protein 1	6:108362613-108487058	56.91	5.83061	65.89	6.04199	62.42	5.96394	61.74	3.69747	5.85	2.54844	3.83	1.93734	4.98	2.31615	4.88667	0.827298	0.0791491	-3.65928	4.06525e-05	0.000730974	Yes
SPRY2	sprouty RTK signaling antagonist 2	13:80910111-80915086	52.14	5.70432	50.33	5.65335	50.02	5.64443	50.83	0.934915	4.6	2.20163	3.46	1.79077	4.01	2.0036	4.02333	0.465499	0.0791527	-3.65922	6.83944e-06	0.000253454	Yes
MCTP1	multiple C2 and transmembrane domain containing 1	HSCHR5_1_CTG2:94039446-94636885	13.56	3.76129	13.28	3.73118	13.84	3.79077	13.56	0.228619	1.39	0.475085	0.7	-0.514573	1.13	0.176323	1.07333	0.284527	0.0791544	-3.65919	0.000224443	0.00233382	Yes
FAM83D	family with sequence similarity 83 member D	20:37554955-37581703	24.58	4.61941	26.55	4.73064	28.13	4.81404	26.42	1.45219	2.65	1.40599	0.94	-0.0892673	2.69	1.42761	2.09333	0.815693	0.0792329	-3.65776	0.00166174	0.0107195	Yes
E2F1	E2F transcription factor 1	20:32263489-32274210	73.9	6.2075	78.29	6.29076	76.48	6.25701	76.2233	1.80138	6.93	2.79286	3.78	1.91839	7.44	2.8953	6.05	1.61858	0.079372	-3.65523	0.000280756	0.0027422	Yes
MPP5	membrane palmitoylated protein 5	14:67707826-67802536	22.88	4.51602	21.96	4.45681	21.01	4.393	21.95	0.763457	1.74	0.799087	1.7	0.765535	1.79	0.83996	1.74333	0.0368179	0.0794229	-3.6543	1.0005e-07	3.84211e-05	Yes
CTD-3157E16.1	N.A.	17:15691101-15691519	5.54	2.46989	6.38	2.67356	6.2	2.63227	6.04	0.361109	0.75	-0.415037	0.46	-1.12029	0.23	-2.12029	0.48	0.21276	0.0794702	-3.65344	0.00157486	0.0102796	Yes
MRPL49	mitochondrial ribosomal protein L49	11:64889655-64894843	109.06	6.76898	106	6.72792	102.03	6.67285	105.697	2.87799	10.83	3.43696	4.19	2.06695	10.2	3.3505	8.40667	2.99271	0.0795358	-3.65225	0.00105148	0.00744484	Yes
UGGT1	UDP-glucose glycoprotein glucosyltransferase 1	2:128848774-128953251	31.76	4.98914	32.54	5.02414	30.86	4.94767	31.72	0.68644	2.02	1.01436	3.7	1.88753	1.86	0.895303	2.52667	0.832239	0.0796553	-3.65009	0.00028871	0.00280163	Yes
SNAPC1	small nuclear RNA activating complex polypeptide 1	14:62229075-62263146	59.56	5.89627	62.26	5.96023	59.05	5.88387	60.29	1.40847	5.15	2.36457	3.8	1.926	5.47	2.45154	4.80667	0.72371	0.0797258	-3.64881	2.39109e-05	0.000532001	Yes
LAMB3	laminin subunit beta 3	1:209788215-209825811	1.74	0.799087	1.31	0.389567	1.34	0.422233	1.46333	0.196016	0.16	-2.64386	0.06	-4.05889	0.13	-2.94342	0.116667	0.0418994	0.0797267	-3.64879	0.00113173	0.00789274	Yes
COMMD8	COMM domain containing 8	4:47452885-47465736	37.37	5.22381	36.45	5.18785	37.32	5.22188	37.0467	0.422401	3.45	1.7866	2.54	1.34483	2.88	1.52607	2.95667	0.37544	0.0798092	-3.6473	9.12316e-06	0.000298706	Yes
OXCT1	3-oxoacid CoA-transferase 1	5:41730167-41870621	80.37	6.32859	77.94	6.28429	77.68	6.27947	78.6633	1.21145	7.69	2.94298	3.21	1.68257	7.94	2.98914	6.28	2.17322	0.0798339	-3.64685	0.00092931	0.00675929	Yes
SRPR	N.A.	11:126132814-126139039	139.38	7.12288	140.88	7.13832	138.13	7.10988	139.463	1.12423	11.31	3.49953	10.37	3.37434	11.75	3.55459	11.1433	0.575577	0.0799015	-3.64563	2.86914e-07	5.43471e-05	Yes
CYLD	CYLD lysine 63 deubiquitinase	16:50775961-50835846	40.4	5.33628	39.05	5.28725	42.25	5.40088	40.5667	1.3117	2.72	1.44361	4.92	2.29866	2.09	1.0635	3.24333	1.21316	0.0799507	-3.64475	0.000521033	0.00433929	Yes
RP11-649A18.12	N.A.	17:73267450-73269976	1.96	0.970854	1.69	0.757023	1.6	0.678072	1.75	0.152971	0.2	-2.32193	0.06	-4.05889	0.16	-2.64386	0.14	0.0588784	0.08	-3.64386	0.00213672	0.0131157	Yes
PLAGL1	PLAG1 like zinc finger 1	6:144261437-144385735	26.97	4.75328	26.4	4.72247	26.33	4.71864	26.5667	0.286628	2.6	1.37851	1.31	0.389567	2.47	1.30451	2.12667	0.579904	0.0800502	-3.64295	0.000310328	0.00295086	Yes
JAZF1	JAZF zinc finger 1	7:27870192-28220362	8.67	3.11603	8.49	3.08576	7.57	2.92029	8.24333	0.481756	0.8	-0.321928	0.63	-0.666576	0.55	-0.862496	0.66	0.104243	0.0800647	-3.64269	2.71571e-05	0.000569077	Yes
ENO1	enolase 1	1:8921061-8939308	2613.01	11.3515	2601.73	11.3453	2590.68	11.3391	2601.81	9.11635	238.63	7.89863	151.64	7.24451	234.91	7.87596	208.393	40.1594	0.0800956	-3.64213	6.81494e-05	0.0010251	Yes
PAQR3	progestin and adipoQ receptor family member 3	4:79808281-79860592	33.33	5.05875	35.73	5.15906	36.6	5.19377	35.22	1.38282	3.02	1.59455	1.46	0.545968	3.99	1.99639	2.82333	1.04219	0.0801628	-3.64092	0.000980516	0.00705271	Yes
RP11-611O2.3	N.A.	12:69235726-69236164	29.45	4.8802	36.5	5.18982	33.59	5.06996	33.18	2.89271	3.25	1.70044	2.73	1.4489	2	1	2.66	0.512705	0.0801688	-3.64082	8.1535e-05	0.00115454	Yes
NUP155	nucleoporin 155	5:37288239-37371283	43.36	5.43829	41.31	5.36842	40.39	5.33593	41.6867	1.24141	3.81	1.92979	2.54	1.34483	3.69	1.88362	3.34667	0.572499	0.0802815	-3.63879	4.28957e-05	0.000759721	Yes
PAK1IP1	PAK1 interacting protein 1	6:10694928-10710015	68.32	6.09424	69.33	6.11541	68.22	6.09212	68.6233	0.501354	5.93	2.56803	4.9	2.29278	5.72	2.51602	5.51667	0.444397	0.0803905	-3.63683	1.75397e-06	0.000125143	Yes
SCO1	SCO1, cytochrome c oxidase assembly protein	17:10583654-10601692	51.8	5.69488	53.03	5.72874	51.62	5.68986	52.15	0.626578	5.16	2.36737	3.32	1.73118	4.11	2.03914	4.19667	0.753672	0.080473	-3.63535	3.78182e-05	0.000697152	Yes
ELOVL1	ELOVL fatty acid elongase 1	1:43829068-43833696	100.85	6.65607	101.35	6.6632	96.62	6.59425	99.6067	2.12173	7.71	2.94673	7.16	2.83996	9.18	3.19849	8.01667	0.852695	0.0804832	-3.63517	4.69691e-06	0.000208499	Yes
PIGS	phosphatidylinositol glycan anchor biosynthesis class S	17:26880401-26898890	61.76	5.9486	59.47	5.89409	58.55	5.8716	59.9267	1.34967	6.27	2.64847	2.25	1.16993	5.95	2.57289	4.82333	1.82431	0.0804873	-3.6351	0.00142805	0.00950921	Yes
PTGES3P1	prostaglandin E synthase 3 pseudogene 1	1:89569968-89570450	20.85	4.38198	21.03	4.39438	19.24	4.26604	20.3733	0.80475	1.73	0.790772	0.81	-0.304006	2.38	1.25096	1.64	0.644101	0.0804974	-3.63491	0.00123984	0.00848083	Yes
G0S2	G0/G1 switch 2	1:209848765-209849733	4.1	2.03562	2.7	1.43296	3.26	1.70487	3.35333	0.575345	0.2	-2.32193	0.25	-2	0.36	-1.47393	0.27	0.0668331	0.0805169	-3.63456	0.000268347	0.00265648	Yes
SOGA2	N.A.	18:8705659-8832776	45.67	5.51317	41.19	5.36422	44.39	5.47216	43.75	1.88411	3.55	1.82782	3.6	1.848	3.43	1.77821	3.52667	0.0713364	0.0806095	-3.63291	1.98938e-07	4.74929e-05	Yes
CYSTM1	cysteine rich transmembrane module containing 1	5:139554227-139661637	80.63	6.33324	74.91	6.22709	79.86	6.3194	78.4667	2.53451	6.94	2.79494	5.13	2.35896	6.91	2.78869	6.32667	0.84626	0.0806287	-3.63256	1.61579e-05	0.000424507	Yes
MGME1	mitochondrial genome maintenance exonuclease 1	20:17949556-17971765	101.97	6.672	98.13	6.61662	100.11	6.64544	100.07	1.56793	7.91	2.98368	7.61	2.9279	8.71	3.12267	8.07667	0.46428	0.0807102	-3.63111	4.47787e-07	6.59949e-05	Yes
SIRPB1	signal regulatory protein beta 1	20:1544167-1600707	2.23	1.15704	2.25	1.16993	1.96	0.970854	2.14667	0.132246	0.17	-2.55639	0.08	-3.64386	0.27	-1.88897	0.173333	0.077603	0.0807453	-3.63048	0.00181176	0.0114783	Yes
APLP2	amyloid beta precursor like protein 2	11:129939732-130014699	414.15	8.69401	412.7	8.68895	417.4	8.70529	414.75	1.96511	35.41	5.14608	28.34	4.82477	36.74	5.19928	33.4967	3.68652	0.0807635	-3.63015	6.38316e-06	0.00024475	Yes
RFC1	replication factor C subunit 1	4:39289076-39367995	87.01	6.44311	92.23	6.52716	84.98	6.40905	88.0733	3.05381	8.27	3.04789	4.78	2.25701	8.3	3.05311	7.11667	1.65232	0.0808039	-3.62943	0.000161232	0.00184672	Yes
C2CD4A	C2 calcium dependent domain containing 4A	15:62359176-62363116	0.66	-0.599462	0.94	-0.0892673	0.75	-0.415037	0.783333	0.116714	0.1	-3.32193	0.05	-4.32193	0.04	-4.64386	0.0633333	0.0262467	0.0808511	-3.62859	0.000931475	0.00676822	Yes
GRK5	G protein-coupled receptor kinase 5	10:120967101-121215131	8.34	3.06005	7.83	2.96901	8.81	3.13914	8.32667	0.400194	0.63	-0.666576	0.54	-0.888969	0.85	-0.234465	0.673333	0.130213	0.0808647	-3.62835	5.114e-05	0.000851199	Yes
GARS	glycyl-tRNA synthetase	7:30634297-30673649	739.13	9.52968	728.67	9.50912	742.6	9.53644	736.8	5.92075	52.67	5.71891	72.07	6.17133	54.05	5.75622	59.5967	8.83795	0.0808858	-3.62797	1.49923e-05	0.000405502	Yes
KPNB1	karyopherin subunit beta 1	17:45726842-45762871	551.58	9.10743	578.37	9.17585	571.77	9.15929	567.24	11.3964	53.28	5.73552	25.9	4.69488	58.47	5.86962	45.8833	14.2883	0.0808887	-3.62792	0.000564401	0.00460553	Yes
ZBTB42	zinc finger and BTB domain containing 42	14:105266933-105271049	2.12	1.08406	2.28	1.18903	2.52	1.33342	2.30667	0.164384	0.25	-2	0.1	-3.32193	0.21	-2.25154	0.186667	0.063421	0.0809249	-3.62727	0.000825184	0.00618574	Yes
NEGR1	neuronal growth regulator 1	1:71861623-72748417	26.56	4.73118	27.16	4.76341	26.71	4.73931	26.81	0.254951	2.28	1.18903	1.57	0.650765	2.66	1.41143	2.17	0.451737	0.0809399	-3.627	8.49945e-05	0.00118838	Yes
GALNT2	polypeptide N-acetylgalactosaminyltransferase 2	1:230193536-230417870	84.07	6.39352	75.47	6.23783	79.85	6.31922	79.7967	3.51114	6.77	2.75916	5.47	2.45154	7.15	2.83794	6.46333	0.719321	0.0809975	-3.62598	8.64807e-06	0.00029048	Yes
UAP1	UDP-N-acetylglucosamine pyrophosphorylase 1	1:162531323-162569627	194.3	7.60214	223.42	7.80361	207.21	7.69495	208.31	11.9136	16.44	4.03914	18.29	4.19298	15.89	3.99005	16.8733	1.02659	0.0810011	-3.62592	1.75597e-06	0.000125143	Yes
LATS2	large tumor suppressor kinase 2	13:21547171-21635686	22.08	4.46467	22.11	4.46663	22.95	4.52042	22.38	0.403237	2.09	1.0635	1.43	0.516015	1.92	0.941106	1.81333	0.279802	0.0810247	-3.62549	2.60502e-05	0.000554941	Yes
AKIRIN1	akirin 1	1:39456895-39471731	66.79	6.06156	65.17	6.02614	65.47	6.03276	65.81	0.703704	7.48	2.90304	2.23	1.15704	6.31	2.65764	5.34	2.25038	0.0811427	-3.6234	0.00223535	0.0135797	Yes
PPAP2B	N.A.	1:56960419-57110974	4.56	2.18903	3.99	1.99639	4.26	2.09085	4.27	0.232809	0.32	-1.64386	0.35	-1.51457	0.37	-1.4344	0.346667	0.020548	0.0811866	-3.62262	1.61217e-06	0.000121672	Yes
TSTD1	thiosulfate sulfurtransferase like domain containing 1	1:161007421-161008780	10.04	3.32769	10.06	3.33056	10.15	3.34341	10.0833	0.0478423	0.53	-0.915936	0.68	-0.556393	1.25	0.321928	0.82	0.310161	0.0813223	-3.6202	0.000538652	0.0044451	Yes
RAB15	RAB15, member RAS oncogene family	14:65412532-65439494	24.04	4.58736	22.71	4.50526	22.04	4.46205	22.93	0.831184	2.05	1.03562	1.23	0.298658	2.32	1.21412	1.86667	0.463489	0.0814072	-3.6187	0.000203088	0.00216957	Yes
G6PD	glucose-6-phosphate dehydrogenase	HG1497_PATCH:153699859-153716040	82.88	6.37295	74.03	6.21004	76.51	6.25758	77.8067	3.72752	6.38	2.67356	6.57	2.71589	6.07	2.6017	6.34	0.206074	0.081484	-3.61734	4.16888e-07	6.3456e-05	Yes
TMTC1	transmembrane and tetratricopeptide repeat containing 1	12:29653773-29937692	5.07	2.34199	5.16	2.36737	5.1	2.3505	5.11	0.0374166	0.45	-1.152	0.39	-1.35845	0.41	-1.2863	0.416667	0.0249444	0.0815395	-3.61636	4.8184e-07	6.80505e-05	Yes
GFPT1	glutamine--fructose-6-phosphate transaminase 1	2:69546905-69614382	42.25	5.40088	43.97	5.45845	37.99	5.24755	41.4033	2.51366	3.6	1.848	3.09	1.62761	3.44	1.78241	3.37667	0.212968	0.0815554	-3.61608	2.36637e-06	0.000142348	Yes
NRGN	neurogranin	11:124609742-124617106	25.77	4.68762	26.76	4.74201	26.75	4.74147	26.4267	0.464351	2.42	1.27501	1.71	0.773996	2.34	1.22651	2.15667	0.317525	0.0816095	-3.61512	2.26187e-05	0.000515686	Yes
ANPEP	alanyl aminopeptidase, membrane	15:90328120-90358633	10.13	3.34056	11.98	3.58256	11.46	3.51854	11.19	0.779016	0.99	-0.0144996	0.83	-0.268817	0.92	-0.120294	0.913333	0.0654896	0.0816205	-3.61492	3.98619e-06	0.000190112	Yes
CITED2	Cbp/p300 interacting transactivator with Glu/Asp rich carboxy-terminal domain 2	6:139693393-139695757	191.79	7.58338	198.33	7.63176	196.52	7.61853	195.547	2.75722	22.15	4.46923	5.51	2.46205	20.29	4.3427	15.9833	7.44459	0.0817367	-3.61287	0.00403875	0.0220477	Yes
HPRT1	hypoxanthine phosphoribosyltransferase 1	X:133594183-133654543	121.59	6.92588	115.41	6.85062	111.07	6.79533	116.023	4.31661	9.4	3.23266	9.28	3.21412	9.81	3.29425	9.49667	0.226912	0.0818514	-3.61085	1.43678e-07	4.42703e-05	Yes
PAX8-AS1	PAX8 antisense RNA 1	2:113969099-114034158	18.86	4.23726	18.35	4.19771	18.59	4.21645	18.6	0.208327	1.93	0.948601	1.17	0.226509	1.47	0.555816	1.52333	0.312552	0.0818996	-3.61	6.38293e-05	0.000982838	Yes
AC093642.5	N.A.	2:243030784-243102304	8.65	3.1127	9.83	3.29719	7.01	2.80941	8.49667	1.15635	0.87	-0.200913	0.16	-2.64386	1.06	0.0840643	0.696667	0.387327	0.0819929	-3.60836	0.0104041	0.0497623	Yes
RP11-564D11.3	N.A.	10:124639246-124658230	6.75	2.75489	6.47	2.69377	6.77	2.75916	6.66333	0.136951	0.63	-0.666576	0.51	-0.971431	0.5	-1	0.546667	0.0590668	0.082041	-3.60751	4.88649e-06	0.000213707	Yes
NRARP	NOTCH regulated ankyrin repeat protein	9:140194083-140196703	1.99	0.992768	1.86	0.895303	2.61	1.38405	2.15333	0.327244	0.28	-1.8365	0.16	-2.64386	0.09	-3.47393	0.176667	0.0784573	0.0820433	-3.60747	0.00165	0.010672	Yes
SGK1	serum/glucocorticoid regulated kinase 1	6:134490384-134639250	40.56	5.34199	44.1	5.46271	40.39	5.33593	41.6833	1.71025	3.77	1.91456	3.01	1.58976	3.48	1.79909	3.42	0.313156	0.0820472	-3.6074	4.04245e-06	0.000192218	Yes
TIMP2	TIMP metallopeptidase inhibitor 2	17:76849059-76921469	102.83	6.68412	104.46	6.70681	104.64	6.70929	103.977	0.814139	7.93	2.98732	9.6	3.26303	8.07	3.01257	8.53333	0.75641	0.0820697	-3.60701	2.13943e-06	0.00013606	Yes
ZNF469	zinc finger protein 469	16:88493879-88507165	1.11	0.15056	1.11	0.15056	1.19	0.250962	1.13667	0.0377124	0.08	-3.64386	0.12	-3.05889	0.08	-3.64386	0.0933333	0.0188562	0.0821114	-3.60627	5.17425e-05	0.000857767	Yes
CYBA	cytochrome b-245 alpha chain	16:88709691-88717560	94.16	6.55704	92.31	6.52842	84.78	6.40565	90.4167	4.05665	6.9	2.7866	8.85	3.14568	6.54	2.70929	7.43	1.01479	0.0821751	-3.60515	1.42089e-05	0.000390609	Yes
ABCF2	ATP binding cassette subfamily F member 2	7:150904923-150924316	107.75	6.75154	102.53	6.6799	106.71	6.73755	105.663	2.25592	9.72	3.28096	7.21	2.85	9.16	3.19535	8.69667	1.0758	0.0823054	-3.60287	1.10797e-05	0.000336325	Yes
DIRC2	disrupted in renal carcinoma 2	3:122513642-122599986	16.54	4.04789	15.18	3.9241	15.65	3.96809	15.79	0.563974	1.48	0.565597	0.87	-0.200913	1.55	0.632268	1.3	0.305396	0.0823306	-3.60243	0.000173087	0.00193951	Yes
LMCD1	LIM and cysteine rich domains 1	3:8543393-8609805	13.83	3.78973	12.66	3.66221	13.43	3.74739	13.3067	0.485547	1.18	0.238787	0.7	-0.514573	1.41	0.495695	1.09667	0.295785	0.0824148	-3.60095	0.000278121	0.00272586	Yes
HEATR5A	HEAT repeat containing 5A	14:31760994-31889788	19.08	4.25399	21.27	4.41075	19.97	4.31976	20.1067	0.899271	2.18	1.12433	1.09	0.124328	1.71	0.773996	1.66	0.446393	0.0825597	-3.59842	0.000248963	0.00251721	Yes
SLC16A14	solute carrier family 16 member 14	2:230899698-230933715	4.92	2.29866	4.86	2.28096	5.48	2.45418	5.08667	0.279205	0.48	-1.05889	0.32	-1.64386	0.46	-1.12029	0.42	0.0711805	0.0825688	-3.59826	4.82054e-05	0.000819567	Yes
LZTS1	leucine zipper tumor suppressor 1	8:20103676-20161474	3.3	1.72247	3.32	1.73118	3.43	1.77821	3.35	0.0571548	0.17	-2.55639	0.35	-1.51457	0.31	-1.68966	0.276667	0.0771722	0.0825871	-3.59794	0.000342389	0.00318071	Yes
MRPS10	mitochondrial ribosomal protein S10	6:42174539-42185603	71.98	6.16952	71.66	6.1631	67.73	6.08172	70.4567	1.93247	6.48	2.69599	4.48	2.1635	6.51	2.70266	5.82333	0.949959	0.0826513	-3.59682	3.68594e-05	0.000686485	Yes
SNAI2	snail family transcriptional repressor 2	8:49830249-49834299	3.47	1.79494	3.98	1.99277	3.68	1.87971	3.71	0.209284	0.2	-2.32193	0.53	-0.915936	0.19	-2.39593	0.306667	0.157973	0.0826595	-3.59668	0.00147956	0.00977567	Yes
RP11-110I1.12	N.A.	HG299_PATCH:118865534-118868714	1.98	0.9855	1.28	0.356144	1.69	0.757023	1.65	0.28717	0.19	-2.39593	0.11	-3.18442	0.11	-3.18442	0.136667	0.0377124	0.0828283	-3.59373	0.000351014	0.00323534	Yes
RPS6KA2	ribosomal protein S6 kinase A2	6:166822852-167319939	39.64	5.30889	39.55	5.30561	39.88	5.31759	39.69	0.139284	3.22	1.68706	2.79	1.48027	3.86	1.9486	3.29	0.439621	0.0828924	-3.59262	1.18763e-05	0.000349888	Yes
TMEM65	transmembrane protein 65	8:125324231-125384933	23.05	4.52669	22.84	4.51349	21.47	4.42425	22.4533	0.700587	2.16	1.11103	1.39	0.475085	2.05	1.03562	1.86667	0.340033	0.0831354	-3.58839	5.86637e-05	0.000926511	Yes
SLC35A3	solute carrier family 35 member A3	1:100435345-100492535	17.17	4.10182	17.34	4.11603	18.52	4.21101	17.6767	0.600352	1.74	0.799087	1.12	0.163499	1.55	0.632268	1.47	0.259358	0.0831605	-3.58796	4.83411e-05	0.000821174	Yes
LRRC42	leucine rich repeat containing 42	1:54411750-54433841	126.93	6.98789	129.24	7.01391	125.47	6.9712	127.213	1.55208	12.64	3.65992	6.81	2.76765	12.37	3.62877	10.6067	2.68691	0.083377	-3.58421	0.000240481	0.00245381	Yes
KCTD9	potassium channel tetramerization domain containing 9	8:25285366-25315992	44.9	5.48864	45.27	5.50048	43.42	5.44029	44.53	0.799291	4.36	2.12433	2.45	1.29278	4.33	2.11437	3.71333	0.893396	0.0833895	-3.58399	0.000192885	0.00209151	Yes
PTPN1	protein tyrosine phosphatase, non-receptor type 1	20:49126891-49201299	63.57	5.99027	65.39	6.031	66.45	6.0542	65.1367	1.18932	6.03	2.59216	3.99	1.99639	6.28	2.65076	5.43333	1.02568	0.0834144	-3.58356	6.68771e-05	0.00101091	Yes
SEC22B	SEC22 homolog B, vesicle trafficking protein (gene/pseudogene)	HG1292_PATCH:120698575-120719144	111.47	6.80051	112.2	6.80993	109.98	6.7811	111.217	0.923845	10.71	3.42089	7.34	2.87578	9.83	3.29719	9.29333	1.42717	0.0835606	-3.58103	2.62684e-05	0.000556714	Yes
KIF18A	kinesin family member 18A	11:28042167-28129855	29.92	4.90304	29.71	4.89288	29.73	4.89385	29.7867	0.0946338	2.62	1.38957	2.27	1.18269	2.58	1.36737	2.49	0.156418	0.0835944	-3.58045	6.74553e-07	7.85842e-05	Yes
POLR3G	RNA polymerase III subunit G	5:89767565-89810370	22.44	4.488	22.78	4.5097	18.61	4.21801	21.2767	1.89072	1.93	0.948601	1.71	0.773996	1.7	0.765535	1.78	0.106145	0.0836597	-3.57932	5.57235e-06	0.000227615	Yes
SLC7A2	solute carrier family 7 member 2	8:17354597-17428082	20.69	4.37086	20.69	4.37086	21.11	4.39985	20.83	0.19799	1.94	0.956057	1.35	0.432959	1.94	0.956057	1.74333	0.278129	0.0836934	-3.57874	3.27511e-05	0.000637295	Yes
ZMPSTE24	zinc metallopeptidase STE24	1:40723779-40759856	59.98	5.90641	61.12	5.93357	60.66	5.92267	60.5867	0.468283	5.46	2.4489	4.43	2.14731	5.37	2.42492	5.08667	0.465785	0.0839569	-3.57421	3.22994e-06	0.000168942	Yes
RECQL	RecQ like helicase	12:21621845-21654603	75.99	6.24774	72.68	6.18349	71.31	6.15603	73.3267	1.96456	6.77	2.75916	6.25	2.64386	5.45	2.44626	6.15667	0.542914	0.0839622	-3.57412	3.0032e-06	0.000163221	Yes
TMEM33	transmembrane protein 33	4:41937137-41962589	45.21	5.49857	43.16	5.43162	44.43	5.47346	44.2667	0.844841	3.92	1.97085	2.92	1.54597	4.32	2.11103	3.72	0.588784	0.0840361	-3.57285	3.03589e-05	0.00060879	Yes
ST3GAL6	ST3 beta-galactoside alpha-2,3-sialyltransferase 6	3:98451080-98540045	13.85	3.79181	14.27	3.83491	15.87	3.98823	14.6633	0.8703	1.1	0.137504	1.38	0.464668	1.22	0.286881	1.23333	0.114698	0.08411	-3.57158	5.69529e-06	0.000230293	Yes
RP5-1000K24.2	N.A.	HG1426_PATCH:77171695-77225844	1.26	0.333424	0.61	-0.713119	0.27	-1.88897	0.713333	0.410718	0.06	-4.05889	0.04	-4.64386	0.08	-3.64386	0.06	0.0163299	0.0841121	-3.57154	0.00884647	0.0432562	Yes
MYO5B	myosin VB	18:47349183-47721463	11.86	3.56803	11.92	3.57531	12.1	3.59694	11.96	0.10198	0.9	-0.152003	1.22	0.286881	0.9	-0.152003	1.00667	0.150849	0.0841695	-3.57056	1.65559e-05	0.000429962	Yes
RAD1	RAD1 checkpoint DNA exonuclease	5:34905369-34919094	96.63	6.5944	93.97	6.55413	91.77	6.51995	94.1233	1.98705	7.57	2.92029	8.32	3.05658	7.88	2.9782	7.92333	0.307716	0.0841803	-3.57037	1.50744e-07	4.42794e-05	Yes
PAQR9	progestin and adipoQ receptor family member 9	3:142668006-142682178	0.18	-2.47393	0.31	-1.68966	0.46	-1.12029	0.316667	0.114407	0.02	-5.64386	0.04	-4.64386	0.02	-5.64386	0.0266667	0.00942809	0.0842105	-3.56986	0.00232167	0.014001	Yes
BCAT1	branched chain amino acid transaminase 1	12:24964295-25102393	91.36	6.51349	92.44	6.53045	90.73	6.50351	91.51	0.706116	8.25	3.04439	7.76	2.95606	7.11	2.82985	7.70667	0.466928	0.0842167	-3.56975	5.69973e-07	7.35024e-05	Yes
LRRC59	leucine rich repeat containing 59	17:48452420-48474914	114.86	6.84373	115.51	6.85187	115.8	6.85549	115.39	0.393022	11.96	3.58015	6.91	2.78869	10.31	3.36597	9.72667	2.10251	0.0842938	-3.56843	0.00010775	0.00139732	Yes
NEU1	neuraminidase 1	HSCHR6_MHC_DBB:31807625-31812872	104.62	6.70901	106.22	6.73091	102.22	6.67553	104.353	1.64384	9.31	3.21878	8.43	3.07553	8.66	3.11437	8.8	0.372648	0.0843289	-3.56783	1.61178e-07	4.52025e-05	Yes
COL1A1	collagen type I alpha 1 chain	17:48260650-48278993	422.01	8.72113	439.55	8.77988	425.07	8.73156	428.877	7.64988	34.17	5.09466	39.47	5.30268	34.89	5.12474	36.1767	2.34722	0.0843521	-3.56743	7.59776e-07	8.31936e-05	Yes
DOCK9	dedicator of cytokinesis 9	13:99445741-99738879	21.54	4.42895	22.9	4.51728	18.39	4.20085	20.9433	1.88892	2.14	1.09761	1.14	0.189034	2.02	1.01436	1.76667	0.44582	0.0843546	-3.56739	0.000289709	0.00281009	Yes
TM4SF18	transmembrane 4 L six family member 18	3:149036285-149052201	5.16	2.36737	4.87	2.28392	4.55	2.18587	4.86	0.249132	0.44	-1.18442	0.28	-1.8365	0.51	-0.971431	0.41	0.0962635	0.0843621	-3.56726	0.000169316	0.00190792	Yes
DCK	deoxycytidine kinase	4:71858255-71896631	57.22	5.83845	54.21	5.76049	53.48	5.74093	54.97	1.61866	5.79	2.53356	1.72	0.782409	6.41	2.68032	4.64	2.08021	0.0844097	-3.56645	0.0034524	0.0194152	Yes
CCDC47	coiled-coil domain containing 47	17:61822610-61853711	111.04	6.79494	113.36	6.82477	112.2	6.80993	112.2	0.947136	10.3	3.36457	7.46	2.89918	10.66	3.41414	9.47333	1.43121	0.0844326	-3.56606	2.60988e-05	0.000555362	Yes
TRAF3	TNF receptor associated factor 3	14:103243813-103377837	18.18	4.18428	17.94	4.16511	19.42	4.27947	18.5133	0.648554	1.56	0.641546	1.5	0.584963	1.63	0.704872	1.56333	0.0531246	0.0844436	-3.56587	2.22457e-07	4.8427e-05	Yes
SEC14L1	SEC14 like lipid binding 1	17:75082798-75213179	66.89	6.06372	72.91	6.18804	70.03	6.1299	69.9433	2.45842	6.02	2.58976	5.24	2.38957	6.46	2.69153	5.90667	0.504469	0.0844493	-3.56577	3.08206e-06	0.000165694	Yes
BFSP1	beaded filament structural protein 1	20:17474550-17549865	2.04	1.02857	1.75	0.807355	1.89	0.918386	1.89333	0.118415	0.19	-2.39593	0.18	-2.47393	0.11	-3.18442	0.16	0.0355903	0.084507	-3.56478	0.000154497	0.00179305	Yes
SSH1	slingshot protein phosphatase 1	12:109176466-109251366	25.4	4.66676	24.69	4.62585	26.58	4.73227	25.5567	0.779501	2.48	1.31034	1.73	0.790772	2.27	1.18269	2.16	0.315911	0.0845181	-3.5646	2.32421e-05	0.000523441	Yes
NR2F2	nuclear receptor subfamily 2 group F member 2	15:96869167-96883492	80.36	6.32841	80.03	6.32247	78.27	6.29039	79.5533	0.9174	6.89	2.7845	5.75	2.52356	7.54	2.91456	6.72667	0.739835	0.0845554	-3.56396	6.52195e-06	0.00024712	Yes
UCHL5	ubiquitin C-terminal hydrolase L5	1:192981380-193029237	83.69	6.38698	83.58	6.38509	84.85	6.40684	84.04	0.574514	8.12	3.02148	5.08	2.34483	8.14	3.02503	7.11333	1.43781	0.0846422	-3.56248	9.1607e-05	0.00125323	Yes
GNS	glucosamine (N-acetyl)-6-sulfatase	12:65107225-65153227	79.4	6.31107	78.8	6.30012	82.51	6.3665	80.2367	1.62604	7.32	2.87184	5.78	2.53107	7.28	2.86394	6.79333	0.716721	0.0846662	-3.56207	6.22957e-06	0.000242521	Yes
CKAP4	cytoskeleton associated protein 4	12:106631655-106698057	126.25	6.98014	126.54	6.98345	125.97	6.97694	126.253	0.232713	12.38	3.62994	7.67	2.93923	12.05	3.59096	10.7	2.14677	0.0847502	-3.56064	8.83417e-05	0.00122187	Yes
FUCA2	fucosidase, alpha-L- 2, plasma	6:143815948-143832827	98.28	6.61883	100.01	6.644	97.76	6.61117	98.6833	0.961815	8.82	3.14078	7.4	2.88753	8.88	3.15056	8.36667	0.683975	0.084783	-3.56008	2.08702e-06	0.000134419	Yes
RGS19	regulator of G protein signaling 19	20:62704534-62711323	12.83	3.68145	13.44	3.74846	16	4	14.09	1.37334	1.19	0.250962	1.31	0.389567	1.09	0.124328	1.19667	0.0899383	0.0849302	-3.55758	8.68753e-06	0.000291128	Yes
C2orf72	chromosome 2 open reading frame 72	2:231902205-231914434	1.54	0.62293	0.81	-0.304006	1.3	0.378512	1.21667	0.303791	0.05	-4.32193	0.2	-2.32193	0.06	-4.05889	0.103333	0.0684755	0.0849315	-3.55756	0.0051927	0.0272998	Yes
TTC39B	tetratricopeptide repeat domain 39B	9:15163620-15307358	2.99	1.58015	2.74	1.45418	3.1	1.63227	2.94333	0.150628	0.21	-2.25154	0.32	-1.64386	0.22	-2.18442	0.25	0.0496655	0.0849377	-3.55745	5.65327e-05	0.000904226	Yes
CHODL	chondrolectin	21:19273580-19639690	3.34	1.73985	3.64	1.86394	3.38	1.75702	3.45333	0.133	0.17	-2.55639	0.33	-1.59946	0.38	-1.39593	0.293333	0.0895669	0.0849421	-3.55738	0.000539046	0.00444763	Yes
VIM	vimentin	10:17270258-17279592	646.2	9.33584	681.37	9.41229	677.66	9.40442	668.41	15.7777	53.97	5.75409	63.84	5.99639	52.6	5.71699	56.8033	5.00701	0.0849828	-3.55669	2.53556e-06	0.000148416	Yes
SEC23B	Sec23 homolog B, coat complex II component	20:18488137-18542059	75.4	6.23649	79.05	6.30469	79.61	6.31488	78.02	1.86667	8.93	3.15866	2.67	1.41684	8.33	3.05832	6.64333	2.82023	0.0851491	-3.55386	0.00270179	0.0158601	Yes
AIMP2	aminoacyl tRNA synthetase complex interacting multifunctional protein 2	7:6048876-6063465	100.92	6.65707	102.53	6.6799	96.94	6.59902	100.13	2.34948	11.52	3.52607	3.13	1.64616	10.94	3.45154	8.53	3.82571	0.0851893	-3.55318	0.00358726	0.0200296	Yes
SLC35F3	solute carrier family 35 member F3	1:234040679-234460262	1.51	0.594549	1.28	0.356144	1.43	0.516015	1.40667	0.0953357	0.11	-3.18442	0.12	-3.05889	0.13	-2.94342	0.12	0.00816497	0.0853081	-3.55117	3.57799e-06	0.000178426	Yes
PBLD	phenazine biosynthesis like protein domain containing	10:70042417-70092806	12.85	3.6837	12.82	3.68032	12.15	3.60288	12.6067	0.323144	1.11	0.15056	0.8	-0.321928	1.32	0.400538	1.07667	0.213594	0.0854045	-3.54954	7.41451e-05	0.00108583	Yes
C1orf112	chromosome 1 open reading frame 112	1:169631245-169823221	28.4	4.82782	27.07	4.75862	29.84	4.89918	28.4367	1.13114	2.46	1.29866	2.48	1.31034	2.35	1.23266	2.43	0.0571548	0.0854531	-3.54872	1.88268e-07	4.66817e-05	Yes
HCG4P5	HLA complex group 4 pseudogene 5	HG1322_PATCH:29901734-29902726	1.57	0.650765	2.16	1.11103	2.12	1.08406	1.95	0.269196	0.22	-2.18442	0.05	-4.32193	0.23	-2.12029	0.166667	0.0825967	0.0854701	-3.54844	0.00661849	0.0336682	Yes
GSTCD	glutathione S-transferase C-terminal domain containing	4:106629935-106768885	15.16	3.9222	16.9	4.07895	14.73	3.88069	15.5967	0.938166	1.63	0.704872	0.68	-0.556393	1.69	0.757023	1.33333	0.462625	0.0854884	-3.54813	0.00108034	0.00759117	Yes
AC004797.1	N.A.	17:47500970-47502298	62.63	5.96878	58.02	5.85848	57.72	5.851	59.4567	2.24723	6.55	2.71149	2.73	1.4489	5.97	2.57773	5.08333	1.68082	0.0854964	-3.54799	0.000820483	0.00616247	Yes
ARL4C	ADP ribosylation factor like GTPase 4C	2:235401685-235405697	114.1	6.83415	114.41	6.83807	114.18	6.83517	114.23	0.131403	11.22	3.488	6.43	2.68482	11.66	3.5435	9.77	2.36856	0.0855292	-3.54744	0.00020419	0.00217852	Yes
WDR4	WD repeat domain 4	21:44263204-44299678	22.9	4.51728	24	4.58496	26.28	4.71589	24.3933	1.40763	1.89	0.918386	1.93	0.948601	2.45	1.29278	2.09	0.255082	0.0856791	-3.54491	1.18441e-05	0.000349295	Yes
CASP7	caspase 7	10:115438942-115490662	36.79	5.20124	35.72	5.15866	36.33	5.18309	36.28	0.438254	4.07	2.02503	1.77	0.823749	3.5	1.80735	3.11333	0.977968	0.085814	-3.54264	0.000604111	0.00485279	Yes
GLS	glutaminase	2:191745553-191830278	79.27	6.3087	81.69	6.35209	82.8	6.37156	81.2533	1.47382	8.27	3.04789	4.42	2.14405	8.23	3.04089	6.97333	1.80555	0.0858221	-3.54251	0.000278991	0.00272912	Yes
SEC14L1P1	SEC14 like 1 pseudogene 1	11:43919006-43921186	1.87	0.903038	2.15	1.10434	2.15	1.10434	2.05667	0.131993	0.27	-1.88897	0.11	-3.18442	0.15	-2.73697	0.176667	0.0679869	0.0858995	-3.54121	0.00070283	0.00546569	Yes
TLN2	talin 2	15:62682725-63136830	10.88	3.44361	9.4	3.23266	9.14	3.19219	9.80667	0.766348	0.91	-0.136062	0.64	-0.643856	0.98	-0.0291463	0.843333	0.146591	0.0859959	-3.53959	6.4607e-05	0.000991621	Yes
TAF13	TATA-box binding protein associated factor 13	1:109605108-109618624	99.77	6.64053	98.07	6.61574	98.24	6.61824	98.6933	0.764475	9.6	3.26303	5.89	2.55827	10	3.32193	8.49667	1.85041	0.0860916	-3.53798	0.000128944	0.00158567	Yes
YY2	YY2 transcription factor	X:21874105-21876845	6.61	2.72465	6.32	2.65992	5.77	2.52857	6.23333	0.348361	0.43	-1.21759	0.44	-1.18442	0.74	-0.434403	0.536667	0.143836	0.0860963	-3.53791	0.000165906	0.0018805	Yes
FAM91A1	family with sequence similarity 91 member A1	8:124780696-124827692	37.12	5.21412	37.34	5.22265	36.8	5.20163	37.0867	0.221711	3.83	1.93734	2	1	3.75	1.90689	3.19333	0.844446	0.0861046	-3.53777	0.0003053	0.00291442	Yes
HERC3	HECT and RLD domain containing E3 ubiquitin protein ligase 3	4:89442199-89629693	6.48	2.69599	17.61	4.13832	21.3	4.41278	15.13	6.29925	1.6	0.678072	1.68	0.748461	0.63	-0.666576	1.30333	0.477237	0.0861423	-3.53713	0.00767186	0.0382059	Yes
ARHGAP11A	Rho GTPase activating protein 11A	15:32907345-32932150	48.09	5.58767	54.36	5.76447	53.79	5.74927	52.08	2.83094	4.67	2.22342	3.89	1.95977	4.9	2.29278	4.48667	0.432229	0.0861495	-3.53701	6.88959e-06	0.000254659	Yes
BAIAP2L1	BAI1 associated protein 2 like 1	7:97920963-98030380	6.85	2.7761	6.93	2.79286	6.64	2.73118	6.80667	0.122293	0.67	-0.577767	0.39	-1.35845	0.7	-0.514573	0.586667	0.139603	0.08619	-3.53634	0.0001917	0.00208276	Yes
RPP40	ribonuclease P/MRP subunit p40	6:4994966-5004297	48.41	5.59723	48.71	5.60615	46.77	5.54751	47.9633	0.852656	4.05	2.01792	3.08	1.62293	5.29	2.40327	4.14	0.90447	0.0863159	-3.53423	9.39654e-05	0.00127165	Yes
TBC1D10A	TBC1 domain family member 10A	22:30687979-30723035	15.2	3.926	14.87	3.89433	14.99	3.90593	15.02	0.136382	1.08	0.111031	1.31	0.389567	1.5	0.584963	1.29667	0.171723	0.0863293	-3.53401	1.35419e-05	0.000379779	Yes
E2F8	E2F transcription factor 8	11:19245610-19263167	10.19	3.34908	10.7	3.41954	9.66	3.27202	10.1833	0.424604	1.08	0.111031	0.31	-1.68966	1.25	0.321928	0.88	0.408982	0.0864157	-3.53256	0.00416305	0.0226236	Yes
CENPO	centromere protein O	2:25016005-25045245	44.33	5.47021	45.42	5.50526	46.12	5.52732	45.29	0.736523	4.3	2.10434	3.08	1.62293	4.38	2.13093	3.92	0.594867	0.0865533	-3.53027	2.82722e-05	0.000583266	Yes
BIRC5	baculoviral IAP repeat containing 5	17:76210267-76221717	127.35	6.99266	128.06	7.00068	126.13	6.97877	127.18	0.797036	12.85	3.6837	7.47	2.90111	12.75	3.67243	11.0233	2.51292	0.0866751	-3.52824	0.00016046	0.00184043	Yes
CD3EAP	CD3e molecule associated protein	19:45909467-45914024	15.35	3.94017	17.2	4.10434	16.24	4.02148	16.2633	0.75544	1.43	0.516015	1.13	0.176323	1.67	0.739848	1.41	0.220907	0.0866981	-3.52786	3.16569e-05	0.000623557	Yes
SGOL1	N.A.	3:20202085-20227784	27.77	4.79546	25.14	4.65191	24.82	4.63343	25.91	1.32169	2.08	1.05658	2.49	1.31615	2.17	1.1177	2.24667	0.175942	0.0867104	-3.52765	2.95127e-06	0.000161462	Yes
SEC23A	Sec23 homolog A, coat complex II component	14:39501123-39578850	62.54	5.96671	58.88	5.87971	61.1	5.9331	60.84	1.50546	5.94	2.57046	4.17	2.06005	5.73	2.51854	5.28	0.789557	0.086785	-3.52641	2.72361e-05	0.000569905	Yes
EPHB2	EPH receptor B2	1:23037332-23241818	34.04	5.08916	33.51	5.06652	33.57	5.0691	33.7067	0.236972	3.23	1.69153	2.58	1.36737	2.98	1.57531	2.93	0.267706	0.0869264	-3.52406	3.14312e-06	0.000167362	Yes
NXPE3	neurexophilin and PC-esterase domain family member 3	3:101498046-101547073	9.77	3.28836	12.48	3.64155	11.45	3.51728	11.2333	1.11691	1.06	0.0840643	0.73	-0.454032	1.14	0.189034	0.976667	0.177451	0.0869436	-3.52378	9.41129e-05	0.00127246	Yes
SLC7A6	solute carrier family 7 member 6	16:68298433-68335722	34.61	5.11312	30.59	4.93499	32.66	5.02945	32.62	1.6414	2.86	1.51602	1.8	0.847997	3.85	1.94486	2.83667	0.837072	0.086961	-3.52349	0.000374158	0.00339131	Yes
TMED9	transmembrane p24 trafficking protein 9	5:177019159-177023125	362.29	8.501	355.77	8.4748	362.79	8.50299	360.283	3.19793	33.18	5.05224	25.87	4.69321	35.04	5.13093	31.3633	3.9579	0.0870519	-3.52198	1.26617e-05	0.00036408	Yes
P4HA3	prolyl 4-hydroxylase subunit alpha 3	11:73946846-74022702	4.81	2.26604	4.81	2.26604	4.05	2.01792	4.55667	0.358267	0.25	-2	0.65	-0.621488	0.29	-1.78588	0.396667	0.179877	0.0870519	-3.52198	0.00111275	0.00778596	Yes
NAV1	neuron navigator 1	1:201592411-201796102	21.88	4.45154	21.69	4.43896	21.62	4.43429	21.73	0.109848	1.95	0.963474	1.85	0.887525	1.88	0.910733	1.89333	0.0418994	0.0871299	-3.52069	1.10222e-08	2.12261e-05	Yes
LINC00630	long intergenic non-protein coding RNA 630	X:102024089-102140334	3.55	1.82782	3	1.58496	2.63	1.39506	3.06	0.377977	0.36	-1.47393	0.18	-2.47393	0.26	-1.94342	0.266667	0.0736357	0.087146	-3.52042	0.000346213	0.00320284	Yes
STXBP5	syntaxin binding protein 5	6:147525561-147706866	10.33	3.36877	9.22	3.20477	9.78	3.28983	9.77667	0.453162	1.01	0.0143553	0.74	-0.434403	0.81	-0.304006	0.853333	0.114407	0.0872826	-3.51816	1.53162e-05	0.0004092	Yes
C5orf34	chromosome 5 open reading frame 34	5:43486803-43515247	28.42	4.82883	26.47	4.72629	25.36	4.66448	26.75	1.26483	2.55	1.3505	2.33	1.22033	2.13	1.09085	2.33667	0.171529	0.087352	-3.51702	2.43992e-06	0.000145282	Yes
RP1-239B22.5	N.A.	11:17402196-17405078	8.89	3.15218	8.29	3.05137	8	3	8.39333	0.370615	0.65	-0.621488	1.07	0.0976108	0.48	-1.05889	0.733333	0.24797	0.0873709	-3.5167	0.000452942	0.00390918	Yes
HMGXB4	HMG-box containing 4	22:35653445-35691800	35.16	5.13586	37.53	5.22997	34.3	5.10014	35.6633	1.36583	3.46	1.79077	2.44	1.28688	3.46	1.79077	3.12	0.480833	0.0874848	-3.51482	3.34807e-05	0.000646483	Yes
SOCS4	suppressor of cytokine signaling 4	14:55493948-55516206	25.87	4.69321	24.82	4.63343	26.45	4.7252	25.7133	0.674603	2.61	1.38405	1.86	0.895303	2.28	1.18903	2.25	0.30692	0.0875032	-3.51452	1.6733e-05	0.000430786	Yes
WDR43	WD repeat domain 43	2:29117509-29171088	91.9	6.52199	85.44	6.41684	87.12	6.44493	88.1533	2.73663	7.9	2.98185	6.73	2.75061	8.52	3.09085	7.71667	0.742174	0.0875369	-3.51397	4.74342e-06	0.000209512	Yes
SDF2L1	stromal cell derived factor 2 like 1	22:21996550-21998587	29.09	4.86245	31.68	4.9855	34.03	5.08874	31.6	2.01754	2.57	1.36177	3.13	1.64616	2.6	1.37851	2.76667	0.257207	0.0875527	-3.5137	6.3498e-06	0.000244076	Yes
TAF1A	TATA-box binding protein associated factor, RNA polymerase I subunit A	1:222731244-222763275	19.5	4.2854	19.51	4.28614	20.87	4.38336	19.96	0.64348	2.12	1.08406	1.11	0.15056	2.02	1.01436	1.75	0.454386	0.0876754	-3.51168	0.000293503	0.0028346	Yes
RP11-2B6.2	N.A.	9:96938740-96940174	1.82	0.863938	2.43	1.28096	2.82	1.4957	2.35667	0.411528	0.15	-2.73697	0.31	-1.68966	0.16	-2.64386	0.206667	0.0731817	0.0876945	-3.51137	0.000734222	0.00565576	Yes
PGAM1	phosphoglycerate mutase 1	10:99185917-99193198	442.86	8.79071	448.59	8.80925	438.38	8.77604	443.277	4.17861	44.98	5.49121	27	4.75489	44.64	5.48027	38.8733	8.39686	0.0876954	-3.51135	0.000129446	0.00158947	Yes
C1orf109	chromosome 1 open reading frame 109	1:38147242-38157914	86.87	6.44079	80.71	6.33468	86.79	6.43946	84.79	2.88518	8.96	3.1635	4.68	2.22651	8.67	3.11603	7.43667	1.95285	0.0877069	-3.51117	0.000311676	0.00295966	Yes
DUSP14	dual specificity phosphatase 14	17:35849937-35873603	63.86	5.99684	63.13	5.98025	61.93	5.95257	62.9733	0.795669	5.37	2.42492	5.43	2.44095	5.77	2.52857	5.52333	0.176131	0.0877091	-3.51113	5.71899e-08	3.46511e-05	Yes
KIF24	kinesin family member 24	9:34252379-34329198	9.56	3.25701	9.1	3.18587	9.8	3.29278	9.48667	0.29044	0.88	-0.184425	0.75	-0.415037	0.87	-0.200913	0.833333	0.0590668	0.0878426	-3.50894	1.66261e-06	0.000123146	Yes
ENTPD4	ectonucleoside triphosphate diphosphohydrolase 4	8:23243296-23315208	48.47	5.59902	46.31	5.53325	47.86	5.58075	47.5467	0.909224	4.6	2.20163	3.91	1.96717	4.03	2.01078	4.18	0.300998	0.0879136	-3.50777	1.22006e-06	0.000105497	Yes
SLC16A13	solute carrier family 16 member 13	17:6939394-6943440	1.95	0.963474	1.77	0.823749	1.5	0.584963	1.74	0.184932	0.2	-2.32193	0.05	-4.32193	0.21	-2.25154	0.153333	0.0731817	0.0881226	-3.50434	0.00546318	0.0285091	Yes
MCFD2	multiple coagulation factor deficiency 2	2:47129009-47168994	113.03	6.82056	106.8	6.73877	106.81	6.7389	108.88	2.9345	10.58	3.40327	7.54	2.91456	10.68	3.41684	9.6	1.45721	0.0881705	-3.50356	3.02217e-05	0.000607303	Yes
LTB4R2	leukotriene B4 receptor 2	14:24778161-24781252	3.11	1.63691	3.52	1.81558	3.01	1.58976	3.21333	0.220656	0.37	-1.4344	0.14	-2.8365	0.34	-1.55639	0.283333	0.102089	0.0881743	-3.5035	0.00133241	0.00897768	Yes
NOTCH3	notch 3	19:15270444-15311792	5.57	2.47768	7.08	2.82375	5.47	2.45154	6.04	0.736523	0.57	-0.810966	0.53	-0.915936	0.5	-1	0.533333	0.0286744	0.0883002	-3.50144	1.20534e-05	0.000352868	Yes
GALNT1	polypeptide N-acetylgalactosaminyltransferase 1	18:33161081-33291798	101.25	6.66178	105.29	6.71822	102.33	6.67709	102.957	1.70781	9.87	3.30305	7.58	2.9222	9.83	3.29719	9.09333	1.07021	0.0883219	-3.50108	1.02109e-05	0.00031948	Yes
TSPAN13	tetraspanin 13	7:16793160-16824161	11.34	3.50335	10.16	3.34483	10.2	3.3505	10.5667	0.547073	0.96	-0.0588937	0.81	-0.304006	1.03	0.0426443	0.933333	0.0917727	0.0883281	-3.50098	6.95303e-06	0.000256348	Yes
SERTAD1	SERTA domain containing 1	19:40927499-40931932	15.32	3.93734	15.21	3.92695	15.53	3.95699	15.3533	0.132749	1.52	0.604071	1.03	0.0426443	1.52	0.604071	1.35667	0.230988	0.088363	-3.50041	4.70678e-05	0.000806898	Yes
OIP5	Opa interacting protein 5	15:41601466-41624819	29.56	4.88557	25.74	4.68594	24.17	4.59515	26.49	2.26346	2.79	1.48027	1.64	0.713696	2.6	1.37851	2.34333	0.503344	0.0884611	-3.49881	0.000158127	0.00182065	Yes
CUL2	cullin 2	10:35297479-35379570	59.79	5.90183	59.33	5.89069	62.33	5.96185	60.4833	1.31923	6.34	2.66448	3.96	1.9855	5.76	2.52607	5.35333	1.01329	0.0885092	-3.49803	7.14312e-05	0.00105829	Yes
C12orf4	chromosome 12 open reading frame 4	12:4596894-4647674	41.51	5.37539	37.24	5.21878	38.93	5.28281	39.2267	1.7558	3.16	1.65992	3.95	1.98185	3.31	1.72683	3.47333	0.342572	0.0885452	-3.49744	5.40835e-06	0.000224639	Yes
LEPREL1	N.A.	3:189674517-189840226	88.75	6.47168	85.2	6.41278	84.97	6.40888	86.3067	1.73025	9.04	3.17632	5.52	2.46467	8.37	3.06523	7.64333	1.52614	0.0885602	-3.4972	9.14857e-05	0.00125187	Yes
MAN2A1	mannosidase alpha class 2A member 1	5:109025067-109205326	78.73	6.29884	80.34	6.32805	76.58	6.2589	78.55	1.54028	8.42	3.07382	4.59	2.19849	7.86	2.97453	6.95667	1.68903	0.0885635	-3.49714	0.000215876	0.00226843	Yes
FAM72D	family with sequence similarity 72 member D	HG1287_PATCH:145782415-145799107	12.69	3.66562	13.2	3.72247	13.05	3.70598	12.98	0.214009	1.16	0.214125	0.94	-0.0892673	1.35	0.432959	1.15	0.167531	0.0885978	-3.49658	2.09812e-05	0.000494553	Yes
PCDH7	protocadherin 7	4:30722037-31148422	1.93	0.948601	2.42	1.27501	1.96	0.970854	2.10333	0.224252	0.25	-2	0.11	-3.18442	0.2	-2.32193	0.186667	0.0579272	0.088748	-3.49414	0.000640297	0.00507363	Yes
PPIC	peptidylprolyl isomerase C	5:122358945-122372436	19.48	4.28392	20.51	4.35826	19.46	4.28244	19.8167	0.490329	1.61	0.687061	1.53	0.613532	2.14	1.09761	1.76	0.270678	0.0888141	-3.49307	2.12378e-05	0.000498161	Yes
CCDC86	coiled-coil domain containing 86	11:60609544-60618554	59.82	5.90256	60.97	5.93003	59.79	5.90183	60.1933	0.549323	5.48	2.45418	5.04	2.33342	5.53	2.46728	5.35	0.220151	0.0888803	-3.49199	1.45493e-07	4.42703e-05	Yes
PRMT3	protein arginine methyltransferase 3	11:20409076-20530840	45.91	5.52074	44.71	5.48253	42.06	5.39438	44.2267	1.60848	4.37	2.12763	3.18	1.66903	4.25	2.08746	3.93333	0.534935	0.0889358	-3.49109	2.06052e-05	0.000489081	Yes
NHLRC2	NHL repeat containing 2	10:115614420-115676953	8.75	3.12928	9.05	3.17792	10.19	3.34908	9.33	0.620322	0.83	-0.268817	0.65	-0.621488	1.01	0.0143553	0.83	0.146969	0.0889603	-3.49069	5.66635e-05	0.000905316	Yes
CDYL	chromodomain Y like	6:4706393-4955785	31.09	4.95838	30.96	4.95233	31.57	4.98048	31.2067	0.26234	3.02	1.59455	1.84	0.879706	3.47	1.79494	2.77667	0.68733	0.0889767	-3.49043	0.000218645	0.00228992	Yes
AP3M1	adaptor related protein complex 3 mu 1 subunit	10:75881524-75910821	72.63	6.18249	71.73	6.1645	74.85	6.22593	73.07	1.31118	7.58	2.9222	3.91	1.96717	8.02	3.0036	6.50333	1.84254	0.0890014	-3.49003	0.000434946	0.00379593	Yes
SENP1	SUMO1/sentrin specific peptidase 1	12:48436681-48500091	24.79	4.63169	24.44	4.61117	23.84	4.57531	24.3567	0.392287	2.22	1.15056	2.1	1.07039	2.19	1.13093	2.17	0.0509902	0.0890927	-3.48855	2.94883e-08	2.83938e-05	Yes
TFDP1	transcription factor Dp-1	13:114239013-114295785	192.51	7.58879	196.29	7.61684	194.77	7.60563	194.523	1.553	19.62	4.29425	12.9	3.6893	19.57	4.29057	17.3633	3.15612	0.0892609	-3.48583	6.32217e-05	0.000976345	Yes
XKR6	XK related 6	8:10753555-11058875	3.02	1.59455	2.92	1.54597	2.91	1.54102	2.95	0.0496655	0.23	-2.12029	0.26	-1.94342	0.3	-1.73697	0.263333	0.0286744	0.0892655	-3.48575	6.30815e-06	0.000243584	Yes
TRBC2	T-cell receptor beta constant 2	HG7_PATCH:142561934-142563641	4.25	2.08746	4.36	2.12433	4.72	2.23879	4.44333	0.200721	0.62	-0.68966	0.36	-1.47393	0.21	-2.25154	0.396667	0.169378	0.0892723	-3.48564	0.00132874	0.00895673	Yes
PPP1R14C	protein phosphatase 1 regulatory inhibitor subunit 14C	6:150464212-150571493	0.3	-1.73697	0.42	-1.25154	0.4	-1.32193	0.373333	0.0524934	0.02	-5.64386	0.02	-5.64386	0.06	-4.05889	0.0333333	0.0188562	0.0892857	-3.48543	0.00259141	0.0153203	Yes
UCHL3	ubiquitin C-terminal hydrolase L3	13:76123619-76180085	144	7.16993	142.35	7.1533	143.02	7.16007	143.123	0.677561	13.49	3.75382	12.64	3.65992	12.22	3.61117	12.7833	0.528289	0.0893169	-3.48492	1.27946e-07	4.17618e-05	Yes
ATP13A3	ATPase 13A3	3:194123401-194219093	148.2	7.2114	141.2	7.1416	145.16	7.1815	144.853	2.86595	14.39	3.84699	11.46	3.51854	12.97	3.69711	12.94	1.19636	0.0893317	-3.48468	3.5695e-06	0.000178237	Yes
SERBP1P1	SERPINE1 mRNA binding protein 1 pseudogene 1	X:68003315-68004909	1.54	0.62293	1.19	0.250962	1.41	0.495695	1.38	0.144453	0.24	-2.05889	0.04	-4.64386	0.09	-3.47393	0.123333	0.0849837	0.089372	-3.48403	0.00700243	0.0353166	Yes
GAS6-AS2	GAS6 antisense RNA 2 (head to head)	13:114567141-114569806	1.49	0.575312	1.65	0.722466	1.67	0.739848	1.60333	0.0805536	0.1	-3.32193	0.19	-2.39593	0.14	-2.8365	0.143333	0.0368179	0.0893971	-3.48363	0.0002046	0.00218209	Yes
CARD10	caspase recruitment domain family member 10	22:37886400-37915549	11.99	3.58376	12.8	3.67807	12.75	3.67243	12.5133	0.370615	1.38	0.464668	0.81	-0.304006	1.17	0.226509	1.12	0.235372	0.0895045	-3.4819	0.00010543	0.00138024	Yes
AIFM2	apoptosis inducing factor, mitochondria associated 2	10:71857979-71892690	32.96	5.04264	33.57	5.0691	34.24	5.09761	33.59	0.522749	2.96	1.5656	3.04	1.60407	3.03	1.59932	3.01	0.0355903	0.08961	-3.4802	6.49616e-09	1.62481e-05	Yes
CDCA4	cell division cycle associated 4	14:105475910-105487485	61.63	5.94556	64.06	6.00135	64.41	6.00921	63.3667	1.23629	5.83	2.5435	6.12	2.61353	5.09	2.34767	5.68	0.433667	0.089637	-3.47976	1.83882e-06	0.000127144	Yes
RFC2	replication factor C subunit 2	HG1257_PATCH:73696456-73719401	147.85	7.20799	149.63	7.22526	148.07	7.21014	148.517	0.792352	14.54	3.86196	10.72	3.42223	14.69	3.87676	13.3167	1.83714	0.0896645	-3.47932	1.97074e-05	0.000475872	Yes
FBXO5	F-box protein 5	6:153291664-153304714	49.75	5.63662	49.12	5.61824	48.66	5.60466	49.1767	0.446791	5.77	2.52857	1.84	0.879706	5.62	2.49057	4.41	1.8183	0.0896767	-3.47912	0.00254987	0.0151196	Yes
TICRR	TOPBP1 interacting checkpoint and replication regulator	15:90118713-90174287	19.41	4.27873	19.02	4.24945	19.88	4.31325	19.4367	0.3516	1.6	0.678072	1.52	0.604071	2.11	1.07724	1.74333	0.261321	0.089693	-3.47886	1.91396e-05	0.000468143	Yes
PALLD	palladin, cytoskeletal associated protein	4:169418217-169849608	138.33	7.11197	127.12	6.99005	129.47	7.01647	131.64	4.82685	15.06	3.91265	6.23	2.63923	14.14	3.82171	11.81	3.96349	0.0897144	-3.47852	0.00096236	0.00694894	Yes
ZFAND3	zinc finger AN1-type containing 3	6:37787275-38122400	186.99	7.54682	179.79	7.49017	188.19	7.55605	184.99	3.70945	19.26	4.26754	11.62	3.53854	18.93	4.2426	16.6033	3.52632	0.0897526	-3.4779	0.000126144	0.0015612	Yes
GLB1	galactosidase beta 1	3:33038100-33138722	57.7	5.8505	60.66	5.92267	59.21	5.88777	59.19	1.2085	5.9	2.56071	3.4	1.76553	6.65	2.73335	5.31667	1.38944	0.0898237	-3.47676	0.00029245	0.00282868	Yes
JPH2	junctophilin 2	20:42740335-42816218	0.28	-1.8365	0.41	-1.2863	0.2	-2.32193	0.296667	0.0865384	0.02	-5.64386	0.05	-4.32193	0.01	-6.64386	0.0266667	0.0169967	0.0898876	-3.47573	0.00719676	0.0361767	Yes
PPAT	phosphoribosyl pyrophosphate amidotransferase	4:57259528-57301781	40.75	5.34873	36.67	5.19653	37.82	5.24108	38.4133	1.71768	4.35	2.12102	1.95	0.963474	4.06	2.02148	3.45333	1.06959	0.0898993	-3.47555	0.0006738	0.0052783	Yes
TPM1	tropomyosin 1	15:63334831-63364114	589.71	9.20386	610.37	9.25354	611.17	9.25543	603.75	9.93315	51.97	5.69961	60.22	5.91217	50.69	5.66363	54.2933	4.22324	0.0899268	-3.4751	1.61918e-06	0.000121803	Yes
PGM2	phosphoglucomutase 2	4:37828255-37864558	29.77	4.89579	30.13	4.91313	29.24	4.86987	29.7133	0.365544	3.35	1.74416	1.38	0.464668	3.29	1.71809	2.67333	0.914853	0.0899708	-3.4744	0.00105788	0.00747445	Yes
PARVA	parvin alpha	11:12398732-12552348	71.49	6.15967	73.48	6.19928	71.2	6.15381	72.0567	1.01339	6.62	2.72683	6.04	2.59455	6.8	2.76553	6.48667	0.324277	0.0900217	-3.47358	3.41477e-07	5.94637e-05	Yes
SERPINE3	serpin family E member 3	13:51909909-51938871	1.44	0.526069	2.22	1.15056	1.44	0.526069	1.7	0.367696	0.18	-2.47393	0.12	-3.05889	0.16	-2.64386	0.153333	0.0249444	0.0901961	-3.47079	0.00021734	0.00227834	Yes
SDE2	SDE2 telomere maintenance homolog	1:226170403-226187032	28.57	4.83643	30.88	4.9486	30.9	4.94953	30.1167	1.09369	2.75	1.45943	2.74	1.45418	2.66	1.41143	2.71667	0.0402768	0.0902048	-3.47065	1.11346e-07	4.02559e-05	Yes
CCPG1	cell cycle progression 1	15:55632230-55700708	59.49	5.89458	62.57	5.9674	62.08	5.95606	61.38	1.35132	6.31	2.65764	4.61	2.20477	5.74	2.52105	5.55333	0.706462	0.0904746	-3.46634	1.38887e-05	0.00038521	Yes
SSR3	signal sequence receptor subunit 3	3:156257929-156272973	515.63	9.01019	509.93	8.99416	497.79	8.95939	507.783	7.43965	45.46	5.50653	43.72	5.45022	48.68	5.60526	45.9533	2.05474	0.0904979	-3.46597	2.15126e-07	4.82005e-05	Yes
SLC16A12	solute carrier family 16 member 12	10:91190051-91316398	2.99	1.58015	2.87	1.52105	2.86	1.51602	2.90667	0.0590668	0.26	-1.94342	0.3	-1.73697	0.23	-2.12029	0.263333	0.0286744	0.0905963	-3.4644	6.6012e-06	0.000248774	Yes
RP5-1125A11.1	N.A.	20:32570858-32582163	2.44	1.28688	3.21	1.68257	2.84	1.50589	2.83	0.314431	0.24	-2.05889	0.22	-2.18442	0.31	-1.68966	0.256667	0.0385861	0.0906949	-3.46283	5.01732e-05	0.000841409	Yes
ARG2	arginase 2	14:68086515-68118437	28.78	4.84699	26.55	4.73064	28.25	4.82018	27.86	0.951245	2.96	1.5656	1.37	0.454176	3.26	1.70487	2.53	0.829337	0.0908112	-3.46099	0.000860285	0.00637605	Yes
LTBP1	latent transforming growth factor beta binding protein 1	2:33172039-33624576	13.35	3.73877	13.13	3.7148	13.05	3.70598	13.1767	0.126842	1.19	0.250962	1.32	0.400538	1.08	0.111031	1.19667	0.0980929	0.0908171	-3.46089	2.07845e-06	0.000134316	Yes
MTCH2	mitochondrial carrier 2	11:47638867-47664175	199.66	7.6414	184.46	7.52716	184.56	7.52795	189.56	7.1419	19.24	4.26604	13.08	3.70929	19.34	4.27352	17.22	2.92771	0.0908419	-3.4605	5.28364e-05	0.000869168	Yes
SARS	seryl-tRNA synthetase	1:109756540-109780791	669.08	9.38603	672.19	9.39273	673.4	9.39532	671.557	1.8196	66.99	6.06587	47.38	5.56621	68.76	6.1035	61.0433	9.68842	0.0908983	-3.4596	3.62269e-05	0.000678203	Yes
ERVMER34-1	endogenous retrovirus group MER34 member 1, envelope	4:53588785-53617807	0.19	-2.39593	0.3	-1.73697	0.39	-1.35845	0.293333	0.0817856	0.02	-5.64386	0.02	-5.64386	0.04	-4.64386	0.0266667	0.00942809	0.0909091	-3.45943	0.00151259	0.00995408	Yes
HAT1	histone acetyltransferase 1	2:172778958-172848599	122.96	6.94205	125.39	6.97028	123.66	6.95024	124.003	1.02132	14.04	3.81147	5.35	2.41954	14.43	3.851	11.2733	4.19145	0.0909115	-3.45939	0.00158202	0.0103181	Yes
PDIA6	protein disulfide isomerase family A member 6	2:10923517-10978103	270.89	8.08156	271.16	8.083	262.4	8.03562	268.15	4.06736	29.59	4.88704	13.55	3.76022	30.04	4.90881	24.3933	7.6696	0.090969	-3.45848	0.000729614	0.00563003	Yes
MGAT2	mannosyl (alpha-1,6-)-glycoprotein beta-1,2-N-acetylglucosaminyltransferase	14:50087489-50090198	33.58	5.06953	32.15	5.00675	32.93	5.04133	32.8867	0.584599	2.79	1.48027	2.93	1.5509	3.26	1.70487	2.99333	0.197034	0.0910197	-3.45768	9.32244e-07	9.24005e-05	Yes
SNX25	sorting nexin 25	4:186125391-186291339	20.48	4.35614	19.59	4.29205	19.36	4.27501	19.81	0.482977	2.08	1.05658	1.36	0.443607	1.97	0.978196	1.80333	0.316684	0.0910315	-3.45749	5.68633e-05	0.000906752	Yes
LACTB	lactamase beta	15:63413999-63434260	26.59	4.73281	25.2	4.65535	26.84	4.74631	26.21	0.721434	2.51	1.32769	1.97	0.978196	2.68	1.42223	2.38667	0.302692	0.0910594	-3.45705	1.48655e-05	0.000403014	Yes
COQ10B	coenzyme Q10B	2:198318147-198340032	33.83	5.08023	32.1	5.0045	31.6	4.98185	32.51	0.955441	3.07	1.61824	2.92	1.54597	2.9	1.53605	2.96333	0.0758654	0.0911514	-3.45559	1.01765e-07	3.84265e-05	Yes
TTK	TTK protein kinase	6:80713604-80752244	48.11	5.58826	48.46	5.59872	48.73	5.60674	48.4333	0.253815	4.71	2.23573	4.1	2.03562	4.44	2.15056	4.41667	0.249577	0.0911906	-3.45497	4.81719e-07	6.80505e-05	Yes
GXYLT1	glucoside xylosyltransferase 1	12:42475647-42538681	19.23	4.26529	19.81	4.30816	18.97	4.24565	19.3367	0.351125	1.79	0.83996	1.66	0.731183	1.84	0.879706	1.76333	0.0758654	0.0911912	-3.45496	2.24356e-07	4.85458e-05	Yes
ODC1	ornithine decarboxylase 1	2:10580094-10588630	388.04	8.60006	395.13	8.62618	386.25	8.59339	389.807	3.83444	43.18	5.43229	17.75	4.14975	45.81	5.51759	35.58	12.6534	0.091276	-3.45362	0.00127784	0.00868835	Yes
AP3S2	adaptor related protein complex 3 sigma 2 subunit	15:90373831-90437574	52.07	5.70238	50.85	5.66818	54.61	5.77109	52.51	1.56623	6.05	2.59694	2.63	1.39506	5.72	2.51602	4.8	1.54032	0.0914112	-3.45149	0.000804829	0.00606936	Yes
CYB5RL	cytochrome b5 reductase like	1:54638009-54665709	10.19	3.34908	9.36	3.22651	9.11	3.18745	9.55333	0.461616	0.93	-0.104697	0.87	-0.200913	0.82	-0.286304	0.873333	0.0449691	0.0914166	-3.4514	1.10601e-06	9.9684e-05	Yes
WDR44	WD repeat domain 44	X:117480036-117583924	11.47	3.51979	12	3.58496	12.04	3.58976	11.8367	0.259786	1.36	0.443607	0.54	-0.888969	1.35	0.432959	1.08333	0.384216	0.0915235	-3.44971	0.00128903	0.00874792	Yes
ZNF585A	zinc finger protein 585A	19:37597636-37663643	36.89	5.20516	32.56	5.02503	36.8	5.20163	35.4167	2.0203	4.97	2.31325	1.41	0.495695	3.35	1.74416	3.24333	1.45532	0.0915765	-3.44888	0.002561	0.015175	Yes
PARVB	parvin beta	22:44395091-44568829	14.8	3.88753	13.47	3.75168	14.82	3.88947	14.3633	0.631735	1.3	0.378512	1.6	0.678072	1.05	0.0703893	1.31667	0.224846	0.0916686	-3.44743	4.40113e-05	0.000771907	Yes
MSH3	mutS homolog 3	5:79950467-80172279	13.27	3.7301	14.26	3.8339	14.34	3.84197	13.9567	0.486644	1.37	0.454176	1.13	0.176323	1.34	0.422233	1.28	0.106771	0.0917124	-3.44674	3.4112e-06	0.000174249	Yes
RAD51C	RAD51 paralog C	17:56769934-56811703	130.36	7.02636	133.78	7.06372	123.26	6.94556	129.133	4.38149	13.57	3.76235	10.54	3.3978	11.45	3.51728	11.8533	1.26944	0.0917914	-3.4455	6.79155e-06	0.000252972	Yes
SLC7A4	solute carrier family 7 member 4	22:21383007-21387129	0.68	-0.556393	0.67	-0.577767	0.5	-1	0.616667	0.0825967	0.09	-3.47393	0.04	-4.64386	0.04	-4.64386	0.0566667	0.0235702	0.0918919	-3.44392	0.00104193	0.00739499	Yes
XXbac-B562F10.11	N.A.	22:20804409-20806111	1.25	0.321928	1.2	0.263034	1.25	0.321928	1.23333	0.0235702	0.06	-4.05889	0.11	-3.18442	0.17	-2.55639	0.113333	0.0449691	0.0918919	-3.44392	0.0012145	0.00834704	Yes
MAFG	MAF bZIP transcription factor G	17:79876146-79885590	45.03	5.49281	46.34	5.53419	46.38	5.53543	45.9167	0.627181	4.87	2.28392	2.96	1.5656	4.83	2.27202	4.22	0.891104	0.0919056	-3.4437	0.000127006	0.00156919	Yes
DFFA	DNA fragmentation factor subunit alpha	1:10516579-10532583	78.07	6.2867	77.37	6.2737	79.22	6.30779	78.22	0.762671	7.29	2.86592	6.94	2.79494	7.35	2.87774	7.19333	0.180801	0.0919628	-3.44281	2.51229e-08	2.62951e-05	Yes
ABCE1	ATP binding cassette subfamily E member 1	4:146019084-146050331	144.81	7.17802	143.59	7.16581	141.1	7.14057	143.167	1.5439	14.18	3.82579	10.75	3.42626	14.57	3.86493	13.1667	1.71624	0.0919674	-3.44273	1.62538e-05	0.000425092	Yes
TOMM34	translocase of outer mitochondrial membrane 34	20:43570771-43589127	113.36	6.82477	117.15	6.87221	115.25	6.84862	115.253	1.54726	12.61	3.6565	7.3	2.8679	11.9	3.57289	10.6033	2.35373	0.0920002	-3.44222	0.000155122	0.00179704	Yes
ZC3HAV1L	zinc finger CCCH-type containing, antiviral 1 like	7:138710452-138720775	3.01	1.58976	2.82	1.4957	3.19	1.67356	3.00667	0.15107	0.26	-1.94342	0.33	-1.59946	0.24	-2.05889	0.276667	0.0385861	0.0920177	-3.44194	1.95839e-05	0.00047439	Yes
UBIAD1	UbiA prenyltransferase domain containing 1	1:11333263-11356106	29.1	4.86295	31.02	4.95513	32.47	5.02104	30.8633	1.38025	3.65	1.8679	1.76	0.815575	3.12	1.64155	2.84333	0.796004	0.0921266	-3.44024	0.00040973	0.00363432	Yes
AC015849.19	N.A.	HG385_PATCH:34143736-34157312	2.81	1.49057	3.59	1.84398	3.91	1.96717	3.43667	0.461976	0.43	-1.21759	0.13	-2.94342	0.39	-1.35845	0.316667	0.133	0.0921435	-3.43997	0.00322119	0.018333	Yes
AARS	alanyl-tRNA synthetase	16:70286198-70323446	279.83	8.12841	282.49	8.14206	284.88	8.15421	282.4	2.06264	26.66	4.7366	23.18	4.53481	28.26	4.82069	26.0333	2.12071	0.092186	-3.43931	2.23276e-06	0.000137519	Yes
INTS7	integrator complex subunit 7	1:212113741-212208884	46.29	5.53263	45.04	5.49313	43.96	5.45812	45.0967	0.952062	4.35	2.12102	4	2	4.13	2.04614	4.16	0.144453	0.0922463	-3.43837	1.24817e-07	4.17618e-05	Yes
KIF11	kinesin family member 11	10:94353043-94415150	61.18	5.93499	62.06	5.95559	60.83	5.92671	61.3567	0.517451	6.17	2.62527	5.01	2.32481	5.8	2.53605	5.66	0.483804	0.0922475	-3.43835	2.72515e-06	0.000154656	Yes
NIN	ninein	14:51186481-51297839	14.99	3.90593	14.69	3.87676	14.58	3.86592	14.7533	0.173269	1.45	0.536053	1.45	0.536053	1.19	0.250962	1.36333	0.122565	0.0924085	-3.43583	3.57946e-06	0.000178426	Yes
YRDC	yrdC N6-threonylcarbamoyltransferase domain containing	1:38268616-38273857	49.76	5.63691	49.44	5.62761	52.12	5.70377	50.44	1.1951	4.56	2.18903	3.75	1.90689	5.69	2.50843	4.66667	0.795585	0.0925192	-3.4341	3.92017e-05	0.000713323	Yes
GAS2L3	growth arrest specific 2 like 3	12:100967461-101022064	32.91	5.04045	30.83	4.94626	30.94	4.9514	31.56	0.95565	3.37	1.75275	2.09	1.0635	3.3	1.72247	2.92	0.587594	0.0925222	-3.43406	0.000107138	0.00139282	Yes
RP11-390P2.4	N.A.	6:139013685-139018425	40.48	5.33914	42	5.39232	37.56	5.23113	40.0133	1.84241	2.98	1.57531	5.81	2.53854	2.32	1.21412	3.70333	1.51381	0.0925525	-3.43358	0.000879203	0.00648216	Yes
DEGS1	delta 4-desaturase, sphingolipid 1	1:224363458-224381143	97.7	6.61029	99.39	6.63503	97.85	6.6125	98.3133	0.763777	9.68	3.27501	8.77	3.13258	8.87	3.14893	9.10667	0.407458	0.092629	-3.43239	1.87828e-07	4.66817e-05	Yes
CD58	CD58 molecule	1:117057157-117113661	13.67	3.77294	11.71	3.54967	14.02	3.80941	13.1333	1.01654	1.55	0.632268	1.12	0.163499	0.98	-0.0291463	1.21667	0.242533	0.0926396	-3.43223	8.37577e-05	0.0011765	Yes
FAM111A	family with sequence similarity 111 member A	11:58910221-58922512	52.86	5.7241	52.14	5.70432	49.55	5.63081	51.5167	1.42137	5.05	2.33628	4.47	2.16027	4.81	2.26604	4.77667	0.237954	0.0927208	-3.43096	5.05345e-07	6.95287e-05	Yes
SREBF1	sterol regulatory element binding transcription factor 1	17:17713713-17740325	56.8	5.82782	61.45	5.94134	53.27	5.73525	57.1733	3.34989	4.62	2.20789	6.56	2.7137	4.74	2.24489	5.30667	0.887594	0.0928172	-3.42946	3.77854e-05	0.000696768	Yes
DNMT1	DNA methyltransferase 1	19:10244021-10341962	247.03	7.94854	239.39	7.90322	246.72	7.94673	244.38	3.53073	24.07	4.58916	19.07	4.25323	24.91	4.63865	22.6833	2.57792	0.0928199	-3.42942	9.41426e-06	0.000303913	Yes
NCOA7	nuclear receptor coactivator 7	6:126102307-126252266	63.42	5.98687	57.44	5.84398	56.56	5.82171	59.14	3.04767	6.07	2.6017	3.74	1.90304	6.66	2.73552	5.49	1.26066	0.0928306	-3.42926	0.000191134	0.00207759	Yes
CD2AP	CD2 associated protein	6:47445525-47594999	31.31	4.96855	31.09	4.95838	30.22	4.91743	30.8733	0.470626	3.16	1.65992	2.62	1.38957	2.82	1.4957	2.86667	0.22291	0.0928525	-3.42892	1.77881e-06	0.000125417	Yes
ABCC4	ATP binding cassette subfamily C member 4	13:95672083-95953687	8	3	8.14	3.02503	7.96	2.99277	8.03333	0.0771722	0.87	-0.200913	0.51	-0.971431	0.86	-0.217591	0.746667	0.167398	0.0929461	-3.42746	0.000167168	0.00188961	Yes
GPN3	GPN-loop GTPase 3	12:110890289-110907073	90.9	6.50621	83.87	6.39008	91.09	6.50922	88.62	3.35965	10.29	3.36317	5.91	2.56316	8.52	3.09085	8.24	1.79906	0.0929813	-3.42692	0.000129964	0.00159313	Yes
NQO2	N-ribosyldihydronicotinamide:quinone reductase 2	6:2988221-3019996	60.41	5.91672	58.87	5.87946	58.28	5.86493	59.1867	0.897936	4.75	2.24793	6	2.58496	5.77	2.52857	5.50667	0.543221	0.093039	-3.42602	5.28852e-06	0.000223334	Yes
TUBG1	tubulin gamma 1	17:40761694-40767252	262.89	8.03832	260.99	8.02785	269.15	8.07227	264.343	3.48621	24	4.58496	26.62	4.73444	23.21	4.53667	24.61	1.45742	0.0930986	-3.4251	6.01475e-07	7.4874e-05	Yes
STXBP2	syntaxin binding protein 2	19:7701767-7712759	46.03	5.5245	47.25	5.56224	48.25	5.59246	47.1767	0.907793	4.81	2.26604	4.64	2.21412	3.78	1.91839	4.41	0.450851	0.0934784	-3.41922	6.33623e-06	0.000243879	Yes
EEF1A2	eukaryotic translation elongation factor 1 alpha 2	20:62119366-62130505	39.23	5.29389	42.76	5.41819	39.72	5.31179	40.57	1.56143	3.91	1.96717	3.55	1.82782	3.92	1.97085	3.79333	0.172111	0.0935009	-3.41888	6.06523e-07	7.50336e-05	Yes
IL32	interleukin 32	16:3115298-3131908	50.97	5.67158	48.67	5.60496	47.14	5.55888	48.9267	1.57409	4.74	2.24489	4.21	2.07382	4.78	2.25701	4.57667	0.259786	0.0935414	-3.41825	9.13052e-07	9.18986e-05	Yes
NPIPA5	nuclear pore complex interacting protein family member A5	16:15457516-15474904	38.09	5.25134	35.16	5.13586	38.73	5.27538	37.3267	1.55418	2.71	1.43829	4.7	2.23266	3.08	1.62293	3.49667	0.864189	0.0936774	-3.41615	0.000143846	0.0017068	Yes
URB2	URB2 ribosome biogenesis 2 homolog (S. cerevisiae)	1:229761981-229795946	17.1	4.09592	18	4.16993	17.41	4.12184	17.5033	0.373304	1.6	0.678072	1.22	0.286881	2.1	1.07039	1.64	0.36037	0.0936964	-3.41586	0.000109594	0.00141197	Yes
ASCC3	activating signal cointegrator 1 complex subunit 3	6:100956070-101329248	37.48	5.22805	35.36	5.14405	38.03	5.24907	36.9567	1.15113	4.01	2.0036	1.5	0.584963	4.9	2.29278	3.47	1.43961	0.0938937	-3.41283	0.00248212	0.014788	Yes
SPG20	N.A.	13:36875775-36944317	93.38	6.54504	99.97	6.64342	101.61	6.6669	98.32	3.55669	9.9	3.30743	5.77	2.52857	12.03	3.58856	9.23333	2.59875	0.093911	-3.41256	0.000403414	0.00359192	Yes
NEK2	NIMA related kinase 2	1:211836114-211848960	45.32	5.50208	44.42	5.47314	44.85	5.48704	44.8633	0.367544	5.6	2.48543	2.39	1.25701	4.66	2.22033	4.21667	1.34745	0.0939892	-3.41136	0.000721128	0.00558318	Yes
RP1-92O14.6	N.A.	1:43850784-43854826	2.05	1.03562	1.97	0.978196	2.57	1.36177	2.19667	0.265999	0.25	-2	0.15	-2.73697	0.22	-2.18442	0.206667	0.0418994	0.0940819	-3.40994	0.000167139	0.00188961	Yes
NTMT1	N-terminal Xaa-Pro-Lys N-methyltransferase 1	9:132371163-132398209	194.02	7.60006	190.85	7.5763	192.5	7.58871	192.457	1.29451	19.49	4.28466	12.3	3.62059	22.54	4.49442	18.11	4.29284	0.0940991	-3.40968	0.000195214	0.00210932	Yes
AP5S1	adaptor related protein complex 5 sigma 1 subunit	20:3801178-3805949	18.64	4.22033	20.35	4.34696	19.52	4.28688	19.5033	0.698204	2.19	1.13093	1.18	0.238787	2.14	1.09761	1.83667	0.464782	0.0941719	-3.40856	0.000298567	0.00286769	Yes
C1orf216	chromosome 1 open reading frame 216	1:36179476-36185073	13.48	3.75275	14.96	3.90304	15.18	3.9241	14.54	0.754895	1.41	0.495695	1.21	0.275007	1.5	0.584963	1.37333	0.121198	0.0944521	-3.40427	5.73877e-06	0.000230575	Yes
PLEKHH2	pleckstrin homology, MyTH4 and FERM domain containing H2	2:43864412-43995126	3.96	1.9855	4.05	2.01792	4.27	2.09424	4.09333	0.130213	0.36	-1.47393	0.32	-1.64386	0.48	-1.05889	0.386667	0.0679869	0.0944625	-3.40411	4.1773e-05	0.000744402	Yes
RAB38	RAB38, member RAS oncogene family	11:87846410-87908635	5.5	2.45943	5.78	2.53107	5.55	2.47249	5.61	0.121929	0.5	-1	0.5	-1	0.59	-0.761213	0.53	0.0424264	0.0944742	-3.40394	2.061e-06	0.000134062	Yes
STK4	serine/threonine kinase 4	20:43595115-43708600	40.2	5.32912	40.74	5.34837	41.84	5.38681	40.9267	0.682414	4.06	2.02148	3.72	1.8953	3.83	1.93734	3.87	0.141657	0.0945594	-3.40264	1.2363e-07	4.17618e-05	Yes
AC006547.13	N.A.	22:20050503-20058066	1.7	0.765535	1.6	0.678072	1.88	0.910733	1.72667	0.115854	0.07	-3.8365	0.17	-2.55639	0.25	-2	0.163333	0.0736357	0.0945946	-3.4021	0.00282778	0.0164753	Yes
ZBTB21	zinc finger and BTB domain containing 21	21:43406940-43430496	18.7	4.22497	16.6	4.05311	19.67	4.29793	18.3233	1.28131	2.08	1.05658	1.41	0.495695	1.71	0.773996	1.73333	0.274024	0.0945971	-3.40206	4.28716e-05	0.000759529	Yes
USP31	ubiquitin specific peptidase 31	16:23072727-23160591	8.56	3.09761	8.79	3.13586	8.4	3.07039	8.58333	0.160069	0.77	-0.37707	0.64	-0.643856	1.03	0.0426443	0.813333	0.162138	0.0947573	-3.39962	6.89761e-05	0.00103317	Yes
SHC1	SHC adaptor protein 1	1:154934774-154946871	138.15	7.11009	137.38	7.10203	137.41	7.10234	137.647	0.356121	12.91	3.69042	12.68	3.66448	13.56	3.76129	13.05	0.372648	0.094808	-3.39885	3.19839e-08	2.8872e-05	Yes
FAM57A	family with sequence similarity 57 member A	17:635652-646206	44.59	5.47865	43.59	5.44593	43.42	5.44029	43.8667	0.516161	3.9	1.96347	3.88	1.95606	4.7	2.23266	4.16	0.381925	0.0948328	-3.39847	3.15379e-06	0.000167567	Yes
MOSPD1	motile sperm domain containing 1	X:134021656-134049297	45.74	5.51538	45.8	5.51728	44.35	5.47086	45.2967	0.669842	4.05	2.01792	4.6	2.20163	4.25	2.08746	4.3	0.227303	0.0949297	-3.397	4.30697e-07	6.45248e-05	Yes
AVEN	apoptosis and caspase activation inhibitor	15:34158428-34331377	46.63	5.54319	46.57	5.54133	45.85	5.51885	46.35	0.354401	4.87	2.28392	3.75	1.90689	4.58	2.19535	4.4	0.474623	0.0949299	-3.39699	7.50047e-06	0.000268472	Yes
PGP	phosphoglycolate phosphatase	16:2261998-2264808	18.64	4.22033	19.04	4.25096	18.03	4.17233	18.57	0.415291	1.8	0.847997	1.43	0.516015	2.06	1.04264	1.76333	0.2585	0.094956	-3.3966	2.54759e-05	0.00054799	Yes
CHP1	calcineurin like EF-hand protein 1	15:41523037-41574043	35.77	5.16068	35.57	5.15259	36.94	5.20711	36.0933	0.604226	3.62	1.85599	2.94	1.55582	3.73	1.89918	3.43	0.34938	0.0950314	-3.39545	6.34199e-06	0.000243939	Yes
SUZ12	SUZ12 polycomb repressive complex 2 subunit	17:30264037-30328064	61.43	5.94087	60.14	5.91025	59.41	5.89263	60.3267	0.835158	6.86	2.77821	4.24	2.08406	6.13	2.61589	5.74333	1.104	0.0952039	-3.39284	8.3178e-05	0.00117063	Yes
NUP35	nucleoporin 35	2:183982241-184026408	66.02	6.04483	64.02	6.00045	65.88	6.04177	65.3067	0.911604	6.47	2.69377	6.49	2.69822	5.71	2.51349	6.22333	0.363073	0.095294	-3.39147	6.88848e-07	7.92766e-05	Yes
LAMA3	laminin subunit alpha 3	18:21269407-21535030	5.04	2.33342	5.27	2.3978	5	2.32193	5.10333	0.118977	0.17	-2.55639	0.69	-0.535332	0.6	-0.736966	0.486667	0.226912	0.0953625	-3.39043	0.00486562	0.0258413	Yes
ADA	adenosine deaminase	20:43248163-43280874	3.2	1.67807	3.66	1.87184	2.47	1.30451	3.11	0.489966	0.38	-1.39593	0.21	-2.25154	0.3	-1.73697	0.296667	0.0694422	0.0953912	-3.39	0.000337241	0.00314198	Yes
KCMF1	potassium channel modulatory factor 1	2:85198216-85286595	83.18	6.37816	78.3	6.29094	74.28	6.2149	78.5867	3.63906	8.84	3.14405	5.14	2.36177	8.52	3.09085	7.5	1.67388	0.095436	-3.38932	0.00018167	0.00200471	Yes
PPP1R3C	protein phosphatase 1 regulatory subunit 3C	10:93388199-93392811	7.32	2.87184	7.19	2.84599	8.32	3.05658	7.61	0.504843	0.78	-0.358454	0.61	-0.713119	0.79	-0.340075	0.726667	0.0825967	0.0954884	-3.38853	1.63487e-05	0.000426802	Yes
GSPT1	G1 to S phase transition 1	16:11961985-12009939	175.38	7.45434	174.95	7.4508	175.85	7.4582	175.393	0.367544	18.55	4.21335	13.04	3.70487	18.71	4.22574	16.7667	2.63596	0.0955947	-3.38693	3.79988e-05	0.000698792	Yes
ATF1	activating transcription factor 1	12:51157493-51214905	62.57	5.9674	75.12	6.23113	72.7	6.18388	70.13	5.43625	7.55	2.91648	4.77	2.25399	7.81	2.96532	6.71	1.37589	0.0956795	-3.38565	0.000149507	0.00175487	Yes
USP46-AS1	USP46 antisense RNA 1	4:53525573-53527835	1.6	0.678072	1.31	0.389567	1.37	0.454176	1.42667	0.124989	0.21	-2.25154	0.15	-2.73697	0.05	-4.32193	0.136667	0.0659966	0.0957944	-3.38391	0.00462161	0.024757	Yes
POFUT1	protein O-fucosyltransferase 1	20:30795683-30826470	62.73	5.97108	62.65	5.96924	63.13	5.98025	62.8367	0.209974	6.48	2.69599	4.79	2.26003	6.79	2.76341	6.02	0.878901	0.0958039	-3.38377	2.74326e-05	0.000572773	Yes
ZNF280B	zinc finger protein 280B	22:22838767-22863505	8.38	3.06695	8.65	3.1127	8.75	3.12928	8.59333	0.156276	0.85	-0.234465	0.72	-0.473931	0.9	-0.152003	0.823333	0.0758654	0.0958107	-3.38367	4.22438e-06	0.000196077	Yes
RASAL2	RAS protein activator like 2	1:178062864-178448644	12.06	3.59216	12.99	3.69933	12.31	3.62176	12.4533	0.392966	1.41	0.495695	0.8	-0.321928	1.37	0.454176	1.19333	0.278608	0.0958244	-3.38346	0.000214574	0.00225803	Yes
ADARB1	adenosine deaminase, RNA specific B1	21:46493768-46646478	72.02	6.17033	74.55	6.22014	71.63	6.16249	72.7333	1.29441	7.75	2.9542	5.6	2.48543	7.57	2.92029	6.97333	0.97387	0.0958753	-3.3827	2.37146e-05	0.000529405	Yes
PLEKHA2	pleckstrin homology domain containing A2	8:38758753-38831428	10.46	3.38681	10.75	3.42626	11.61	3.5373	10.94	0.48833	1.13	0.176323	0.93	-0.104697	1.09	0.124328	1.05	0.0864099	0.0959781	-3.38115	4.08636e-06	0.000193112	Yes
CDCA7L	cell division cycle associated 7 like	7:21940518-21985702	72.92	6.18824	70.39	6.1373	74.89	6.2267	72.7333	1.84185	7.81	2.96532	4.71	2.23573	8.44	3.07724	6.98667	1.63026	0.0960587	-3.37994	0.000207112	0.00219832	Yes
RNF6	ring finger protein 6	13:26706253-26796791	44.36	5.47119	39.28	5.29572	41.21	5.36492	41.6167	2.09374	4.21	2.07382	3.9	1.96347	3.89	1.95977	4	0.148549	0.0961153	-3.37909	7.36684e-07	8.2322e-05	Yes
AK4P1	adenylate kinase 4 pseudogene 1	17:29672539-29673205	2.07	1.04963	1.93	0.948601	2.97	1.57046	2.32333	0.460821	0.23	-2.12029	0.08	-3.64386	0.36	-1.47393	0.223333	0.114407	0.0961263	-3.37893	0.00582793	0.0301295	Yes
AP000783.1	N.A.	11:123301058-123306427	1.02	0.0285692	1.33	0.411426	1.29	0.367371	1.21333	0.137679	0.25	-2	0.05	-4.32193	0.05	-4.32193	0.116667	0.0942809	0.0961538	-3.37851	0.00820405	0.0405209	Yes
RAB21	RAB21, member RAS oncogene family	12:72148654-72184699	75.82	6.24451	73.61	6.20183	76.54	6.25814	75.3233	1.24666	8.86	3.14731	5.16	2.36737	7.72	2.9486	7.24667	1.54716	0.0962075	-3.37771	0.000129747	0.00159192	Yes
NPAS1	neuronal PAS domain protein 1	19:47523077-47549033	6.35	2.66676	6.1	2.60881	5.83	2.5435	6.09333	0.212341	0.51	-0.971431	0.66	-0.599462	0.59	-0.761213	0.586667	0.0612826	0.0962801	-3.37662	7.51633e-06	0.000268472	Yes
TTPAL	alpha tocopherol transfer protein like	20:43104526-43123244	22.85	4.51412	22.25	4.47573	22.93	4.51916	22.6767	0.303462	2.06	1.04264	2.31	1.20789	2.18	1.12433	2.18333	0.102089	0.0962811	-3.3766	2.79293e-07	5.42149e-05	Yes
GRAMD2	N.A.	15:72452148-72490126	0.85	-0.234465	0.69	-0.535332	0.64	-0.643856	0.726667	0.0895669	0.12	-3.05889	0.02	-5.64386	0.07	-3.8365	0.07	0.0408248	0.0963303	-3.37587	0.008759	0.0428951	Yes
MPV17L2	MPV17 mitochondrial inner membrane protein like 2	19:18303992-18307758	35.74	5.15947	34.82	5.12184	34.96	5.12763	35.1733	0.40475	2.94	1.55582	4.12	2.04264	3.11	1.63691	3.39	0.520833	0.0963798	-3.37512	2.33043e-05	0.000523875	Yes
PKMYT1	protein kinase, membrane associated tyrosine/threonine 1	16:3018025-3030540	152.96	7.25701	175.33	7.45393	174.19	7.44452	167.493	10.2872	17.37	4.11853	17.17	4.10182	13.89	3.79597	16.1433	1.59544	0.0963819	-3.37509	1.04e-05	0.000323379	Yes
PDXK	pyridoxal kinase	21:45138975-45182188	75.91	6.24622	74.15	6.21237	71.19	6.1536	73.75	1.94758	7.32	2.87184	7.61	2.9279	6.41	2.68032	7.11333	0.511229	0.096452	-3.37405	1.85225e-06	0.000127144	Yes
LGALS3	galectin 3	14:55590828-55612126	70.65	6.14262	67.82	6.08364	66.88	6.0635	68.45	1.60227	6.7	2.74416	5.04	2.33342	8.07	3.01257	6.60333	1.23888	0.0964694	-3.37378	6.87115e-05	0.00103153	Yes
SBDS	SBDS, ribosome maturation factor	7:66452664-66460588	242.84	7.92386	243.13	7.92558	240.42	7.90941	242.13	1.21493	25.14	4.65191	18.98	4.24641	25.97	4.69877	23.3633	3.11795	0.0964909	-3.37346	1.92086e-05	0.000468639	Yes
CDC42P6	cell division cycle 42 pseudogene 6	4:22728998-22729573	2.16	1.11103	2.67	1.41684	2.01	1.0072	2.28	0.282489	0.12	-3.05889	0.11	-3.18442	0.43	-1.21759	0.22	0.148549	0.0964912	-3.37346	0.00480081	0.0255606	Yes
MMGT1	membrane magnesium transporter 1	HG1443_HG1444_PATCH:135096099-135108092	28.49	4.83238	27.81	4.79753	27.51	4.78188	27.9367	0.409986	3.74	1.90304	0.78	-0.358454	3.57	1.83592	2.69667	1.35706	0.0965279	-3.37291	0.00776857	0.0386076	Yes
PDCD10	programmed cell death 10	3:167401086-167452727	102.16	6.67469	105.95	6.72724	101.72	6.66846	103.277	1.89885	12.12	3.59932	4.76	2.25096	13.05	3.70598	9.97667	3.70823	0.0966014	-3.37181	0.00170897	0.0109593	Yes
NFKBIB	NFKB inhibitor beta	19:39390340-39399533	70.51	6.13976	73.83	6.20614	74.1	6.2114	72.8133	1.63243	6.72	2.74846	7.26	2.85997	7.18	2.84398	7.05333	0.237954	0.0968687	-3.36783	1.41535e-07	4.41994e-05	Yes
ATP11A	ATPase phospholipid transporting 11A	13:113344643-113541482	10.17	3.34625	10.53	3.39643	11.5	3.52356	10.7333	0.561684	1.23	0.298658	0.56	-0.836501	1.33	0.411426	1.04	0.341858	0.0968944	-3.36744	0.00099674	0.00714893	Yes
RP11-286N22.8	N.A.	11:61196692-61253294	53.87	5.75141	53.23	5.73417	52.51	5.71452	53.2033	0.555538	7.27	2.86196	2.35	1.23266	5.85	2.54844	5.15667	2.06755	0.0969238	-3.36701	0.00213572	0.0131123	Yes
B2M	beta-2-microglobulin	15:45003675-45011075	3168.03	11.6294	3128.85	11.6114	3084.18	11.5907	3127.02	34.2561	371.06	8.53551	176.1	7.46025	362.3	8.50104	303.153	89.9114	0.0969464	-3.36667	0.0006176	0.00493644	Yes
NPTN	neuroplastin	15:73852355-73926475	164.49	7.36186	153.94	7.26622	158.63	7.30952	159.02	4.31584	18.49	4.20867	10.94	3.45154	16.84	4.07382	15.4233	3.24097	0.0969899	-3.36602	0.00013207	0.00161108	Yes
IMPA1	inositol monophosphatase 1	8:82570196-82598928	33.77	5.07767	31	4.9542	31.83	4.99232	32.2	1.16072	3	1.58496	2.62	1.38957	3.75	1.90689	3.12333	0.469491	0.0969979	-3.3659	2.62555e-05	0.000556646	Yes
SNX5	sorting nexin 5	20:17922241-17949623	393.62	8.62066	401.47	8.64915	389	8.60363	394.697	5.14747	37.44	5.22651	40.5	5.33985	37.09	5.21296	38.3433	1.53167	0.0971463	-3.3637	1.50629e-07	4.42794e-05	Yes
COL11A1	collagen type XI alpha 1 chain	1:103342023-103574052	63.22	5.98231	61.93	5.95257	63.98	5.99955	63.0433	0.846181	6.91	2.78869	3.83	1.93734	7.64	2.93357	6.12667	1.65111	0.0971818	-3.36317	0.000386719	0.00348113	Yes
CDR2	cerebellar degeneration related protein 2	16:22357257-22448486	30.42	4.92695	30.3	4.92125	29.82	4.89821	30.18	0.25923	3.02	1.59455	2.49	1.31615	3.29	1.71809	2.93333	0.332298	0.0971946	-3.36298	9.28298e-06	0.000301804	Yes
TOX	thymocyte selection associated high mobility group box	8:59717977-60031767	5.42	2.43829	5.32	2.41143	5.2	2.37851	5.31333	0.0899383	0.59	-0.761213	0.37	-1.4344	0.59	-0.761213	0.516667	0.103709	0.0972396	-3.36231	0.000112556	0.00143929	Yes
LRP4	LDL receptor related protein 4	11:46878419-46940193	6.94	2.79494	7.12	2.83188	7.33	2.87381	7.13	0.159374	0.92	-0.120294	0.53	-0.915936	0.63	-0.666576	0.693333	0.165395	0.0972417	-3.36228	0.00013486	0.00163271	Yes
WDFY1	WD repeat and FYVE domain containing 1	2:224720433-224810104	46.71	5.54566	45.79	5.51696	49.28	5.62293	47.26	1.47691	5.24	2.38957	3.72	1.8953	4.83	2.27202	4.59667	0.642097	0.0972634	-3.36196	2.4574e-05	0.000538383	Yes
MCOLN2	mucolipin 2	1:85391268-85462796	2.42	1.27501	2.71	1.43829	2.58	1.36737	2.57	0.118603	0.21	-2.25154	0.16	-2.64386	0.38	-1.39593	0.25	0.094163	0.0972763	-3.36177	0.000741443	0.00569923	Yes
NMI	N-myc and STAT interactor	2:152126979-152146571	6.51	2.70266	6.32	2.65992	5.76	2.52607	6.19667	0.318364	0.57	-0.810966	0.69	-0.535332	0.55	-0.862496	0.603333	0.0618241	0.0973642	-3.36047	8.01492e-06	0.000277939	Yes
ATXN3	ataxin 3	14:92524896-92572965	34.64	5.11437	28.97	4.85649	31.86	4.99367	31.8233	2.31491	3.77	1.91456	2.32	1.21412	3.21	1.68257	3.1	0.597048	0.0974128	-3.35974	0.000102431	0.00135324	Yes
TRUB1	TruB pseudouridine synthase family member 1	10:116697952-116737430	50.62	5.66164	47.01	5.5549	46.62	5.54288	48.0833	1.80075	5.74	2.52105	2.73	1.4489	5.61	2.488	4.69333	1.3893	0.0976083	-3.35685	0.000632408	0.0050256	Yes
PCOLCE2	procollagen C-endopeptidase enhancer 2	3:142534764-142608045	7.79	2.96162	9.19	3.20006	8.73	3.12598	8.57	0.582638	0.86	-0.217591	0.73	-0.454032	0.92	-0.120294	0.836667	0.0793025	0.0976274	-3.35657	1.02012e-05	0.00031948	Yes
FLI1	Fli-1 proto-oncogene, ETS transcription factor	11:128556430-128683162	7.52	2.91073	7.94	2.98914	8.28	3.04963	7.91333	0.310841	0.91	-0.136062	0.63	-0.666576	0.78	-0.358454	0.773333	0.114407	0.0977254	-3.35512	2.92741e-05	0.000597827	Yes
PLCB1	phospholipase C beta 1	20:8112824-8949003	7.97	2.99458	6.94	2.79494	6.86	2.77821	7.25667	0.505459	0.86	-0.217591	0.44	-1.18442	0.83	-0.268817	0.71	0.191311	0.0978411	-3.35342	0.000446806	0.00387088	Yes
RBL1	RB transcriptional corepressor like 1	20:35724188-35725581	23.85	4.57592	23.97	4.58316	23.11	4.53045	23.6433	0.380292	2.33	1.22033	2.36	1.23879	2.26	1.17632	2.31667	0.0418994	0.0979839	-3.35131	1.80082e-08	2.60408e-05	Yes
CKAP5	cytoskeleton associated protein 5	11:46764598-46867847	139.67	7.12588	136.89	7.09687	142.24	7.15218	139.6	2.18469	16.11	4.00988	8.08	3.01436	16.89	4.0781	13.6933	3.98198	0.0980898	-3.34975	0.000573057	0.00465905	Yes
LYN	LYN proto-oncogene, Src family tyrosine kinase	8:56792372-56923940	4.26	2.09085	4.05	2.01792	4.32	2.11103	4.21	0.115758	0.29	-1.78588	0.52	-0.943416	0.43	-1.21759	0.413333	0.0946338	0.0981789	-3.34844	0.000170607	0.00191909	Yes
SVIL	supervillin	10:29746267-30025710	7.76	2.95606	10.61	3.40735	7.36	2.87971	8.57667	1.44703	0.94	-0.0892673	0.81	-0.304006	0.78	-0.358454	0.843333	0.0694422	0.0983288	-3.34624	5.47117e-05	0.000886636	Yes
SF3A1	splicing factor 3a subunit 1	22:30727977-30752936	142.23	7.15208	143.81	7.16802	142.82	7.15805	142.953	0.651886	16.99	4.08661	7.84	2.97085	17.34	4.11603	14.0567	4.39817	0.0983305	-3.34622	0.000804521	0.00606863	Yes
BPNT1	3'(2'), 5'-bisphosphate nucleotidase 1	1:220230824-220263804	57.77	5.85225	54.63	5.77162	54.75	5.77479	55.7167	1.45275	5.75	2.52356	3.47	1.79494	7.22	2.852	5.48	1.54279	0.0983548	-3.34586	0.000405605	0.00360607	Yes
CLIP1	CAP-Gly domain containing linker protein 1	12:122755979-122907179	53.11	5.73091	52.78	5.72192	53.67	5.74604	53.1867	0.367363	5.34	2.41684	5.18	2.37295	5.18	2.37295	5.23333	0.0754247	0.0983956	-3.34526	3.32708e-09	1.06786e-05	Yes
ISG15	ISG15 ubiquitin-like modifier	1:948803-949920	45.79	5.51696	45.39	5.5043	48.55	5.6014	46.5767	1.40488	3.54	1.82375	6.65	2.73335	3.56	1.83188	4.58333	1.46138	0.0984041	-3.34514	0.000356415	0.00327155	Yes
C1orf74	chromosome 1 open reading frame 74	1:209955661-209957904	10.53	3.39643	9.81	3.29425	9.5	3.24793	9.94667	0.431457	0.75	-0.415037	1.05	0.0703893	1.14	0.189034	0.98	0.166733	0.0985255	-3.34336	5.96302e-05	0.000938696	Yes
IRAK1	interleukin 1 receptor associated kinase 1	HG1497_PATCH:153178968-153188448	162.66	7.34572	168.03	7.39258	168.67	7.39806	166.453	2.69499	18	4.16993	11.18	3.48285	20.02	4.32337	16.4	3.7821	0.0985261	-3.34335	0.000197333	0.00212602	Yes
PRSS23	protease, serine 23	11:86502101-86663952	71.31	6.15603	71.6	6.16189	69.14	6.11145	70.6833	1.0977	8.89	3.15218	3.64	1.86394	8.38	3.06695	6.97	2.36385	0.0986088	-3.34214	0.00115836	0.00803864	Yes
CLIP4	CAP-Gly domain containing linker protein family member 4	2:29320571-29412509	26.37	4.72083	27.54	4.78346	26.46	4.72574	26.79	0.531601	3.15	1.65535	1.98	0.9855	2.8	1.48543	2.64333	0.490329	0.0986687	-3.34126	7.58801e-05	0.00110312	Yes
AOC2	amine oxidase, copper containing 2	17:40996617-41002724	3.38	1.75702	3.57	1.83592	3.38	1.75702	3.44333	0.0895669	0.45	-1.152	0.23	-2.12029	0.34	-1.55639	0.34	0.0898146	0.0987415	-3.3402	0.000273654	0.00269559	Yes
PPP2R5E	protein phosphatase 2 regulatory subunit B'epsilon	14:63838075-64010092	32.55	5.02459	32.92	5.04089	32.56	5.02503	32.6767	0.172111	3.82	1.93357	2.48	1.31034	3.39	1.76129	3.23	0.558629	0.0988473	-3.33865	5.49634e-05	0.000888325	Yes
AC125232.1	N.A.	2:87257800-87303536	8.82	3.14078	8.56	3.09761	7.7	2.94486	8.36	0.478609	1.06	0.0840643	0.41	-1.2863	1.01	0.0143553	0.826667	0.295334	0.0988836	-3.33813	0.00153845	0.0100967	Yes
ZNF385A	zinc finger protein 385A	12:54762917-54785082	10.79	3.43162	11.93	3.57652	12.05	3.59096	11.59	0.567803	0.82	-0.286304	1.71	0.773996	0.91	-0.136062	1.14667	0.400028	0.0989359	-3.33736	0.000521975	0.0043446	Yes
ERO1L	N.A.	14:53106634-53162618	42.44	5.40735	37.72	5.23726	37.55	5.23074	39.2367	2.26616	3.74	1.90304	4.06	2.02148	3.87	1.95233	3.89	0.131403	0.099142	-3.33436	9.91945e-07	9.51341e-05	Yes
PRIM1	primase (DNA) subunit 1	12:57125380-57146157	51.88	5.69711	53.05	5.72928	49.55	5.63081	51.4933	1.45479	6.71	2.74631	3.28	1.7137	5.34	2.41684	5.11	1.4097	0.0992361	-3.33299	0.000375626	0.00340248	Yes
SERPINH1	serpin family H member 1	11:75273101-75283828	261.5	8.03067	271.77	8.08624	273.37	8.09471	268.88	5.25917	28.04	4.80941	25.96	4.69822	26.09	4.70543	26.6967	0.951362	0.0992884	-3.33223	1.39405e-07	4.37709e-05	Yes
RP11-38L15.3	N.A.	HG1211_PATCH:47078230-47093593	2	1	2.75	1.45943	3.29	1.71809	2.68	0.528961	0.21	-2.25154	0.26	-1.94342	0.33	-1.59946	0.266667	0.0492161	0.0995025	-3.32912	0.000296716	0.00285798	Yes
SMAD2	SMAD family member 2	18:45357922-45457515	107.31	6.74564	99.19	6.63212	95.59	6.57879	100.697	4.90185	10.61	3.40735	8.97	3.16511	10.48	3.38957	10.02	0.744357	0.0995068	-3.32906	3.49894e-06	0.000176472	Yes
RP11-14N7.2	N.A.	1:148928322-148951595	58.51	5.87061	66.83	6.06242	53.36	5.73769	59.5667	5.54963	5.89	2.55827	5.12	2.35614	6.78	2.76129	5.93	0.678282	0.0995523	-3.3284	2.44576e-05	0.000537482	Yes
ZSWIM6	zinc finger SWIM-type containing 6	5:60628100-60841997	24.29	4.60229	24.18	4.59574	24.14	4.59335	24.2033	0.063421	2.43	1.28096	2.51	1.32769	2.3	1.20163	2.41333	0.0865384	0.0997108	-3.32611	9.06007e-08	3.76098e-05	Yes
TAF3	TATA-box binding protein associated factor 3	10:7860467-8058590	15.42	3.94673	15.48	3.95233	14.12	3.81967	15.0067	0.627446	1.62	0.695994	1.35	0.432959	1.52	0.604071	1.49667	0.111455	0.0997335	-3.32578	2.9722e-06	0.00016193	Yes
ZNF264	zinc finger protein 264	19:57702868-57724724	5.07	2.34199	5.75	2.52356	5.92	2.5656	5.58	0.367242	0.77	-0.37707	0.42	-1.25154	0.48	-1.05889	0.556667	0.152825	0.0997611	-3.32538	0.000250218	0.00252649	Yes
CCND3	cyclin D3	6:41902671-42018095	73.84	6.20633	74.48	6.21878	73.34	6.19653	73.8867	0.466571	7.99	2.9982	6.64	2.73118	7.49	2.90497	7.37333	0.557275	0.0997925	-3.32493	1.8485e-06	0.000127144	Yes
YWHAH	tyrosine 3-monooxygenase/tryptophan 5-monooxygenase activation protein eta	22:32340447-32353590	232.27	7.85966	231.27	7.85343	237.27	7.89039	233.603	2.62467	27.22	4.7666	17.76	4.15056	25.09	4.64904	23.3567	4.05185	0.0999843	-3.32215	6.00345e-05	0.000942494	Yes
AC097721.2	N.A.	2:139175854-139259268	0.79	-0.340075	1.09	0.124328	1.22	0.286881	1.03333	0.180062	0.13	-2.94342	0.12	-3.05889	0.06	-4.05889	0.103333	0.0309121	0.1	-3.32193	0.00108682	0.00763208	Yes
PRKAR2A	protein kinase cAMP-dependent type II regulatory subunit alpha	3:48782030-48885279	26.53	4.72955	27.15	4.76288	26.27	4.71534	26.65	0.369143	3.08	1.62293	1.99	0.992768	2.94	1.55582	2.67	0.484218	0.100188	-3.31922	7.53032e-05	0.00109639	Yes
VTA1	vesicle trafficking 1	6:142468367-142545826	87.11	6.44477	84.34	6.39815	91.8	6.52042	87.75	3.07897	9.9	3.30743	6.59	2.72028	9.9	3.30743	8.79667	1.56035	0.100247	-3.31837	7.35171e-05	0.00107909	Yes
2017-09-09	septin 9	HSCHR17_3_CTG4:75288273-75508300	107.71	6.75101	104.42	6.70625	102.68	6.68201	104.937	2.08573	12.97	3.69711	6.59	2.72028	12.06	3.59216	10.54	2.81767	0.100442	-3.31557	0.000404673	0.00359956	Yes
EIF5	eukaryotic translation initiation factor 5	14:103799881-103811362	265.98	8.05517	268.89	8.07087	298.19	8.22009	277.687	14.5466	32.19	5.00854	21.94	4.45549	29.55	4.88509	27.8933	4.34542	0.100449	-3.31547	4.5474e-05	0.000787521	Yes
TMED7	transmembrane p24 trafficking protein 7	5:114949205-114968689	51.78	5.69432	51.94	5.69877	52.44	5.7126	52.0533	0.281109	5.95	2.57289	4.26	2.09085	5.48	2.45418	5.23	0.712227	0.100474	-3.31511	2.13803e-05	0.000500286	Yes
ASAP1	ArfGAP with SH3 domain, ankyrin repeat and PH domain 1	8:131064353-131455906	63.39	5.98618	66.75	6.0607	66.54	6.05615	65.56	1.53681	7.57	2.92029	4.77	2.25399	7.43	2.89336	6.59	1.2882	0.100519	-3.31447	0.000107304	0.00139372	Yes
DOLK	dolichol kinase	9:131707809-131709898	20.54	4.36036	18.51	4.21023	19.54	4.28836	19.53	0.828774	2.28	1.18903	1.65	0.722466	1.96	0.970854	1.96333	0.257207	0.100529	-3.31431	1.94757e-05	0.00047296	Yes
PICALM	phosphatidylinositol binding clathrin assembly protein	11:85668727-85780924	231.86	7.85711	234.09	7.87092	232.95	7.86388	232.967	0.91047	24.46	4.61235	20.29	4.3427	25.51	4.67299	23.42	2.25437	0.100529	-3.31431	5.21955e-06	0.000222218	Yes
LARP4	La ribonucleoprotein domain family member 4	12:50786166-50873787	36.13	5.17513	34.3	5.10014	35.58	5.15299	35.3367	0.766652	4.43	2.14731	1.98	0.9855	4.25	2.08746	3.55333	1.11494	0.100557	-3.31392	0.000846159	0.00629477	Yes
RNASEH2A	ribonuclease H2 subunit A	19:12917394-12924452	235.87	7.88185	229.8	7.84423	227.66	7.83074	231.11	3.47736	24.32	4.60407	22.66	4.50208	22.97	4.52168	23.3167	0.720663	0.10089	-3.30915	7.31932e-08	3.67703e-05	Yes
KRT8P39	keratin 8 pseudogene 39	12:69099414-69100846	0.44	-1.18442	0.73	-0.454032	0.81	-0.304006	0.66	0.158955	0.04	-4.64386	0.03	-5.05889	0.13	-2.94342	0.0666667	0.0449691	0.10101	-3.30743	0.00706796	0.0355973	Yes
ELOVL6	ELOVL fatty acid elongase 6	4:110967002-111120355	29.33	4.87431	29.18	4.86691	25.43	4.66846	27.98	1.80416	2.29	1.19535	3.7	1.88753	2.49	1.31615	2.82667	0.622914	0.101025	-3.30722	0.000117957	0.00148923	Yes
SNRPB	small nuclear ribonucleoprotein polypeptides B and B1	20:2442280-2451499	793.41	9.63192	789.57	9.62492	785.88	9.61817	789.62	3.07431	87.6	6.45286	67.27	6.07189	84.57	6.40207	79.8133	8.95532	0.101078	-3.30646	1.003e-05	0.0003163	Yes
ASXL2	additional sex combs like 2, transcriptional regulator	2:25956622-26101385	13.57	3.76235	13.16	3.71809	13.61	3.7666	13.4467	0.203361	1.45	0.536053	1.16	0.214125	1.47	0.555816	1.36	0.141657	0.10114	-3.30557	7.72447e-06	0.000272324	Yes
SMURF1	SMAD specific E3 ubiquitin protein ligase 1	7:98625061-98741723	25.44	4.66903	25.18	4.65421	23.73	4.56864	24.7833	0.752344	2.95	1.56071	1.66	0.731183	2.91	1.54102	2.50667	0.598906	0.101143	-3.30553	0.000259999	0.00259692	Yes
S100A11	S100 calcium binding protein A11	1:152004982-152020383	544.01	9.08749	553.98	9.11369	557.02	9.12159	551.67	5.5568	46.01	5.52388	74.88	6.22651	46.67	5.54442	55.8533	13.4566	0.101244	-3.30409	0.000132806	0.00161548	Yes
KLHL2	kelch like family member 2	4:166128770-166244308	25.84	4.69153	21.97	4.45746	23.09	4.5292	23.6333	1.62596	2.58	1.36737	2.17	1.1177	2.43	1.28096	2.39333	0.169378	0.101269	-3.30373	5.15746e-06	0.000221172	Yes
FERMT2	fermitin family member 2	14:53323986-53419153	168.18	7.39386	167.46	7.38767	167.22	7.3856	167.62	0.407922	18.9	4.24031	13.6	3.76553	18.46	4.20633	16.9867	2.40146	0.10134	-3.30272	2.66893e-05	0.000562129	Yes
PTPRM	protein tyrosine phosphatase, receptor type M	18:7566780-8406859	83.55	6.38457	78.67	6.29774	81.48	6.34837	81.2333	1.99987	8.24	3.04264	7.23	2.854	9.23	3.20633	8.23333	0.81651	0.101354	-3.30252	6.00943e-06	0.00023738	Yes
ZSCAN23	zinc finger and SCAN domain containing 23	6:28399707-28411279	2.17	1.1177	2.1	1.07039	1.45	0.536053	1.90667	0.324174	0.08	-3.64386	0.09	-3.47393	0.41	-1.2863	0.193333	0.153261	0.101399	-3.30189	0.0090015	0.0439041	Yes
CICP16	capicua transcriptional repressor pseudogene 16	4:119557056-119559937	0.99	-0.0144996	1.37	0.454176	1.09	0.124328	1.15	0.160831	0.07	-3.8365	0.07	-3.8365	0.21	-2.25154	0.116667	0.0659966	0.101449	-3.30117	0.00306135	0.0175843	Yes
HERC5	HECT and RLD domain containing E3 ubiquitin protein ligase 5	4:89378268-89427314	1.2	0.263034	1.3	0.378512	1.44	0.526069	1.31333	0.0984322	0.17	-2.55639	0.13	-2.94342	0.1	-3.32193	0.133333	0.0286744	0.101523	-3.30012	0.000141015	0.00168359	Yes
FBXL19-AS1	FBXL19 antisense RNA 1 (head to head)	16:30930640-30934590	3.44	1.78241	3.38	1.75702	3.42	1.774	3.41333	0.0249444	0.34	-1.55639	0.2	-2.32193	0.5	-1	0.346667	0.122565	0.101562	-3.29956	0.000894697	0.00656873	Yes
MRE11A	N.A.	11:94152895-94227074	35.66	5.15623	33.47	5.0648	35.32	5.14241	34.8167	0.9623	3.55	1.82782	3.64	1.86394	3.42	1.774	3.53667	0.0903081	0.10158	-3.29932	1.12722e-07	4.02559e-05	Yes
FOXO3B	forkhead box O3B pseudogene	17:18574259-18576186	6.21	2.63459	7.47	2.90111	5.51	2.46205	6.39667	0.81098	0.7	-0.514573	0.55	-0.862496	0.7	-0.514573	0.65	0.0707107	0.101615	-3.29881	4.41898e-05	0.000774334	Yes
RP11-473I1.9	N.A.	16:9198705-9200618	12.36	3.62761	10.46	3.38681	11.7	3.54844	11.5067	0.787627	1.29	0.367371	1.11	0.15056	1.11	0.15056	1.17	0.0848528	0.10168	-3.29789	5.28789e-06	0.000223334	Yes
DNAJB14	DnaJ heat shock protein family (Hsp40) member B14	4:100817405-100867883	26.06	4.70377	28.62	4.83895	27.62	4.78764	27.4333	1.05342	3.22	1.68706	1.97	0.978196	3.18	1.66903	2.79	0.580057	0.101701	-3.29759	0.00014765	0.00173767	Yes
BAG2	BCL2 associated athanogene 2	6:57037124-57054631	35.34	5.14323	34.25	5.09803	37.18	5.21645	35.59	1.20916	4.52	2.17632	2.44	1.28688	3.9	1.96347	3.62	0.871933	0.101714	-3.29741	0.000245625	0.00249262	Yes
TIPRL	TOR signaling pathway regulator	1:168148171-168169950	50.83	5.66761	50.09	5.64645	55.26	5.78816	52.06	2.28282	6.21	2.63459	4.25	2.08746	5.43	2.44095	5.29667	0.805702	0.101742	-3.29702	3.73179e-05	0.000690794	Yes
CHRAC1	chromatin accessibility complex 1	8:141521397-141527236	73.27	6.19515	74.04	6.21023	74.86	6.22612	74.0567	0.649222	7.36	2.87971	6.51	2.70266	8.74	3.12763	7.53667	0.918924	0.101769	-3.29663	1.15868e-05	0.000345589	Yes
RRM2B	ribonucleotide reductase regulatory TP53 inducible subunit M2B	8:103216730-103251346	18.11	4.17871	19.27	4.26828	16.93	4.08151	18.1033	0.955313	2.06	1.04264	1.62	0.695994	1.85	0.887525	1.84333	0.179691	0.101823	-3.29587	8.42204e-06	0.000286215	Yes
GXYLT2	glucoside xylosyltransferase 2	3:72937224-73047289	1.43	0.516015	2.14	1.09761	2.32	1.21412	1.96333	0.384216	0.26	-1.94342	0.14	-2.8365	0.2	-2.32193	0.2	0.0489898	0.101868	-3.29523	0.000602896	0.00484573	Yes
WDR36	WD repeat domain 36	5:110427414-110466200	32.83	5.03694	32.08	5.0036	34	5.08746	32.97	0.790063	3.74	1.90304	2.46	1.29866	3.89	1.95977	3.36333	0.641682	0.102012	-3.29319	9.85748e-05	0.00131645	Yes
RP11-342M1.3	N.A.	1:43300352-43312093	2.41	1.26903	4.26	2.09085	2.73	1.4489	3.13333	0.807314	0.62	-0.68966	0.11	-3.18442	0.23	-2.12029	0.32	0.217715	0.102128	-3.29155	0.00924118	0.0449592	Yes
RAE1	ribonucleic acid export 1	20:55926066-55954267	125.68	6.97361	135.56	7.08279	128.44	7.00495	129.893	4.16235	13.99	3.80632	10.86	3.44095	14.96	3.90304	13.27	1.74953	0.102161	-3.29109	2.16242e-05	0.000503747	Yes
RP11-381E24.1	N.A.	3:108262214-108262722	5.57	2.47768	4.04	2.01436	5.17	2.37016	4.92667	0.647885	0.4	-1.32193	0.5	-1	0.61	-0.713119	0.503333	0.0857645	0.102165	-3.29103	0.000125382	0.00155442	Yes
FTH1P16	ferritin heavy chain 1 pseudogene 16	11:77445520-77446071	0.95	-0.0740006	0.84	-0.251539	1.83	0.871844	1.20667	0.443045	0.12	-3.05889	0.13	-2.94342	0.12	-3.05889	0.123333	0.00471405	0.10221	-3.29039	0.000798649	0.0060322	Yes
ADAMTS15	ADAM metallopeptidase with thrombospondin type 1 motif 15	11:130318869-130346532	4.34	2.1177	4.01	2.0036	4.64	2.21412	4.33	0.257294	0.31	-1.68966	0.74	-0.434403	0.28	-1.8365	0.443333	0.210132	0.102386	-3.2879	0.00157457	0.0102788	Yes
SCD	stearoyl-CoA desaturase	10:102106881-102124591	58.39	5.86765	59.96	5.90593	60.64	5.9222	59.6633	0.942208	6.28	2.65076	6.04	2.59455	6.01	2.58736	6.11	0.12083	0.102408	-3.2876	2.25757e-08	2.62951e-05	Yes
RBMS2	RNA binding motif single stranded interacting protein 2	12:56915713-56984745	26.4	4.72247	26.42	4.72356	27.62	4.78764	26.8133	0.570458	2.86	1.51602	2.74	1.45418	2.64	1.40054	2.74667	0.0899383	0.102437	-3.2872	1.27652e-07	4.17618e-05	Yes
LBH	limb bud and heart development	2:30454397-30546596	17.58	4.13586	13.43	3.74739	14.53	3.86096	15.18	1.75547	2.01	1.0072	1.1	0.137504	1.56	0.641546	1.55667	0.371513	0.102547	-3.28564	0.000278893	0.00272862	Yes
CNKSR3	CNKSR family member 3	6:154708638-154831793	10.15	3.34341	11.11	3.47379	9.75	3.2854	10.3367	0.570692	1.11	0.15056	0.69	-0.535332	1.38	0.464668	1.06	0.283901	0.102548	-3.28563	0.000372201	0.00337622	Yes
UCN2	urocortin 2	3:48599160-48601206	2.63	1.39506	2.71	1.43829	2.84	1.50589	2.72667	0.0865384	0.35	-1.51457	0.2	-2.32193	0.29	-1.78588	0.28	0.0616441	0.102689	-3.28364	0.000156607	0.0018088	Yes
ACSL3	acyl-CoA synthetase long-chain family member 3	2:223725652-223809357	55.84	5.80323	52.38	5.71094	52.95	5.72656	53.7233	1.51469	5.99	2.58256	3.61	1.852	6.96	2.79909	5.52	1.40743	0.102749	-3.28281	0.000317142	0.00299922	Yes
KCNG1	potassium voltage-gated channel modifier subfamily G member 1	20:49620193-49639666	35.59	5.1534	39.44	5.30159	37.35	5.22304	37.46	1.57368	4.4	2.1375	2.95	1.56071	4.2	2.07039	3.85	0.641613	0.102776	-3.28242	6.04314e-05	0.000946922	Yes
HELLS	helicase, lymphoid specific	10:96305547-96373662	94.37	6.56026	91.94	6.52262	87.18	6.44593	91.1633	2.98624	10.35	3.37156	6.85	2.7761	10.93	3.45022	9.37667	1.80225	0.102856	-3.28131	0.000104694	0.00137497	Yes
RHOC	ras homolog family member C	1:113243728-113250056	257.67	8.00938	260.37	8.02442	249.39	7.96226	255.81	4.67153	28.43	4.82934	20.95	4.38888	29.59	4.88704	26.3233	3.82892	0.102902	-3.28066	3.1508e-05	0.000621904	Yes
GPATCH4	G-patch domain containing 4	1:156564279-156571288	51.71	5.69237	53.75	5.74819	54.55	5.76951	53.3367	1.1957	6.85	2.7761	2.47	1.30451	7.16	2.83996	5.49333	2.14156	0.102994	-3.27937	0.00240099	0.014381	Yes
FBXO22	F-box protein 22	15:76196200-76227609	54.65	5.77215	58.49	5.87012	58.63	5.87357	57.2567	1.84408	6.62	2.72683	4.56	2.18903	6.52	2.70487	5.9	0.948402	0.103045	-3.27866	5.08543e-05	0.000849135	Yes
RP11-248J18.2	N.A.	14:51129229-51129896	3.61	1.852	4.6	2.20163	3.62	1.85599	3.94333	0.464351	0.46	-1.12029	0.17	-2.55639	0.59	-0.761213	0.406667	0.175563	0.103128	-3.2775	0.00353897	0.019824	Yes
SMC6	structural maintenance of chromosomes 6	2:17845079-17981509	38.25	5.25739	37.77	5.23917	40.28	5.33199	38.7667	1.08788	4.37	2.12763	3.4	1.76553	4.23	2.08066	4	0.428097	0.103181	-3.27674	9.63205e-06	0.000308295	Yes
SRBD1	S1 RNA binding domain 1	2:45615819-45839304	17.05	4.0917	16.12	4.01078	16.35	4.03122	16.5067	0.395502	1.91	0.933573	1.02	0.0285692	2.18	1.12433	1.70333	0.495603	0.103191	-3.27662	0.000588033	0.00475738	Yes
ZNF28	zinc finger protein 28	19:53300662-53360853	13.42	3.74631	16.76	4.06695	11.48	3.52105	13.8867	2.18066	1.81	0.85599	0.52	-0.943416	1.97	0.978196	1.43333	0.649119	0.103217	-3.27625	0.00557817	0.0290174	Yes
OTUD6B	OTU domain containing 6B	8:92082424-92099323	20.67	4.36947	20.78	4.37712	20.83	4.38059	20.76	0.0668331	2.82	1.4957	1.03	0.0426443	2.58	1.36737	2.14333	0.793319	0.103243	-3.27588	0.00183815	0.0116137	Yes
RP5-1120P11.1	N.A.	6:43963460-44042389	2.27	1.18269	1.8	0.847997	1.35	0.432959	1.80667	0.375618	0.16	-2.64386	0.21	-2.25154	0.19	-2.39593	0.186667	0.020548	0.103321	-3.27479	0.000186997	0.00204881	Yes
SLC17A5	solute carrier family 17 member 5	6:74303102-74363878	4.98	2.31615	4.22	2.07724	4.35	2.12102	4.51667	0.331897	0.52	-0.943416	0.29	-1.78588	0.59	-0.761213	0.466667	0.128149	0.103321	-3.27479	0.000502669	0.00422164	Yes
VAPB	VAMP associated protein B and C	20:56964178-57026157	107.34	6.74604	107.08	6.74255	106.09	6.72914	106.837	0.538537	10.6	3.40599	11.26	3.49313	11.27	3.49442	11.0433	0.313511	0.103367	-3.27416	4.06441e-08	3.12615e-05	Yes
PGGT1B	protein geranylgeranyltransferase type I subunit beta	5:114546527-114598569	28.86	4.851	28.33	4.82426	30.14	4.91361	29.11	0.759781	3.53	1.81967	3.25	1.70044	2.25	1.16993	3.01	0.549424	0.103401	-3.27368	8.13235e-05	0.00115266	Yes
CBL	Cbl proto-oncogene	11:119076752-119178859	20.77	4.37643	20.45	4.35403	20.65	4.36807	20.6233	0.131993	2.31	1.20789	1.89	0.918386	2.2	1.1375	2.13333	0.177826	0.103443	-3.2731	3.01928e-06	0.000163787	Yes
TTL	tubulin tyrosine ligase	2:113239731-113299316	60.56	5.92029	61.42	5.94064	59.47	5.89409	60.4833	0.797928	6.76	2.75702	5.61	2.488	6.4	2.67807	6.25667	0.480301	0.103444	-3.27307	2.22607e-06	0.000137519	Yes
ARHGAP10	Rho GTPase activating protein 10	4:148653214-148993931	22.69	4.50398	24.09	4.59036	23.8	4.57289	23.5267	0.603343	2.4	1.26303	3.23	1.69153	1.68	0.748461	2.43667	0.633316	0.10357	-3.27132	0.000265304	0.00263688	Yes
PDF	peptide deformylase (mitochondrial)	16:69362524-69364498	15.02	3.90881	21.35	4.41616	20.29	4.3427	18.8867	2.76818	1.75	0.807355	1.94	0.956057	2.18	1.12433	1.95667	0.175942	0.1036	-3.2709	5.81866e-05	0.000921748	Yes
CEP85	centrosomal protein 85	1:26560691-26605299	38.45	5.26491	39.48	5.30305	38.58	5.26978	38.8367	0.457991	5.5	2.45943	2.08	1.05658	4.51	2.17313	4.03	1.43687	0.103768	-3.26857	0.00138765	0.00928201	Yes
RP11-274B21.1	N.A.	7:128171752-128269512	11.74	3.55336	9.42	3.23573	10.06	3.33056	10.4067	0.978343	0.99	-0.0144996	1.11	0.15056	1.14	0.189034	1.08	0.0648074	0.10378	-3.2684	8.52951e-06	0.000287902	Yes
TPI1	triosephosphate isomerase 1	HG344_PATCH:6976283-6980112	1511.82	10.5621	1530.03	10.5793	1517.44	10.5674	1519.76	7.61356	170.63	7.41473	129.99	7.02226	172.55	7.43087	157.723	19.6261	0.103782	-3.26838	1.63728e-05	0.000427237	Yes
CPEB2	cytoplasmic polyadenylation element binding protein 2	4:15004298-15071777	8.15	3.0268	8.01	3.0018	8.59	3.10266	8.25	0.247117	0.82	-0.286304	0.69	-0.535332	1.06	0.0840643	0.856667	0.153261	0.103838	-3.26759	5.5666e-05	0.000895321	Yes
ITGB5	integrin subunit beta 5	3:124480795-124620265	29.33	4.87431	33.48	5.06523	30.41	4.92647	31.0733	1.75796	3.88	1.95606	2.46	1.29866	3.34	1.73985	3.22667	0.585226	0.10384	-3.26756	8.25629e-05	0.00116481	Yes
KDELC2	KDEL motif containing 2	11:108342832-108369159	32.43	5.01926	30.4	4.926	29.92	4.90304	30.9167	1.08788	3.22	1.68706	3.12	1.64155	3.3	1.72247	3.21333	0.0736357	0.103935	-3.26624	1.72876e-07	4.52934e-05	Yes
KLF2	Kruppel like factor 2	19:16435628-16438685	9.95	3.3147	10.35	3.37156	10.29	3.36317	10.1967	0.176131	1.22	0.286881	0.59	-0.761213	1.37	0.454176	1.06	0.337935	0.103956	-3.26596	0.000913552	0.00667239	Yes
USP18	ubiquitin specific peptidase 18	22:18632666-18660164	3.05	1.60881	3.07	1.61824	3.4	1.76553	3.17333	0.160485	0.33	-1.59946	0.27	-1.88897	0.39	-1.35845	0.33	0.0489898	0.103992	-3.26546	3.4741e-05	0.000661533	Yes
AF131216.6	N.A.	8:11173374-11182938	0.15	-2.73697	0.16	-2.64386	0.17	-2.55639	0.16	0.00816497	0.03	-5.05889	0.01	-6.64386	0.01	-6.64386	0.0166667	0.00942809	0.104167	-3.26303	0.0028316	0.0164956	Yes
SASH1	SAM and SH3 domain containing 1	6:148593440-148873186	8.2	3.03562	7.64	2.93357	7.67	2.93923	7.83667	0.257207	0.8	-0.321928	0.93	-0.104697	0.72	-0.473931	0.816667	0.0865384	0.104211	-3.26242	8.23801e-06	0.00028292	Yes
CLN8	CLN8, transmembrane ER and ERGIC protein	8:1703944-1734738	20.32	4.34483	18.59	4.21645	21.42	4.42089	20.11	1.16485	2.12	1.08406	1.65	0.722466	2.52	1.33342	2.09667	0.355559	0.10426	-3.26174	6.21438e-05	0.000965637	Yes
UBA6	ubiquitin like modifier activating enzyme 6	4:68478370-68566897	41.32	5.36877	42.18	5.39849	44.48	5.47508	42.66	1.33397	5.27	2.3978	3.37	1.75275	4.71	2.23573	4.45	0.797162	0.104313	-3.26101	7.47026e-05	0.00109095	Yes
SAMHD1	SAM and HD domain containing deoxynucleoside triphosphate triphosphohydrolase 1	20:35518632-35580246	20.37	4.34837	20.71	4.37226	19.69	4.29939	20.2567	0.424055	2.16	1.11103	2.04	1.02857	2.14	1.09761	2.11333	0.0524934	0.104328	-3.2608	6.56313e-08	3.63483e-05	Yes
TAF2	TATA-box binding protein associated factor 2	8:120743015-120845103	37.79	5.23993	37.7	5.23649	40.64	5.34483	38.71	1.36521	5.66	2.5008	1.36	0.443607	5.1	2.3505	4.04	1.90879	0.104366	-3.26028	0.00612095	0.0314278	Yes
NXN	nucleoredoxin	17:702553-883010	42.32	5.40327	40.78	5.34979	42.41	5.40633	41.8367	0.748079	4.63	2.21101	2.95	1.56071	5.52	2.46467	4.36667	1.06559	0.104374	-3.26016	0.000254285	0.00255682	Yes
RAB32	RAB32, member RAS oncogene family	6:146864829-146876101	113.45	6.82591	116.2	6.86047	114.63	6.84084	114.76	1.12644	14.03	3.81044	7.1	2.82782	14.83	3.89045	11.9867	3.4708	0.10445	-3.25912	0.000619648	0.00494802	Yes
FKRP	fukutin related protein	19:47249303-47280245	35.61	5.15421	38.55	5.26866	37.75	5.2384	37.3033	1.24111	4.39	2.13422	3.19	1.67356	4.11	2.03914	3.89667	0.512597	0.104459	-3.25899	2.25632e-05	0.000514653	Yes
MAFG-AS1	MAFG antisense RNA 1 (head to head)	17:79885705-79888629	4.68	2.22651	4.46	2.15704	4.92	2.29866	4.68667	0.187853	0.54	-0.888969	0.49	-1.02915	0.44	-1.18442	0.49	0.0408248	0.104552	-3.25771	4.22544e-06	0.000196077	Yes
PTGER4	prostaglandin E receptor 4	5:40679600-40693837	2.02	1.01436	2.2	1.1375	3.24	1.69599	2.48667	0.537732	0.24	-2.05889	0.19	-2.39593	0.35	-1.51457	0.26	0.0668331	0.104558	-3.25763	0.000591019	0.00477619	Yes
ATAD5	ATPase family, AAA domain containing 5	17:29158988-29222887	10.81	3.43429	10.13	3.34056	10.47	3.38819	10.47	0.277609	1.28	0.356144	0.82	-0.286304	1.19	0.250962	1.09667	0.199053	0.104744	-3.25506	8.21082e-05	0.00116038	Yes
FAM66B	family with sequence similarity 66 member B	8:7159133-7212876	1.61	0.687061	1.75	0.807355	2.08	1.05658	1.81333	0.197034	0.25	-2	0.13	-2.94342	0.19	-2.39593	0.19	0.0489898	0.104779	-3.25457	0.000361888	0.00330918	Yes
OSTF1	osteoclast stimulating factor 1	9:77703459-77762181	21.35	4.41616	19.99	4.32121	19.72	4.30159	20.3533	0.713318	2.36	1.23879	1.58	0.659925	2.46	1.29866	2.13333	0.39339	0.104815	-3.25408	9.21452e-05	0.00125822	Yes
GGACT	gamma-glutamylamine cyclotransferase	13:101183810-101241782	5.61	2.488	6.97	2.80116	5.9	2.56071	6.16	0.584865	0.46	-1.12029	0.67	-0.577767	0.81	-0.304006	0.646667	0.143836	0.104978	-3.25184	0.000218971	0.00229178	Yes
RP11-640M9.2	N.A.	1:144593363-144621656	46.09	5.52638	45.25	5.49985	46.37	5.53512	45.9033	0.475908	5.68	2.50589	2.16	1.11103	6.62	2.72683	4.82	1.91965	0.105003	-3.25149	0.00253662	0.0150537	Yes
RPAP3	RNA polymerase II associated protein 3	12:48057070-48099844	53.9	5.75221	59.31	5.8902	54.8	5.7761	56.0033	2.36686	6.41	2.68032	4.61	2.20477	6.63	2.72901	5.88333	0.904851	0.105053	-3.25081	4.57805e-05	0.00079188	Yes
CCNA2	cyclin A2	4:122737599-122745087	99.1	6.63081	98.04	6.6153	96.89	6.59828	98.01	0.902478	11.26	3.49313	9.4	3.23266	10.3	3.36457	10.32	0.759474	0.105295	-3.24749	1.76414e-06	0.000125208	Yes
SOCS2	suppressor of cytokine signaling 2	12:93963590-93977263	10.25	3.35755	12.36	3.62761	9.48	3.24489	10.6967	1.21744	0.7	-0.514573	1.25	0.321928	1.43	0.516015	1.12667	0.310519	0.105329	-3.24703	0.000600722	0.00483229	Yes
CMTM6	CKLF like MARVEL transmembrane domain containing 6	3:32522804-32544900	48.16	5.58976	45.59	5.51065	46.95	5.55305	46.9	1.04979	5.55	2.47249	4.17	2.06005	5.1	2.3505	4.94	0.57463	0.10533	-3.247	1.26668e-05	0.00036408	Yes
GMNN	geminin, DNA replication inhibitor	6:24775159-24786327	121.26	6.92196	116.73	6.86703	116.61	6.86555	118.2	2.1643	13.51	3.75596	9.93	3.31179	13.93	3.80012	12.4567	1.79483	0.105386	-3.24624	3.17278e-05	0.000624109	Yes
RNF121	ring finger protein 121	11:71639747-71708643	55.28	5.78869	54.54	5.76924	56.1	5.80993	55.3067	0.637146	6.15	2.62059	4	2	7.34	2.87578	5.83	1.3822	0.105412	-3.24589	0.000225517	0.00234247	Yes
ORMDL2	ORMDL sphingolipid biosynthesis regulator 2	12:56211703-56215663	76.94	6.26566	78.63	6.29701	83.32	6.38059	79.63	2.6989	8.44	3.07724	9.44	3.23879	7.32	2.87184	8.4	0.865948	0.105488	-3.24485	8.25343e-06	0.00028315	Yes
SPRED3	sprouty related EVH1 domain containing 3	19:38879061-38886881	3.66	1.87184	2.27	1.18269	2.41	1.26903	2.78	0.624873	0.12	-3.05889	0.54	-0.888969	0.22	-2.18442	0.293333	0.179134	0.105516	-3.24447	0.00638879	0.0326233	Yes
RNF141	ring finger protein 141	11:10533225-10562777	66.46	6.05441	57.34	5.84147	65.14	6.02547	62.98	4.02433	8.08	3.01436	4.69	2.22959	7.2	2.848	6.65667	1.4363	0.105695	-3.24202	0.000189279	0.00206247	Yes
HIF1AN	hypoxia inducible factor 1 alpha subunit inhibitor	10:102288829-102319755	37.08	5.21257	41.19	5.36422	38.94	5.28318	39.07	1.68042	4.4	2.1375	3.4	1.76553	4.59	2.19849	4.13	0.521983	0.105708	-3.24185	2.16503e-05	0.000504154	Yes
OGFRL1	opioid growth factor receptor like 1	6:71998506-72018653	22.35	4.4822	21.85	4.44956	21.44	4.42223	21.88	0.372111	2.5	1.32193	2.09	1.0635	2.35	1.23266	2.31333	0.169378	0.105728	-3.24157	1.96783e-06	0.000131279	Yes
MEST	mesoderm specific transcript	HG1308_PATCH:130126046-130146133	94.17	6.5572	95.24	6.5735	87.7	6.4545	92.37	3.33096	9.47	3.24336	10.45	3.38543	9.41	3.23419	9.77667	0.476748	0.105842	-3.24001	7.76967e-07	8.42171e-05	Yes
HMOX1	heme oxygenase 1	22:35776354-35790207	41.09	5.36072	41.53	5.37608	41.01	5.3579	41.21	0.228619	4.15	2.05311	5.41	2.43563	3.53	1.81967	4.36333	0.782191	0.10588	-3.23949	5.40678e-05	0.000880967	Yes
KCNS1	potassium voltage-gated channel modifier subfamily S member 1	20:43720951-43729753	0.26	-1.94342	0.28	-1.8365	0.31	-1.68966	0.283333	0.020548	0.02	-5.64386	0.04	-4.64386	0.03	-5.05889	0.03	0.00816497	0.105882	-3.23947	0.000387858	0.00348813	Yes
C15orf52	chromosome 15 open reading frame 52	15:40623653-40633168	11.82	3.56316	12.31	3.62176	9.95	3.3147	11.36	1.01689	1.17	0.226509	1.06	0.0840643	1.38	0.464668	1.20333	0.132749	0.105927	-3.23885	2.40668e-05	0.000532521	Yes
NUSAP1	nucleolar and spindle associated protein 1	15:41624892-41673248	223.77	7.80587	206.5	7.69	225.69	7.8182	218.653	8.62938	26.46	4.72574	16.84	4.07382	26.22	4.7126	23.1733	4.47941	0.105982	-3.23811	0.000117543	0.00148498	Yes
SLIT2	slit guidance ligand 2	4:20254883-20622184	3.76	1.91073	3.91	1.96717	3.82	1.93357	3.83	0.0616441	0.32	-1.64386	0.27	-1.88897	0.63	-0.666576	0.406667	0.159234	0.106179	-3.23543	0.000870046	0.00643435	Yes
PDLIM5	PDZ and LIM domain 5	4:95373037-95589377	101.42	6.6642	102.18	6.67497	105.84	6.72574	103.147	1.92958	12.66	3.66221	9.02	3.17313	11.2	3.48543	10.96	1.49568	0.106256	-3.23438	2.30271e-05	0.000520636	Yes
TRMT6	tRNA methyltransferase 6	20:5917881-5931182	37.63	5.23381	38.11	5.2521	36.89	5.20516	37.5433	0.501819	4.11	2.03914	3.99	1.99639	3.91	1.96717	4.00333	0.0821922	0.106632	-3.22928	2.14231e-08	2.62951e-05	Yes
RP11-79D8.2	N.A.	9:82340984-82341236	18.53	4.21179	24.9	4.63807	30.21	4.91695	24.5467	4.77488	3.71	1.89142	2.19	1.13093	1.97	0.978196	2.62333	0.773621	0.106871	-3.22605	0.000735274	0.00566236	Yes
GFPT2	glutamine-fructose-6-phosphate transaminase 2	5:179727690-179780387	29.29	4.87234	29.95	4.90448	30.38	4.92505	29.8733	0.448281	3.37	1.75275	3.22	1.68706	2.99	1.58015	3.19333	0.156276	0.106896	-3.22572	4.22145e-07	6.36777e-05	Yes
CTC-550B14.7	N.A.	HSCHR19LRC_COX2_CTG1:55180281-55222174	2.43	1.28096	1.28	0.356144	3.02	1.59455	2.24333	0.722511	0.43	-1.21759	0.11	-3.18442	0.18	-2.47393	0.24	0.137356	0.106984	-3.22454	0.00792585	0.0392778	Yes
AC093724.2	N.A.	2:132480826-132481852	2.53	1.33914	2.53	1.33914	2.23	1.15704	2.43	0.141421	0.33	-1.59946	0.2	-2.32193	0.25	-2	0.26	0.0535413	0.106996	-3.22437	0.000116749	0.00147721	Yes
CYP20A1	cytochrome P450 family 20 subfamily A member 1	2:204103663-204163009	16.12	4.01078	16.77	4.06781	16.35	4.03122	16.4133	0.269114	1.79	0.83996	1.59	0.669027	1.89	0.918386	1.75667	0.124722	0.107027	-3.22396	1.78859e-06	0.000125573	Yes
CLINT1	clathrin interactor 1	5:157212751-157286183	83.76	6.38819	82.21	6.36124	81.45	6.34784	82.4733	0.961261	10.68	3.41684	5.52	2.46467	10.31	3.36597	8.83667	2.3501	0.107146	-3.22235	0.0004469	0.00387088	Yes
SLC41A1	solute carrier family 41 member 1	1:205758221-205782876	41.61	5.37886	40.56	5.34199	42.88	5.42223	41.6833	0.948554	4.55	2.18587	3.29	1.71809	5.56	2.47508	4.46667	0.928595	0.107157	-3.2222	0.000125407	0.00155442	Yes
RAPH1	Ras association (RalGDS/AF-6) and pleckstrin homology domains 1	2:204259068-204400133	17.87	4.15947	17.24	4.10769	18.75	4.22882	17.9533	0.619265	1.86	0.895303	2.09	1.0635	1.83	0.871844	1.92667	0.116142	0.107315	-3.22007	1.319e-06	0.000109395	Yes
CSNK1A1	casein kinase 1 alpha 1	5:148871760-148931007	189.75	7.56796	185.46	7.53496	196.19	7.61611	190.467	4.40972	24.22	4.59813	13.21	3.72356	23.92	4.58015	20.45	5.12092	0.107368	-3.21937	0.000349257	0.00322326	Yes
EMP1	epithelial membrane protein 1	12:13349650-13369708	63.89	5.99752	58.7	5.87529	61.4	5.94017	61.33	2.11939	5.28	2.40054	9.59	3.26153	4.89	2.28983	6.58667	2.12964	0.107397	-3.21897	0.000442962	0.00384599	Yes
S1PR3	sphingosine-1-phosphate receptor 3	9:91606362-91619925	7.61	2.9279	8.3	3.05311	7.55	2.91648	7.82	0.340294	0.97	-0.0439433	0.74	-0.434403	0.81	-0.304006	0.84	0.0962635	0.107417	-3.21871	1.24798e-05	0.000361039	Yes
MEF2A	myocyte enhancer factor 2A	15:100017370-100256671	49.71	5.63546	44.27	5.46826	45.33	5.50239	46.4367	2.3547	5.78	2.53107	2.13	1.09085	7.06	2.81967	4.99	2.08875	0.107458	-3.21815	0.00322946	0.0183728	Yes
PTBP3	polypyrimidine tract binding protein 3	9:114980715-115095947	29.45	4.8802	28.86	4.851	30.35	4.92362	29.5533	0.612663	3.47	1.79494	2.49	1.31615	3.57	1.83592	3.17667	0.48726	0.107489	-3.21774	4.29967e-05	0.000760811	Yes
MYL9	myosin light chain 9	20:35169887-35178228	318.83	8.31664	310.78	8.27975	308.62	8.26969	312.743	4.39333	30.41	4.92647	42.27	5.40156	28.23	4.81916	33.6367	6.16922	0.107554	-3.21687	5.54339e-05	0.000893079	Yes
ARL13B	ADP ribosylation factor like GTPase 13B	3:93698983-93774512	29.41	4.87823	30.73	4.94158	29.02	4.85898	29.72	0.73171	3.28	1.7137	2.53	1.33914	3.78	1.91839	3.19667	0.513701	0.107559	-3.21679	4.63831e-05	0.000798477	Yes
PCLO	piccolo presynaptic cytomatrix protein	7:82383329-82792246	2.91	1.54102	2.94	1.55582	2.98	1.57531	2.94333	0.0286744	0.38	-1.39593	0.3	-1.73697	0.27	-1.88897	0.316667	0.046428	0.107588	-3.21641	2.47437e-05	0.000540204	Yes
ESF1	ESF1 nucleolar pre-rRNA processing protein homolog	20:13694969-13765532	43.27	5.4353	44.09	5.46238	44.41	5.47281	43.9233	0.480093	5.8	2.53605	3.83	1.93734	4.55	2.18587	4.72667	0.813893	0.107612	-3.21609	4.91609e-05	0.00082954	Yes
MFHAS1	malignant fibrous histiocytoma amplified sequence 1	8:8640864-8751155	10.2	3.3505	9.82	3.29572	10.18	3.34767	10.0667	0.174611	1.3	0.378512	0.78	-0.358454	1.17	0.226509	1.08333	0.220958	0.107616	-3.21604	0.000134508	0.00163049	Yes
KRT8P33	keratin 8 pseudogene 33	5:122736616-122738038	1.61	0.687061	1.47	0.555816	1.19	0.250962	1.42333	0.174611	0.15	-2.73697	0.21	-2.25154	0.1	-3.32193	0.153333	0.0449691	0.107728	-3.21453	0.000620762	0.00495213	Yes
KLHL18	kelch like family member 18	3:47324407-47388306	24.57	4.61883	23.09	4.5292	22.83	4.51286	23.4967	0.766348	2.49	1.31615	2.6	1.37851	2.51	1.32769	2.53333	0.0478423	0.107817	-3.21335	1.18602e-07	4.10084e-05	Yes
MMADHC	methylmalonic aciduria and homocystinuria, cblD type	2:150426148-150444330	274.24	8.0993	264.49	8.04707	268.54	8.06899	269.09	3.99937	36.57	5.19259	14.67	3.8748	35.82	5.16269	29.02	10.1516	0.107845	-3.21297	0.00156262	0.0102199	Yes
GPR157	G protein-coupled receptor 157	1:9160364-9189229	0.57	-0.810966	1.37	0.454176	1.49	0.575312	1.14333	0.408357	0.14	-2.8365	0.11	-3.18442	0.12	-3.05889	0.123333	0.0124722	0.107872	-3.21261	0.00242336	0.0144918	Yes
ITPKA	inositol-trisphosphate 3-kinase A	15:41785591-41795747	1.64	0.713696	2.65	1.40599	1.92	0.941106	2.07	0.425754	0.2	-2.32193	0.16	-2.64386	0.31	-1.68966	0.223333	0.063421	0.10789	-3.21236	0.000729418	0.00562926	Yes
SRSF8	serine and arginine rich splicing factor 8	11:94800361-94802388	6.66	2.73552	5.68	2.50589	7.2	2.848	6.51333	0.629144	0.58	-0.785875	1.15	0.201634	0.38	-1.39593	0.703333	0.326224	0.107984	-3.21112	0.0021362	0.0131139	Yes
POLA1	DNA polymerase alpha 1, catalytic subunit	X:24712036-25015103	30.03	4.90833	31.18	4.96255	30.5	4.93074	30.57	0.472088	3.51	1.81147	2.64	1.40054	3.76	1.91073	3.30333	0.480023	0.108058	-3.21012	3.30902e-05	0.000641417	Yes
SLC35F6	solute carrier family 35 member F6	2:26987152-27004099	26.75	4.74147	28.33	4.82426	27.6	4.7866	27.56	0.645652	3.12	1.64155	2.69	1.42761	3.13	1.64616	2.98	0.205102	0.108128	-3.20919	1.86926e-06	0.000127644	Yes
CALCOCO2	calcium binding and coiled-coil domain 2	17:46908350-46943884	145.54	7.18527	145.26	7.18249	161.46	7.33503	150.753	7.57162	19.23	4.26529	12.94	3.69377	16.77	4.06781	16.3133	2.58811	0.108212	-3.20807	5.0996e-05	0.000850314	Yes
ZBTB2	zinc finger and BTB domain containing 2	6:151685252-151712683	29.49	4.88215	29.84	4.89918	29.91	4.90256	29.7467	0.183727	3.28	1.7137	3.32	1.73118	3.06	1.61353	3.22	0.11431	0.108247	-3.2076	1.08228e-07	3.9826e-05	Yes
STAG3L4	stromal antigen 3-like 4 (pseudogene)	7:66767608-66786513	21.62	4.43429	21.43	4.42156	23.64	4.56316	22.23	1.00003	2.27	1.18269	1.48	0.565597	3.48	1.79909	2.41	0.822476	0.108412	-3.2054	0.000786089	0.00596871	Yes
RP11-7K24.3	N.A.	6:42059976-42061997	0.35	-1.51457	0.2	-2.32193	0.28	-1.8365	0.276667	0.0612826	0.05	-4.32193	0.02	-5.64386	0.02	-5.64386	0.03	0.0141421	0.108434	-3.20511	0.00267793	0.0157356	Yes
PI4K2A	phosphatidylinositol 4-kinase type 2 alpha	10:99344131-99433667	48.4	5.59694	51.32	5.68145	50.68	5.66334	50.1333	1.25319	5.63	2.49313	5.07	2.34199	5.63	2.49313	5.44333	0.263987	0.108577	-3.20321	5.80902e-07	7.35975e-05	Yes
EIF2S2	eukaryotic translation initiation factor 2 subunit beta	20:32676104-32700138	179.14	7.48494	176.42	7.46287	177.21	7.46932	177.59	1.14248	20.29	4.3427	16.8	4.07039	20.79	4.37782	19.2933	1.77483	0.10864	-3.20238	5.05733e-06	0.000218859	Yes
LA16c-431H6.6	N.A.	16:1682260-1736716	0.23	-2.12029	0.14	-2.8365	0.09	-3.47393	0.153333	0.0579272	0.02	-5.64386	0.02	-5.64386	0.01	-6.64386	0.0166667	0.00471405	0.108696	-3.20163	0.00351656	0.0197187	Yes
RGPD8	RANBP2-like and GRIP domain containing 8	2:113127669-113192065	3.15	1.65535	3.66	1.87184	3.03	1.59932	3.28	0.27313	0.52	-0.943416	0.2	-2.32193	0.35	-1.51457	0.356667	0.130724	0.10874	-3.20105	0.00127168	0.00865168	Yes
EIF3J	eukaryotic translation initiation factor 3 subunit J	15:44829255-44855227	158.5	7.30834	155.16	7.27761	161.1	7.33181	158.253	2.43126	19.44	4.28096	12.81	3.6792	19.39	4.27724	17.2133	3.11369	0.108771	-3.20064	8.73275e-05	0.00121191	Yes
IFNAR1	interferon alpha and beta receptor subunit 1	21:34696734-34732168	34.56	5.11103	34.47	5.10727	32.37	5.01659	33.8	1.01183	3.5	1.80735	3.76	1.91073	3.77	1.91456	3.67667	0.124989	0.108777	-3.20055	2.72864e-07	5.3621e-05	Yes
ZNF215	zinc finger protein 215	11:6947635-7005863	3.01	1.58976	2.41	1.26903	2.3	1.20163	2.57333	0.312019	0.31	-1.68966	0.13	-2.94342	0.4	-1.32193	0.28	0.11225	0.108808	-3.20014	0.0027184	0.0159442	Yes
GNG12-AS1	GNG12 antisense RNA 1	1:68297986-68668670	0.74	-0.434403	0.57	-0.810966	0.71	-0.494109	0.673333	0.074087	0.05	-4.32193	0.11	-3.18442	0.06	-4.05889	0.0733333	0.0262467	0.108911	-3.19878	0.000836851	0.00624823	Yes
MLKL	mixed lineage kinase domain like pseudokinase	16:74705753-74734858	2.63	1.39506	2.87	1.52105	2.76	1.46467	2.75333	0.0980929	0.25	-2	0.29	-1.78588	0.36	-1.47393	0.3	0.0454606	0.108959	-3.19814	3.36649e-05	0.000647345	Yes
MSANTD3	Myb/SANT DNA binding domain containing 3	9:103189438-103213511	71.74	6.16471	68.45	6.09698	71.62	6.16229	70.6033	1.52342	8.63	3.10936	6.14	2.61824	8.32	3.05658	7.69667	1.10798	0.109013	-3.19743	3.38549e-05	0.000649154	Yes
CCT5	chaperonin containing TCP1 subunit 5	5:10250033-10266524	611.07	9.25519	591.4	9.20799	600.53	9.23009	601	8.03712	65.88	6.04177	61.81	5.94977	68.96	6.10769	65.55	2.92829	0.109068	-3.1967	2.98544e-07	5.54592e-05	Yes
ABHD2	abhydrolase domain containing 2	15:89630690-89745591	18.04	4.17313	18.56	4.21412	22.33	4.48091	19.6433	1.91158	2.5	1.32193	1.27	0.344828	2.66	1.41143	2.14333	0.620985	0.109113	-3.19611	0.000777551	0.00591773	Yes
EXOSC6	exosome component 6	16:70284134-70285833	26.32	4.71809	27.67	4.79025	27.19	4.765	27.06	0.558749	3.76	1.91073	1.87	0.903038	3.23	1.69153	2.95333	0.796004	0.10914	-3.19575	0.000445707	0.00386344	Yes
RSU1	Ras suppressor protein 1	10:16632610-16859527	126.01	6.97739	127.14	6.99027	124.78	6.96324	125.977	0.963754	14.69	3.87676	11.16	3.48027	15.41	3.94579	13.7533	1.85717	0.109174	-3.1953	2.48377e-05	0.000540322	Yes
FADS1	fatty acid desaturase 1	11:61567099-61596790	78.19	6.28891	80.41	6.3293	78.73	6.29884	79.11	0.945304	9.38	3.22959	6.88	2.78241	9.66	3.27202	8.64	1.24975	0.109215	-3.19476	3.38222e-05	0.000648741	Yes
GHITM	growth hormone inducible transmembrane protein	10:85899196-85913001	280.44	8.13155	270.4	8.07895	273.05	8.09302	274.63	4.24835	35.26	5.13996	19.01	4.24869	35.72	5.15866	29.9967	7.77102	0.109226	-3.19462	0.000414483	0.00366762	Yes
CCDC183-AS1	CCDC183 antisense RNA 1	9:139698379-139703300	2.67	1.41684	2.4	1.26303	2.62	1.38957	2.56333	0.117284	0.36	-1.47393	0.14	-2.8365	0.34	-1.55639	0.28	0.0993311	0.109233	-3.19452	0.0017202	0.0110191	Yes
KIF2C	kinesin family member 2C	1:45205490-45233439	100.61	6.65263	103.21	6.68944	101.52	6.66562	101.78	1.07725	10.49	3.39094	12.14	3.6017	10.73	3.42358	11.12	0.727874	0.109255	-3.19423	1.11133e-06	0.000100008	Yes
RPN2	ribophorin II	20:35806813-35870022	330.72	8.36947	333.26	8.3805	328.4	8.35931	330.793	1.98476	43.85	5.4545	24.19	4.59634	40.43	5.33735	36.1567	8.57613	0.109303	-3.1936	0.000271288	0.00267962	Yes
SEPHS2	selenophosphate synthetase 2	16:30454952-30457502	61.89	5.95163	59.52	5.8953	59.54	5.89579	60.3167	1.11254	6.99	2.80529	5.3	2.40599	7.5	2.90689	6.59667	0.940225	0.109367	-3.19275	3.13826e-05	0.000620489	Yes
VMP1	vacuole membrane protein 1	17:57784553-57919616	111.07	6.79533	114.53	6.83958	107.39	6.74672	110.997	2.91535	14.51	3.85898	8.3	3.05311	13.61	3.7666	12.14	2.74004	0.109373	-3.19268	0.000226089	0.00234588	Yes
AHCTF1P1	AT-hook containing transcription factor 1 pseudogene 1	2:162357396-162364216	0.18	-2.47393	0.15	-2.73697	0.31	-1.68966	0.213333	0.0694422	0.02	-5.64386	0.04	-4.64386	0.01	-6.64386	0.0233333	0.0124722	0.109375	-3.19265	0.00705328	0.0355265	Yes
PGBD4	piggyBac transposable element derived 4	15:34394274-34396591	2.95	1.56071	2.83	1.5008	2.63	1.39506	2.80333	0.131993	0.36	-1.47393	0.28	-1.8365	0.28	-1.8365	0.306667	0.0377124	0.109394	-3.1924	1.62387e-05	0.000424904	Yes
RP11-20I23.8	N.A.	16:2611472-2615097	4.68	2.22651	3.74	1.90304	3.55	1.82782	3.99	0.494031	0.44	-1.18442	0.43	-1.21759	0.44	-1.18442	0.436667	0.00471405	0.10944	-3.19178	1.31906e-05	0.000372973	Yes
HIATL1	N.A.	9:97136833-97223324	51.66	5.69098	50.1	5.64674	49.88	5.64039	50.5467	0.792352	6.46	2.69153	4.45	2.15381	5.69	2.50843	5.53333	0.828023	0.10947	-3.1914	3.52977e-05	0.000667973	Yes
PDE7B	phosphodiesterase 7B	6:136172834-136516712	2.77	1.46989	2.28	1.18903	2.44	1.28688	2.49667	0.204015	0.33	-1.59946	0.17	-2.55639	0.32	-1.64386	0.273333	0.0731817	0.109479	-3.19127	0.000546557	0.00449676	Yes
TMEM194A	N.A.	12:57449426-57481846	52.4	5.71149	52.87	5.72438	52.73	5.72055	52.6667	0.197034	6.59	2.72028	4.33	2.11437	6.39	2.67582	5.77	1.0215	0.109557	-3.19025	7.92496e-05	0.00113385	Yes
STK17A	serine/threonine kinase 17a	7:43622357-43666385	30.64	4.93734	28.88	4.852	29.38	4.87676	29.6333	0.74051	3.4	1.76553	2.53	1.33914	3.81	1.92979	3.24667	0.533687	0.109561	-3.19019	5.53401e-05	0.000891817	Yes
FECH	ferrochelatase	18:55215515-55254004	23.53	4.55643	24.57	4.61883	23.86	4.57652	23.9867	0.433923	3.13	1.64616	1.34	0.422233	3.42	1.774	2.63	0.919819	0.109644	-3.1891	0.00156166	0.0102188	Yes
ARHGAP22	Rho GTPase activating protein 22	10:49654077-49864310	8.95	3.16189	10.49	3.39094	11.45	3.51728	10.2967	1.02974	0.67	-0.577767	1.43	0.516015	1.29	0.367371	1.13	0.330252	0.109744	-3.18778	0.000811252	0.00610584	Yes
[truncated: 55,966 more rows]
